# Supplementary material for: Estimate of the sequenced proportion of the global prokaryotic genome
Source: Microbiome. 2020 Sep 16;8:134. doi: 10.1186/s40168-020-00903-z (PMC7496214; doi:10.1186/s40168-020-00903-z)
Supplement: Supplementary file 18 — Additional file 17: Supplementary dataset 1. Bcell, BOTU, alpha diversity index and environment type of 10,000 samples. [file 40168_2020_903_MOESM17_ESM.xlsx]

## Sheet: Data S1
Sample ID	EMPO_1	EMPO_3	OTUs	Chao1	Shannon	Faith PD	Bcell (100%)	Bcell (98.6%)	Bcell (97%)	BOTU (100%)	BOTU (98.6%)	BOTU (97%)
1001.SKB1	Free-living	Soil (non-saline)	964	1100.68	8.74357	67.6379	36.22	50.9	63.44	25.7261	37.4481	48.6515
1001.SKB2	Free-living	Soil (non-saline)	1025	1230.2	8.92729	76.6828	33.14	47.68	59.56	22.6341	33.7561	44.878
1001.SKB3	Free-living	Soil (non-saline)	1012	1333.33	8.73899	77.6252	34.5	50.2	61.72	23.2213	34.0909	43.6759
1001.SKB4	Free-living	Soil (non-saline)	862	1032.11	8.16828	65.7337	49.22	59.18	69.64	28.8863	40.6032	51.6241
1001.SKB6	Free-living	Soil (non-saline)	823	940.174	8.3681	61.4169	51.54	63.26	70.96	29.0401	41.5553	51.6403
1001.SKB7	Host-associated	Plant rhizosphere	204	232.556	5.23715	20.9503	84.92	93.36	95.46	50	62.2549	71.0784
1001.SKB8	Host-associated	Plant rhizosphere	250	322.222	4.48654	25.493	83.92	89.2	92.36	42.8	54.4	64.4
1001.SKB9	Host-associated	Plant rhizosphere	282	326.375	5.56196	27.3824	80.88	85.7	90.2	42.9078	52.4823	61.7021
1001.SKD2	Free-living	Soil (non-saline)	821	979.367	8.48938	60.7983	34.44	47.5	65.24	25.7004	36.9062	49.9391
1001.SKD3	Free-living	Soil (non-saline)	945	1210.28	8.74418	70.3373	30.72	45.06	60.44	23.3862	35.1323	46.7725
1001.SKD6	Free-living	Soil (non-saline)	1074	1466.29	8.8449	81.9248	34.84	49.64	61.18	22.3464	33.1471	43.4823
1001.SKD7	Host-associated	Plant rhizosphere	329	417.097	6.40882	33.4732	45.68	66.88	80.2	35.2584	47.4164	58.6626
1001.SKD8	Host-associated	Plant rhizosphere	256	303.625	5.9121	24.9614	56.38	73.4	83.78	40.625	53.125	63.6719
1001.SKM3	Free-living	Soil (non-saline)	1032	1281.69	8.86959	78.7131	34.18	49.58	60.76	22.8682	33.3333	43.2171
1001.SKM5	Free-living	Soil (non-saline)	834	962.521	8.46088	64.2956	42.12	54	65.56	25.8993	37.6499	48.9209
1001.SKM7	Host-associated	Plant rhizosphere	327	464.375	5.75224	33.1459	68.26	79.28	88.86	39.1437	51.0703	60.5505
1001.SKM9	Host-associated	Plant rhizosphere	227	278.625	5.23633	25.1798	81.88	89.92	92.84	45.3744	57.2687	68.2819
1024.MU002.C3.HA.2.66.rhizo.6.11.G1.L00	Host-associated	Plant rhizosphere	1508	2295.01	9.61953	116.706	23.7	34.46	41.52	11.4721	18.3687	25.5305
1030.TVF.2004.Loc1.D0.Rep4	Free-living	Soil (non-saline)	576	822.635	7.14684	50.4292	16.72	27.48	36.82	10.0694	19.2708	30.9028
1030.TVF.2004.Loc1.D10.Rep5	Free-living	Soil (non-saline)	826	1175.31	7.99451	78.5974	10.68	25.64	34.88	5.81114	14.4068	22.276
1030.TVF.2004.Loc2.D0.Rep1	Free-living	Soil (non-saline)	911	1511.71	8.39478	88.7432	10.72	23.02	34.86	6.91548	15.5873	23.2711
1030.TVF.2004.Loc3.D0.Rep1	Free-living	Soil (non-saline)	805	1166.49	7.8833	78.4263	18.22	33.68	49.1	12.5466	20.7453	29.8137
1030.TVF.2004.Loc3.D0.Rep3	Free-living	Soil (non-saline)	629	1000	7.44542	66.3658	12.5	23.6	33.3	7.63116	17.806	26.868
1030.TVF.2004.Loc3.D10.Rep2	Free-living	Soil (non-saline)	830	1442.12	7.96408	77.4987	10.82	25.94	36.8	7.71084	16.8675	25.3012
1030.TVF.2004.Loc4.D10.Rep1	Free-living	Soil (non-saline)	539	856.585	6.89463	51.5607	11.88	26.08	32.88	6.12245	18.1818	28.0148
1030.TVF.2004.Loc5.D0.Rep2	Free-living	Soil (non-saline)	782	1196.16	7.85634	81.7309	26.06	41.28	49.92	10.9974	19.5652	27.3657
1030.TVF.2004.Loc5.D0.Rep3	Free-living	Soil (non-saline)	855	1432.85	8.13905	84.5091	22.32	38.32	50.62	9.00585	18.2456	27.4854
1030.TVF.2004.Loc5.D10.Rep3	Free-living	Soil (non-saline)	554	905.939	6.92445	63.0697	14.82	27.2	35.6	5.59567	14.6209	20.7581
1030.TVF.2004.Loc5.D10.Rep5	Free-living	Soil (non-saline)	479	893.097	6.56394	56.8337	16.04	25.58	33.32	9.39457	15.8664	23.1733
1030.TVF.2010.Loc2.D0.Rep3	Free-living	Soil (non-saline)	443	645.8	6.44589	44.9789	13.6	24.36	33.2	6.99774	14.6727	23.4763
1030.TVF.2010.Loc2.D10.Rep4	Free-living	Soil (non-saline)	561	828.5	7.15188	56.828	8.22	16.42	26.44	6.41711	13.5472	21.2121
1030.TVF.2010.Loc3.D0.Rep3	Free-living	Soil (non-saline)	417	555.694	6.68547	34.1148	60.66	74.04	79.7	23.5012	38.6091	48.2014
1030.TVF.2010.Loc4.D0.Rep3	Free-living	Soil (non-saline)	444	629.329	7.16494	42.7354	55.38	69.68	75.02	27.7027	41.4414	51.3514
1030.TVF.2010.Loc4.D0.Rep4	Free-living	Soil (non-saline)	646	1010.69	7.76865	61.4318	38.42	54.32	66.94	17.4923	28.6378	36.8421
1030.TVF.2010.Loc5.D0.Rep3	Free-living	Soil (non-saline)	600	978.338	7.68152	54.4661	43.58	56.54	66.56	20	32.1667	41.3333
1030.TVF.2010.Loc5.D10.Rep4	Free-living	Soil (non-saline)	748	1078	7.7989	71.8186	10.64	25.16	34.6	8.55615	17.1123	24.8663
1030.TVF.Control.Loc1.D10.Rep1	Free-living	Soil (non-saline)	287	488.923	4.51358	30.0714	9.98	23.1	28.44	12.892	25.0871	36.5854
1030.TVF.Control.Loc2.D0.Rep4	Free-living	Soil (non-saline)	483	839.762	6.64798	45.1557	13.26	24.8	33.36	7.86749	16.9772	26.294
1030.TVF.Control.Loc2.D10.Rep2	Free-living	Soil (non-saline)	367	639.053	5.87359	37.1753	13.08	26.86	34.08	9.80926	20.436	29.7003
1030.TVF.Control.Loc2.D10.Rep3	Free-living	Soil (non-saline)	425	602.779	5.99388	39.5209	14.24	25.58	34.5	10.1176	20	29.1765
1030.TVF.Control.Loc2.D10.Rep4	Free-living	Soil (non-saline)	412	743.386	5.62561	43.5786	11.58	20.02	25.36	10.6796	21.3592	32.767
1030.TVF.Control.Loc2.D10.Rep5	Free-living	Soil (non-saline)	494	716.549	6.78577	43.7955	11.68	23	31.52	7.48988	17.2065	25.9109
1030.TVF.Control.Loc3.D0.Rep4	Free-living	Soil (non-saline)	487	628.122	6.61397	41.0603	26.36	41.42	52.1	12.9363	25.462	36.7556
1030.TVF.Control.Loc4.D0.Rep1	Free-living	Soil (non-saline)	744	1376.51	7.36351	59.7325	24.34	38.98	53.66	12.5	22.3118	33.6022
1030.TVF.Control.Loc4.D10.Rep3	Free-living	Soil (non-saline)	567	845.312	6.69962	57.0501	12.14	23.2	33.32	7.05467	16.9312	25.5732
1030.TVF.Control.Loc4.D10.Rep5	Free-living	Soil (non-saline)	454	738.154	6.42273	47.6516	13.48	24.76	30.8	7.92952	15.6388	22.9075
1030.TVF.Control.Loc5.D0.Rep1	Free-living	Soil (non-saline)	423	707.519	6.33709	39.9256	24.6	40.14	48.68	12.5296	23.1678	33.5697
1030.TVF.Control.Loc5.D10.Rep2	Free-living	Soil (non-saline)	353	524.788	5.95805	37.9918	10.5	21.14	32.92	8.2153	17.2805	28.0453
1031.CHDF1	Free-living	Soil (non-saline)	780	1339.18	7.881	62.8244	8.6	21.88	35.94	5.64103	13.0769	22.6923
1031.CHDF2	Free-living	Soil (non-saline)	714	1234.82	7.84257	57.9121	13.04	27.86	39.08	6.86275	14.7059	24.6499
1031.CHDF3	Free-living	Soil (non-saline)	579	934.045	7.3853	52.1253	7.36	22.14	34.78	5.87219	13.9896	25.0432
1031.CHRA2	Free-living	Soil (non-saline)	683	1034.14	7.8713	58.6413	8.52	23.32	34.18	5.41728	13.6164	23.2796
1031.CHRA3	Free-living	Soil (non-saline)	696	1064.09	7.88538	58.11	10.04	22.74	35.26	5.45977	13.6494	23.1322
1031.HJDF.1	Free-living	Soil (non-saline)	735	1500.79	7.24954	64.1306	19.6	36.94	45.1	8.16327	15.7823	24.7619
1031.HJDF2	Free-living	Soil (non-saline)	835	1451.63	7.92052	67.4662	14.74	30.26	39.06	8.38323	16.4072	25.509
1031.HJDF3	Free-living	Soil (non-saline)	769	1334.28	7.89738	67.3291	13.18	27.18	36.96	7.41222	16.2549	25.6177
1031.HJRA.1	Free-living	Soil (non-saline)	892	1497.02	7.98933	68.6539	16.26	32.76	42.84	9.30493	18.1614	27.0179
1031.HJRA2	Free-living	Soil (non-saline)	878	1368.1	8.08668	68.3263	14.4	30.88	39.9	7.63098	16.1731	25.1708
1031.HJRA3	Free-living	Soil (non-saline)	866	1503.2	8.13736	71.0036	13.58	29.16	37.6	8.54503	16.7436	25.8661
1033.Antarctic.soil.10A.2.1	Free-living	Soil (non-saline)	557	805.391	7.30748	59.6329	24.82	37	47.42	14.5422	25.1346	33.0341
1033.Antarctic.soil.3B.7.2	Free-living	Soil (non-saline)	239	334.121	5.22354	29.8326	38.68	53.54	74.8	18.8285	33.8912	45.1883
1033.Antarctic.soil.4C.6.4	Free-living	Soil (non-saline)	210	284.188	5.07411	27.4297	46.8	73.64	88.04	30	43.8095	54.7619
1033.Antarctic.soil.5C.1.7	Free-living	Soil (non-saline)	338	481.412	5.81483	35.551	55.88	67.5	80.18	22.7811	36.6864	48.5207
1033.Antarctic.soil.9A.2.0	Free-living	Soil (non-saline)	72	74	5.48229	9.82795	53.14	65.02	72.2	33.3333	47.2222	55.5556
1034.CHA10	Free-living	Soil (non-saline)	768	1321.76	8.10687	74.9704	25.58	42.76	59.66	11.849	20.7031	31.7708
1034.CHA11	Free-living	Soil (non-saline)	1028	1898.24	8.20363	94.2786	14.1	33.48	53.1	7.49027	15.4669	25.1946
1034.CHB10	Free-living	Soil (non-saline)	139	141.75	5.50468	21.1294	54.62	63.58	71.1	27.3381	42.446	53.9568
1034.CHB2	Free-living	Soil (non-saline)	792	1235.72	7.86702	82.784	22.3	37.26	54.84	8.96465	18.5606	28.9141
1034.CHB6	Free-living	Soil (non-saline)	1177	1864.71	8.93632	107.772	11.5	27.9	45.66	7.90144	16.0578	27.1878
1034.CHB7	Free-living	Soil (non-saline)	510	735.745	6.38678	57.8362	22.82	43.7	52.26	10.7843	22.3529	32.9412
1034.CHC13	Free-living	Soil (non-saline)	1182	2301.1	8.53792	103.734	14.24	34.48	51.86	9.72927	18.0203	28.8494
1034.CHC2	Free-living	Soil (non-saline)	140	139	6.02297	22.8769	45.08	53.9	61.9	21.4286	33.5714	47.1429
1034.CHC3	Free-living	Soil (non-saline)	753	1207.3	7.95742	60.1716	21.52	32.16	48.78	9.03054	18.0611	28.9509
1034.CHD10	Free-living	Soil (non-saline)	1004	1692.1	8.47017	85.1126	16.14	30.96	50.76	8.66534	16.9323	29.3825
1034.CHD11	Free-living	Soil (non-saline)	302	456.625	6.12355	41.3443	33.42	44.98	63.64	14.5695	25.1656	38.0795
1034.CHD9	Free-living	Soil (non-saline)	980	1703.47	8.4984	83.6511	18.98	35.04	54.7	9.69388	18.8776	30.9184
1034.CHF10	Free-living	Soil (non-saline)	1272	2008.61	9.244	103.856	16.62	30.6	43.8	7.46855	15.6447	25.4717
1034.CHF11	Free-living	Soil (non-saline)	262	285.368	6.62276	35.4036	22.78	49.82	69.26	18.3206	30.916	45.4198
1034.CHF2	Free-living	Soil (non-saline)	339	519.643	6.1957	42.5811	18.96	37.74	61.7	11.7994	20.944	32.4484
1034.CHF5	Free-living	Soil (non-saline)	860	1383.06	8.06656	82.754	12	31.3	48.62	6.74419	13.8372	24.5349
1034.CHF6	Free-living	Soil (non-saline)	976	1756.24	8.32871	87.646	16.74	31.78	51.5	9.22131	16.7008	27.5615
1034.CHF7	Free-living	Soil (non-saline)	1085	1725.95	8.63844	90.8149	21.88	34.02	48.8	8.1106	17.0507	26.6359
1034.CHG3	Free-living	Soil (non-saline)	429	592.608	6.30137	54.8758	36.46	46.42	52.84	8.15851	17.0163	27.972
1034.CHI2	Free-living	Soil (non-saline)	820	1279.19	7.52044	74.4001	13.86	30.04	42.92	7.19512	15.4878	26.2195
1034.CHI4	Free-living	Soil (non-saline)	895	1449.17	8.0266	76.8653	16.52	31.88	46.44	7.59777	15.5307	27.0391
1034.ZKA2	Free-living	Soil (non-saline)	1062	1902.18	8.45819	89.8903	13.08	25.48	39.56	6.21469	13.371	23.4463
1034.ZKA4	Free-living	Soil (non-saline)	1022	1691.07	8.44812	95.3707	13.72	24.12	39.5	6.55577	13.8943	23.8748
1034.ZKB1	Free-living	Soil (non-saline)	1072	1794.69	8.66285	89.9861	13.58	26.82	40.62	6.25	13.8993	24.0672
1034.ZKD2	Free-living	Soil (non-saline)	164	172.75	5.71479	27.0313	51.92	61.9	68.22	15.8537	29.2683	39.6341
1034.ZKE4	Free-living	Soil (non-saline)	43	43.3333	4.66544	9.62336	62.02	62.76	66.12	53.4884	65.1163	67.4419
1034.ZKH2	Free-living	Soil (non-saline)	113	120.333	6.20747	17.5257	28.34	42.04	59	23.8938	36.2832	48.6726
1034.ZKH4	Free-living	Soil (non-saline)	146	147.333	6.18165	22.6738	52.58	62.94	70.42	45.2055	58.9041	67.8082
1035.UQ040	Free-living	Soil (non-saline)	608	771.143	7.57872	56.9779	18.48	34.86	51.96	11.6776	22.6974	32.0724
1035.UQ089	Free-living	Soil (non-saline)	319	495.467	6.11967	32.8989	14.46	38.78	46.88	8.77743	17.8683	26.3323
1035.UQ11007	Free-living	Soil (non-saline)	296	434.727	5.72377	31.1074	7.42	18.94	29.1	11.1486	20.2703	32.0946
1035.UQ11012	Free-living	Soil (non-saline)	228	237.158	6.3115	22.8837	13.92	22	40.16	18.8596	31.1404	43.4211
1035.UQ11017	Free-living	Soil (non-saline)	236	291.079	5.08433	26.7402	6.76	17.38	30.68	10.5932	19.9153	28.8136
1035.UQ11108.1.6	Free-living	Soil (non-saline)	299	322.447	5.96396	30.2306	7.96	25.4	42.14	16.388	24.0803	35.786
1035.UQ11126.0.3	Free-living	Soil (non-saline)	300	331.625	6.92346	32.6133	12.42	25.44	40.58	13	26.3333	40.6667
1035.UQ134	Free-living	Soil (non-saline)	381	535.048	6.10426	35.3924	8.84	20.24	30.1	12.336	22.5722	30.9711
1035.UQ223	Free-living	Soil (non-saline)	223	236.636	6.32867	28.3038	23.86	33.78	53.82	17.4888	29.148	39.9103
1035.UQ291	Free-living	Soil (non-saline)	329	509.07	5.98099	32.4499	5.9	20.02	33.98	10.0304	19.7568	30.0912
1035.UQ302	Host-associated	Animal corpus	475	723.178	6.90344	54.9958	26.34	44.88	56.54	14.5263	22.1053	32.4211
1035.UQ311	Free-living	Soil (non-saline)	249	357.676	5.56594	27.1199	8.14	27.8	40.32	8.83534	19.6787	27.7108
1035.UQ361	Free-living	Soil (non-saline)	463	679.042	6.86244	59.1854	12.52	23.72	40.52	12.311	20.0864	25.9179
1035.UQ382	Free-living	Soil (non-saline)	648	1037.56	7.76404	67.2275	17	28.76	38.9	10.6481	17.7469	24.3827
1035.UQ405	Host-associated	Animal corpus	273	403.977	5.04649	31.8242	35.24	46.06	53.92	22.3443	34.4322	43.5897
1035.UQ422	Free-living	Soil (non-saline)	350	437.726	5.97075	37.0131	6.62	17.92	33.38	9.14286	17.7143	27.1429
1035.UQ510	Free-living	Soil (non-saline)	137	158.714	5.24026	19.2603	29.22	47.82	65.68	16.7883	26.2774	35.0365
1035.UQ599	Free-living	Soil (non-saline)	372	540.041	6.04092	39.799	6.62	16.46	34	8.06452	16.129	23.6559
1035.UQ832	Free-living	Soil (non-saline)	307	382.267	5.62814	30.2679	7.08	18.84	42.38	8.79479	18.241	28.013
1035.UQ845	Free-living	Soil (non-saline)	286	462.667	5.55118	29.5671	10.74	20.1	34.64	12.2378	21.6783	30.7692
1035.UQ856	Free-living	Soil (non-saline)	266	343.341	5.51355	28.5109	10.16	23	53.28	10.9023	21.4286	34.5865
1035.UQ858	Free-living	Soil (non-saline)	379	479.348	6.00704	40.2836	8.66	18.48	49.72	17.4142	25.3298	33.7731
1035.UQ862	Free-living	Soil (non-saline)	287	437.565	5.57389	30.5235	4.58	10	24.14	9.05923	17.4216	27.5261
1035.UQ863	Free-living	Soil (non-saline)	266	369.519	5.41618	30.1114	5.74	14.96	28.9	9.3985	19.1729	29.6992
1035.UQ866	Free-living	Soil (non-saline)	316	397.053	5.34408	37.9238	7.3	19.92	26.56	13.2911	21.8354	35.443
1035.UQ867	Free-living	Soil (non-saline)	407	650.135	6.21402	47.24	6.74	16.94	29.58	10.5651	20.3931	29.2383
1035.UQ870	Free-living	Soil (non-saline)	267	361.278	5.94795	28.3279	7.62	16.62	32.1	16.1049	26.9663	36.7041
1035.UQ872	Free-living	Soil (non-saline)	200	283	4.62137	20.9052	7.96	15.96	22.16	8	18.5	28.5
1035.UQ878	Free-living	Soil (non-saline)	239	371.028	5.2324	24.9818	2.98	12.46	25.4	5.85774	15.0628	23.8494
1035.UQ888	Free-living	Soil (non-saline)	174	260.667	5.3411	19.4501	8.02	33.82	41.24	8.62069	20.1149	33.3333
1035.UQ892	Free-living	Soil (non-saline)	589	825.695	7.36515	56.2323	26.66	39.8	61.46	12.5637	22.7504	30.8998
1036.A.Ac.2.1.s.4.1.sequences	Free-living	Soil (non-saline)	718	1144.92	7.76854	66.2066	10.16	27.6	46.16	7.79944	16.5738	28.6908
1036.A.Ac.2.2.s.4.1.sequences.r	Free-living	Soil (non-saline)	725	1260.61	7.72645	70.1354	15.3	30.42	49.86	8.13793	17.6552	29.3793
1036.A.C.2.1.s.4.1.sequences	Free-living	Soil (non-saline)	743	1362.88	7.63363	72.9478	9.2	27.86	43.54	7.13324	15.6124	26.7833
1036.A.C.2.1.s.4.1.sequences.r	Free-living	Soil (non-saline)	731	1176	7.6697	67.4472	11.78	29.86	45.82	7.52394	17.6471	28.591
1036.A.N.7.1.s.4.1.sequences	Free-living	Soil (non-saline)	797	1306.35	7.96245	78.2343	10.36	26.56	45.42	6.90088	15.3074	26.5997
1036.A.V.2.2.s.4.1.sequences	Free-living	Soil (non-saline)	757	1364.61	7.6695	71.8785	8.92	26.38	44.28	7.39762	16.3804	26.8164
1036.B.Ac.14.1.s.4.1.sequences	Free-living	Soil (non-saline)	483	775.017	6.75129	54.4443	12.4	22.3	36.9	5.59006	12.4224	21.5321
1036.B.Ac.2.2.s.4.1.sequences	Free-living	Soil (non-saline)	639	966.333	7.2563	65.0732	3.92	13.76	32.38	3.75587	9.70266	17.8404
1036.B.Ac.7.1.s.4.1.sequences	Free-living	Soil (non-saline)	591	1109.67	7.12037	69.3123	6.58	16.86	32.98	5.07614	10.9983	18.9509
1036.B.Ac.7.2.s.4.1.sequences	Free-living	Soil (non-saline)	580	916.041	7.23327	68.1549	5.16	14.52	32.16	4.48276	11.3793	19.8276
1036.B.C.2.2.s.4.1.sequences	Free-living	Soil (non-saline)	557	941.512	7.03726	63.369	3.9	12.6	28.2	4.12926	9.15619	17.0557
1036.B.C.21.1.s.4.1.sequences	Free-living	Soil (non-saline)	480	850.538	5.92485	56.9151	34.88	48.18	58.44	6.25	12.0833	21.875
1036.B.C.7.1.s.4.1.sequences	Free-living	Soil (non-saline)	565	843.635	7.22385	69.1485	4.68	13.54	30.74	4.42478	9.9115	18.5841
1036.B.C.7.2.s.4.1.sequences	Free-living	Soil (non-saline)	559	878.421	7.06894	62.718	8.64	20.94	35.26	3.9356	9.12343	16.6369
1036.B.N.14.1.s.4.1.sequences	Free-living	Soil (non-saline)	576	1030.6	7.05801	75.1323	4.58	12.6	28.5	4.16667	8.68056	17.3611
1036.B.N.2.2.s.4.1.sequences	Free-living	Soil (non-saline)	575	906.647	7.01903	67.0354	4.54	11.7	28.26	3.30435	7.65217	15.4783
1036.B.N.21.1.s.4.1.sequences	Free-living	Soil (non-saline)	621	1054.47	7.14156	68.2227	4.84	13.98	29.8	4.34783	10.9501	18.1965
1036.P.Ac.14.1.s.4.1.sequences	Free-living	Soil (non-saline)	475	816.2	6.74083	58.3206	25.84	37.14	55.62	9.47368	18.7368	28
1036.P.Ac.2.1.s.4.1.sequences	Free-living	Soil (non-saline)	503	891.588	7.16381	61.5331	19.66	35.02	54.84	8.15109	17.0974	26.839
1036.P.Ac.7.2.s.4.1.sequences	Free-living	Soil (non-saline)	461	650.962	6.64459	53.976	17.16	39.92	57.48	8.02603	17.3536	26.898
1036.P.C.14.1.s.4.1.sequences	Free-living	Soil (non-saline)	541	936.403	6.98131	62.4403	24.04	39.68	55.72	8.31793	16.451	25.3235
1036.P.C.14.2.s.4.1.sequences	Free-living	Soil (non-saline)	470	780	6.69933	52.2727	24.52	39.94	57.42	8.51064	17.0213	27.4468
1036.P.C.2.1.s.4.1.sequences	Free-living	Soil (non-saline)	527	740.333	7.18177	60.2251	19.04	32.1	52.52	8.91841	17.0778	25.4269
1036.P.C.21.2.s.4.1.sequences	Free-living	Soil (non-saline)	402	701.016	5.29458	53.0188	51.02	60.46	73.02	8.45771	17.4129	28.1095
1036.P.C.7.2.s.4.1.sequences	Free-living	Soil (non-saline)	512	799.785	7.07427	62.664	18.64	30.62	48.02	8.20312	17.1875	26.1719
1036.P.N.14.2.s.4.1.sequences	Free-living	Soil (non-saline)	463	706.857	6.93289	56.3376	21.76	35.44	54.12	9.07127	17.4946	27.8618
1036.P.N.2.1.s.4.1.sequences	Free-living	Soil (non-saline)	504	719.577	7.20397	57.7034	20.08	35.4	53.68	7.93651	16.8651	26.1905
1036.P.N.7.2.s.4.1.sequences	Free-living	Soil (non-saline)	479	716.899	6.90358	56.9208	21.12	37.28	57.04	9.1858	16.7015	25.261
1037.IDF1.OM2C0.MIN	Free-living	Soil (non-saline)	825	1513.88	7.90069	69.6783	20.52	45.54	55.48	11.0303	21.4545	29.9394
1037.IDF1.OM2C0.ORG	Free-living	Soil (non-saline)	997	1579.1	8.40369	73.3891	31.54	49.62	61.76	14.9448	27.1815	37.4122
1037.IDF1.REF.MIN	Free-living	Soil (non-saline)	810	1287.79	7.49556	66.7241	16.24	34.44	41.14	8.51852	17.9012	27.6543
1037.IDF1.REF.ORG	Free-living	Soil (non-saline)	680	991.049	7.26076	48.2168	26.06	45.48	55.14	12.9412	26.3235	38.8235
1037.IDF2.OM2C0.MIN	Free-living	Soil (non-saline)	856	1529.08	7.77398	75.312	17.02	40.82	52	9.22897	19.5093	27.6869
1037.IDF2.OM2C0.ORG	Free-living	Soil (non-saline)	953	1449.04	8.38655	65.8585	36.94	54.12	64.46	16.3694	27.702	37.6705
1037.IDF2.REF.MIN	Free-living	Soil (non-saline)	805	1348.12	7.75114	64.7522	28.2	52.2	63.08	10.9317	21.9876	31.677
1037.IDF2.REF.ORG	Free-living	Soil (non-saline)	849	1478.72	8.23244	64.9628	33.36	50.54	63.44	15.6655	27.7974	38.0448
1037.IDF3.OM2C0.MIN	Free-living	Soil (non-saline)	888	1665.18	8.03058	79.7308	19.24	43.84	54.2	10.3604	19.9324	29.5045
1037.IDF3.OM2C0.ORG	Free-living	Soil (non-saline)	814	1278.31	7.89026	57.6394	39.3	56.66	66.34	17.5676	29.1155	40.5405
1037.IDF3.REF.MIN	Free-living	Soil (non-saline)	822	1748.01	7.76797	73.6091	20.56	40.42	54.18	9.85401	18.8564	29.4404
1037.IDF3.REF.ORG	Free-living	Soil (non-saline)	844	1254.88	8.1238	58.8994	32.36	51.86	63.88	14.455	27.0142	38.5071
1037.SBS1.OM2C0.MIN	Free-living	Soil (non-saline)	631	1039.05	7.20838	57.0953	13.34	28.94	41.44	8.08241	17.9081	27.7338
1037.SBS1.OM2C0.ORG	Free-living	Soil (non-saline)	667	1024.8	7.43241	54.7711	23.18	38.68	50.3	11.0945	20.5397	32.084
1037.SBS1.REF.MIN	Free-living	Soil (non-saline)	619	1060.78	7.22747	54.263	12.44	29.26	40.36	7.43134	17.2859	29.2407
1037.SBS1.REF.ORG	Free-living	Soil (non-saline)	726	1040.96	7.56591	58.6072	17.98	33.66	46.52	11.8457	23.0028	33.3333
1037.SBS2.OM2C0.MIN	Free-living	Soil (non-saline)	712	1232.03	7.19911	66.3475	15.26	38.82	58.86	9.26966	17.9775	27.2472
1037.SBS2.OM2C0.ORG	Free-living	Soil (non-saline)	704	976.074	7.17342	51.8089	24.68	41.98	54.44	10.3693	21.3068	31.5341
1037.SBS2.REF.MIN	Free-living	Soil (non-saline)	691	1056.93	7.47346	62.4784	10.08	31.22	44.9	6.5123	15.4848	25.6151
1037.SBS2.REF.ORG	Free-living	Soil (non-saline)	554	962.8	6.63162	52.8152	12.18	27.36	37.72	8.48375	17.148	26.3538
1037.SBS3.OM2C0.MIN	Free-living	Soil (non-saline)	792	1443.89	7.56386	69.3722	14.86	35.52	48.7	9.21717	19.3182	28.6616
1037.SBS3.OM2C0.ORG	Free-living	Soil (non-saline)	924	1505.17	8.39678	67.3894	30.48	47	60.36	12.5541	23.7013	35.1732
1037.SBS3.REF.MIN	Free-living	Soil (non-saline)	1144	2017.92	8.59274	98.8372	15.24	39.48	49.84	8.3042	16.7832	26.6608
1037.SBS3.REF.ORG	Free-living	Soil (non-saline)	1001	1765.52	8.41953	77.0213	24.5	41.38	56.32	12.3876	22.2777	34.1658
1038.CH1	Free-living	Soil (non-saline)	645	944.76	7.29043	54.1481	11.06	22.46	31.48	5.42636	12.7132	22.9457
1038.CH2	Free-living	Soil (non-saline)	613	956.891	7.27835	55.0925	9.2	22.98	37.52	5.87276	14.3556	24.7961
1038.CH3	Free-living	Soil (non-saline)	581	1123.85	7.18273	54.3162	6.66	21.86	35.32	5.85198	13.9415	23.0637
1038.DC1	Free-living	Soil (non-saline)	804	1405.99	7.81767	70.9077	17.2	35.06	43.18	8.83085	17.4129	26.4925
1038.DC2	Free-living	Soil (non-saline)	860	1528.89	7.81008	75.3548	15.24	30.06	38.66	7.2093	15.1163	24.6512
1038.DC3	Free-living	Soil (non-saline)	757	1194.62	7.52427	62.6517	17.98	32.94	42.5	8.58653	18.4941	28.5337
1038.DIRT08	Free-living	Soil (non-saline)	756	1287.03	7.43113	60.4074	19.48	39.56	55.36	8.20106	18.3862	29.2328
1038.DIRT12	Free-living	Soil (non-saline)	809	1363.39	7.8358	65.6342	17.72	37.12	48.78	8.03461	16.9345	25.5871
1038.DIRT14	Free-living	Soil (non-saline)	812	1427.07	7.39795	69.6813	18.54	35.32	44.64	7.88177	16.8719	25.9852
1038.HR1	Free-living	Soil (non-saline)	969	1733.47	8.58025	76.3526	17.48	38.48	49.54	10.8359	22.291	31.8885
1038.HR2	Free-living	Soil (non-saline)	998	1843.22	8.50733	77.3013	16.74	40.52	53.08	12.7255	23.5471	34.6693
1038.HR3	Free-living	Soil (non-saline)	1042	1495.59	8.63683	67.9895	19.88	40.02	51.06	12.7639	24.2802	34.0691
1038.MF1	Free-living	Soil (non-saline)	867	1343.1	7.89117	66.4818	15.34	38.04	51.72	9.68858	18.5698	29.0657
1038.MF2.1	Free-living	Soil (non-saline)	875	1325.43	7.88688	72.2792	18.42	37.14	51.66	10.1714	20.3429	29.7143
1038.MF2.2	Free-living	Soil (non-saline)	843	1361.78	7.45569	61.3259	22.94	51.06	61.38	9.72716	20.7592	31.9098
1038.MR1	Free-living	Soil (non-saline)	968	1790.38	8.32347	79.5962	17.56	36.52	46.64	9.91736	19.1116	29.3388
1038.MR2	Free-living	Soil (non-saline)	963	1825.5	8.16966	82.1296	16.76	36.86	47.32	10.2804	19.3146	28.2451
1038.MR3	Free-living	Soil (non-saline)	970	1657.52	8.24169	78.3313	18.18	38.68	48.12	10.5155	20.3093	30.5155
1038.SP1	Free-living	Soil (non-saline)	1011	1913.66	8.4689	92.0364	20.46	39.96	49.04	9.79228	18.1009	26.3106
1038.SP2	Free-living	Soil (non-saline)	845	1446.71	8.11334	83.7531	20.2	41.9	49.14	10.4142	20.355	29.5858
1038.SP3	Free-living	Soil (non-saline)	736	1161	7.6246	65.7199	12.46	25.22	35.06	7.47283	17.7989	27.4457
1039.I.Fundao.HB	Free-living	Water (saline)	476	731.092	6.24353	45.857	14.7	27	39.62	9.66387	17.6471	28.3613
1039.I.Fundao.SA	Free-living	Water (saline)	506	645.013	7.31846	51.869	5	19.68	33.54	4.94071	11.4625	20.1581
1039.I.Fundao.SB	Free-living	Water (saline)	488	750.478	7.39079	55.2608	6.5	22.5	35.56	4.91803	11.6803	20.082
1039.I.Fundao.SB.7.8	Free-living	Sediment (saline)	480	746.93	6.25326	46.0997	11.98	24.38	36.84	8.95833	18.75	29.5833
1039.L.Jacarepia.HB	Free-living	Water (non-saline)	430	631.304	6.14525	43.697	12.68	24.76	36.4	9.53488	17.907	28.3721
1039.L.Jacarepia.SA	Free-living	Sediment (saline)	892	1359.31	8.10203	94.5762	6.7	20.74	29.72	7.287	14.4619	22.87
1039.L.Jacarepia.SB	Free-living	Water (saline)	971	1483.63	8.61676	104.166	7.1	18.02	25.5	6.1792	11.4315	18.3316
1039.L.Jacarepia.SB.1.6	Free-living	Sediment (non-saline)	484	725.333	6.32272	45.9197	18.34	31.12	40.2	9.50413	18.3884	28.719
1039.L.Vermelha.HC	Free-living	Sediment (saline)	477	668.083	6.41267	47.4954	11.48	25.52	37.76	8.1761	15.9329	25.5765
1039.L.Vermelha.SA	Free-living	Water (saline)	778	1040.33	8.34847	86.4035	12.38	15.42	21.34	5.78406	8.74036	12.8535
1039.L.Vermelha.SB	Free-living	Sediment (saline)	753	1023.22	7.74708	83.6593	8	11.32	17.28	4.38247	7.70252	12.3506
1039.L.Vermelha.SC.2.3	Free-living	Sediment (saline)	526	838.123	6.92591	55.0664	15.52	29.54	41.06	8.55513	16.73	26.0456
1039.P.Abraao.HA	Free-living	Water (saline)	388	702.25	5.61445	41.3267	10.06	20.74	33.84	8.76289	18.5567	27.3196
1039.P.Abraao.SA.	Free-living	Water (saline)	690	793.759	8.11474	64.1513	14.64	21.44	27.94	9.71014	14.9275	22.6087
1039.P.Abraao.SA.1.4	Free-living	Sediment (saline)	501	717.875	6.7101	48.3799	20.68	34.34	45.52	13.1737	22.3553	32.3353
1039.P.Abraao.SB	Free-living	Water (saline)	731	986.678	8.3121	72.6239	8.78	11.8	22.28	8.07114	12.5855	19.2886
1039.P.Dois.Rios.SA	Free-living	Water (non-saline)	923	1324.21	8.726	92.3488	4.26	8.64	17.88	5.30878	10.9426	16.0347
1039.P.Dois.Rios.SA.1.7	Free-living	Sediment (saline)	823	1551.12	6.72619	73.1334	48.74	57.42	63.1	11.1786	22.2357	30.9842
1039.P.Dois.Rios.SB	Free-living	Sediment (saline)	944	1178.98	8.64479	85.3133	3.08	7.86	16.38	5.29661	10.4873	15.678
1039.P.Massambaba.HA	Free-living	Water (saline)	402	664	5.85526	40.6801	10.04	22.74	35.52	8.45771	17.6617	28.1095
1039.P.Massambaba.SA	Free-living	Hypersaline (saline)	580	660.721	7.30396	63.3162	19.46	25.1	31.34	6.72414	10.3448	13.7931
1039.P.Massambaba.SA.1.4	Free-living	Water (saline)	491	763.5	6.62525	50.7354	11.92	34.34	41.88	6.92464	14.053	23.0143
1039.P.Massambaba.SB	Free-living	Hypersaline (saline)	589	743.727	7.4821	60.7545	3.56	12.76	21.98	4.0747	6.96095	11.3752
1041.M028.10	Free-living	Water (non-saline)	279	378	5.74643	36.6237	12.6	15.98	26.44	14.6953	22.2222	30.8244
1041.M028.100	Free-living	Water (non-saline)	280	389.773	5.55261	36.1228	10.86	15.16	25.78	13.9286	21.7857	28.9286
1041.M028.10m.off.bottom	Free-living	Water (non-saline)	303	519.667	5.77065	41.1377	13.34	17.4	27.7	13.8614	22.1122	29.3729
1041.M028.20	Free-living	Water (non-saline)	250	395.091	5.27647	35.3852	8.58	11.8	21.84	13.6	20.4	30
1041.M028.2m.off.bottom	Free-living	Water (non-saline)	309	482.523	5.92569	40.3643	13.4	17.8	26.58	14.2395	23.6246	32.6861
1041.M028.5	Free-living	Water (non-saline)	270	373.129	5.72369	36.9747	12.54	16.46	27.12	13.7037	21.1111	30.3704
1041.M028.50	Free-living	Water (non-saline)	279	421.171	5.58211	41.4093	11.6	15.42	25.16	14.3369	22.9391	31.8996
1041.M041.10	Free-living	Water (non-saline)	312	406.179	5.84038	42.9332	12.02	15.2	19.28	13.4615	21.1538	30.1282
1041.M041.100	Free-living	Water (non-saline)	327	405.875	5.58419	43.3194	12.6	15.5	20.58	14.6789	22.3242	30.581
1041.M041.10m.off.bottom	Free-living	Water (non-saline)	355	499.684	5.53236	46.7667	14.7	17.28	21.06	13.8028	19.7183	29.2958
1041.M041.150	Free-living	Water (non-saline)	326	462.269	5.62048	43.9999	12.92	15.6	20.04	14.4172	24.2331	34.9693
1041.M041.20	Free-living	Water (non-saline)	309	393.875	5.63794	41.8494	12	15.54	20.04	11.3269	20.3883	28.8026
1041.M041.200	Free-living	Water (non-saline)	319	463	5.58093	43.1497	13.6	16.24	21.08	11.5987	18.8088	28.2132
1041.M041.2m.off.bottom	Free-living	Water (non-saline)	349	519	5.90569	45.6587	14.42	17.74	22.9	12.3209	21.2034	30.3725
1041.M041.5	Free-living	Water (non-saline)	322	456.706	5.98663	45.1992	12.86	15.9	20.42	14.9068	20.8075	30.7453
1041.M041.50	Free-living	Water (non-saline)	317	411.692	5.8336	45.5966	13.42	16.58	21.9	13.8801	21.4511	32.1767
1041.S001.10	Free-living	Water (non-saline)	316	383.467	6.34904	42.2564	12.14	18.06	24.08	16.1392	26.5823	36.3924
1041.S001.10m.off.bottom	Free-living	Water (non-saline)	298	385	6.03685	38.4638	14.32	20.12	27.38	14.4295	20.8054	29.5302
1041.S001.20	Free-living	Water (non-saline)	286	307.447	6.333	38.2492	16.12	23.64	29.86	19.2308	27.972	35.6643
1041.S001.2m.off.bottom	Free-living	Water (non-saline)	320	396.269	6.18434	40.7429	15.64	21.78	28.66	12.8125	20.3125	30
1041.S001.5	Free-living	Water (non-saline)	318	493	6.35992	42.109	15.88	23.08	31.08	15.4088	23.5849	32.7044
1041.S001.50	Free-living	Water (non-saline)	296	387.429	5.96397	38.9083	12.58	17.66	24.56	14.527	22.2973	30.4054
1041.S008.10	Free-living	Water (non-saline)	342	400.308	6.36885	42.7307	17	20.96	29.24	11.9883	19.5906	27.4854
1041.S008.100	Free-living	Water (non-saline)	328	412.019	6.11009	42.003	14.08	17.8	25.12	11.2805	18.2927	26.5244
1041.S008.10m.off.bottom	Free-living	Water (non-saline)	392	512.621	5.92784	50.8386	9.24	12.8	17.1	8.67347	15.5612	22.449
1041.S008.150	Free-living	Water (non-saline)	334	401.172	6.23298	42.413	15.12	18.94	26.68	10.479	18.2635	27.2455
1041.S008.20	Free-living	Water (non-saline)	343	432	6.40913	43.8897	13.76	17.02	24.08	11.9534	18.9504	28.863
1041.S008.200	Free-living	Water (non-saline)	338	412.109	6.32067	43.9546	14.48	18.66	26.98	10.6509	19.5266	27.5148
1041.S008.2m.off.bottom	Free-living	Water (non-saline)	385	535.034	6.01125	52.4107	11.1	14.44	18.72	10.6494	16.3636	24.9351
1041.S008.5	Free-living	Water (non-saline)	338	443.386	6.00199	42.2969	12.44	15.86	23.18	11.2426	19.2308	28.1065
1041.S008.50	Free-living	Water (non-saline)	322	447.182	6.38442	43.5503	14.9	18.92	27.74	12.1118	20.4969	28.5714
1041.S019.10	Free-living	Water (non-saline)	319	405.143	6.43263	41.4161	15.4	20.72	29.74	12.8527	21.0031	29.4671
1041.S019.100	Free-living	Water (non-saline)	337	458.324	6.31446	41.7182	15.22	19.92	29.38	13.0564	20.4748	29.9703
1041.S019.10m.off.bottom	Free-living	Water (non-saline)	358	466.5	6.36556	42.0319	17.32	22.58	32.44	13.9665	22.067	29.6089
1041.S019.150	Free-living	Water (non-saline)	331	401.122	6.29491	42.5031	15.56	20.84	30.38	12.0846	19.3353	29.003
1041.S019.20	Free-living	Water (non-saline)	310	547.406	6.22138	43.5328	15.08	19.82	28.66	13.871	20.3226	29.6774
1041.S019.2m.off.bottom	Free-living	Water (non-saline)	330	485.468	6.30843	44.2424	16.2	21.6	30.74	11.8182	19.0909	30
1041.S019.5	Free-living	Water (non-saline)	307	445.5	6.23494	39.638	15.14	20.34	29	14.0065	21.4984	29.9674
1041.S019.50	Free-living	Water (non-saline)	325	422.341	6.34921	41.9403	16.38	21.1	30.5	13.5385	20.9231	30.7692
1041.S114.10	Free-living	Water (non-saline)	341	460.72	6.23543	43.4754	14.96	18.88	27.02	13.1965	20.8211	29.0323
1041.S114.100	Free-living	Water (non-saline)	306	449.692	5.89063	41.2437	12.9	17.04	23.58	15.0327	22.549	31.0458
1041.S114.150	Free-living	Water (non-saline)	326	456.071	6.37174	43.2327	18.44	24.64	32.36	11.6564	18.4049	28.5276
1041.S114.20	Free-living	Water (non-saline)	337	434.571	6.27009	40.9353	16.28	21.5	27.96	13.6499	21.6617	29.6736
1041.S114.200	Free-living	Water (non-saline)	315	450.66	6.23679	43.1263	17.14	22.58	29.32	15.2381	21.9048	30.7937
1041.S114.250	Free-living	Water (non-saline)	326	478.447	6.23667	41.9498	17.84	23.16	32.1	14.7239	22.6994	32.2086
1041.S114.300	Free-living	Water (non-saline)	320	407.065	6.36552	40.4538	18.84	25.78	35.18	13.4375	20.625	30.3125
1041.S114.365	Free-living	Water (non-saline)	288	388.9	6.20672	40.2641	14.38	19.84	30.44	14.9306	22.9167	29.8611
1041.S114.5	Free-living	Water (non-saline)	319	413.02	5.81603	41.1395	12.88	17.36	23.54	17.2414	24.7649	33.5423
1041.S114.50	Free-living	Water (non-saline)	331	465.105	6.15464	43.6677	13.54	17.48	25.36	13.5952	21.148	29.9094
1043.Hopland.14C.BC.TP1.02	Free-living	Soil (non-saline)	886	1727.76	7.58102	79.2305	39.94	51.36	60.42	12.4153	21.219	30.2483
1043.Hopland.14C.Control.TP1.02	Free-living	Soil (non-saline)	896	1694.44	7.3811	74.4168	39.86	51.22	59.7	11.2723	20.6473	30.2455
1043.Hopland.14C.Control.TP1.03	Free-living	Soil (non-saline)	849	1462.8	7.26271	67.3716	41.48	52.5	62.14	13.4276	23.086	32.8622
1043.Hopland.14C.Control.TP1.04	Free-living	Soil (non-saline)	947	1661.83	7.66764	80.1597	38.16	50.28	57	11.4044	21.1193	29.6727
1043.Hopland.14C.Wood.TP1.01	Free-living	Soil (non-saline)	872	1510.57	7.77407	70.8016	41.58	52.14	61.82	15.0229	24.7706	33.2569
1043.Hopland.14C.Wood.TP1.04	Free-living	Soil (non-saline)	797	1569.14	7.55808	72.3537	45.5	56.96	66.54	13.8018	23.463	32.9987
1043.Hopland.20C.BC.TP1.01	Free-living	Soil (non-saline)	841	1810.65	7.23178	79.5906	39.58	50.44	58.34	10.9394	20.214	28.6564
1043.Hopland.20C.BC.TP1.02	Free-living	Soil (non-saline)	826	1687.51	7.23002	74.523	38.3	48.86	57.4	10.7748	19.4915	27.9661
1043.Hopland.20C.BC.TP1.03	Free-living	Soil (non-saline)	870	1579.36	7.11542	73.3062	40.44	50.9	57.32	11.6092	20.5747	29.0805
1043.Hopland.20C.Control.TP1.02	Free-living	Soil (non-saline)	865	1635.72	7.33257	73.9651	38.1	48.66	59.04	9.13295	19.3064	29.1329
1043.Hopland.20C.Wood.TP1.02	Free-living	Soil (non-saline)	822	1500.79	7.28648	69.4902	48.1	57.8	66.38	15.8151	26.0341	35.2798
1043.Hopland.20C.Wood.TP1.03	Free-living	Soil (non-saline)	901	1582.85	7.69767	74.2756	39.12	50.68	61.86	12.7636	22.8635	33.7403
1043.Hopland.20C.Wood.TP1.04	Free-living	Soil (non-saline)	886	1636.21	7.59648	73.3875	45.22	55.56	65.64	15.1242	25.7336	34.1986
1043.Start.Hopland.20C.T0.04	Free-living	Soil (non-saline)	792	1448.67	7.10011	66.5965	48.4	56.52	63.42	12.8788	21.4646	31.1869
1043.Tabonuco.20C.BC.TP1.01	Free-living	Soil (non-saline)	487	822.296	6.53137	49.5723	13.14	25.76	38.92	8.21355	16.8378	26.4887
1043.Tabonuco.20C.BC.TP1.03	Free-living	Soil (non-saline)	387	634.273	5.5189	38.6579	9.26	20.66	34.48	9.04393	20.4134	29.9742
1043.Tabonuco.20C.Control.TP1.04	Free-living	Soil (non-saline)	393	684.25	5.65899	39.7218	9.96	21.8	34.8	8.6514	17.8117	28.2443
1043.Tabonuco.20C.Start.T0.02	Free-living	Soil (non-saline)	367	642.889	5.96388	44.3197	11.52	39.8	47.4	5.44959	11.9891	19.891
1043.Tabonuco.20C.Wood.TP1.03	Free-living	Soil (non-saline)	468	772.038	6.48846	49.6053	16.68	29.5	40.4	10.4701	19.2308	29.0598
1043.Tabonuco.20C.Wood.TP1.04	Free-living	Soil (non-saline)	448	740.625	6.26615	46.5732	14.12	27.28	39.44	10.7143	19.1964	28.7946
1043.Tabonuco.26C.BC.TP1.01	Free-living	Soil (non-saline)	529	828.602	6.99006	52.5696	16.16	30.5	42.12	9.26276	16.8242	27.4102
1043.Tabonuco.26C.BC.TP1.04	Free-living	Soil (non-saline)	518	670.658	6.63004	46.2415	14.36	28.92	41.28	8.49421	16.7954	25.8687
1043.Tabonuco.26C.Control.TP1.01	Free-living	Soil (non-saline)	384	767.438	5.78975	42.9669	9.78	22.74	34.86	8.59375	17.9688	26.5625
1043.Tabonuco.26C.Control.TP1.02	Free-living	Soil (non-saline)	460	789.224	6.37809	47.1336	11.44	24.48	37.2	7.6087	16.7391	27.3913
1043.Tabonuco.26C.Start.T0.03	Free-living	Soil (non-saline)	390	580.239	6.03276	44.9892	8.72	37.66	45.48	4.87179	11.5385	21.5385
1043.Tabonuco.26C.Start.T0.04	Free-living	Soil (non-saline)	482	729.523	6.68963	53.2687	12.5	34.2	41.92	7.67635	13.9004	22.4066
1043.Tabonuco.26C.Wood.TP1.03	Free-living	Soil (non-saline)	471	660.986	6.53523	43.7781	15.86	30.48	41.8	8.70488	17.8344	27.6008
1043.Tabonuco.26C.Wood.TP1.04	Free-living	Soil (non-saline)	418	782.444	6.40626	42.0275	19.6	33.38	45.36	10.2871	17.7033	28.9474
1056.Chae.vel.Cinci.1	Host-associated	Animal distal gut	205	222.625	5.74246	24.114	16.26	33.28	65.58	23.9024	34.1463	49.7561
1056.Chl.tru.Mend.1	Host-associated	Animal distal gut	92	108.714	4.94392	14.9336	80.26	86.26	94	51.087	57.6087	70.6522
1056.Cho.did.SanDi.1	Host-associated	Animal distal gut	263	315.207	6.29832	32.4184	33.86	38.22	43.28	20.1521	26.2357	33.0798
1056.Cho.did.SanDi.2	Host-associated	Animal distal gut	279	360.026	5.98382	35.425	17.08	20.72	27.96	17.9211	24.7312	32.9749
1056.Cho.did.SanDi.3	Host-associated	Animal distal gut	193	218.848	5.47349	25.6778	24.82	30.98	33.4	24.3523	30.0518	37.3057
1056.Cho.hof.Atlan.1.1	Host-associated	Animal distal gut	250	291.25	5.82209	30.6449	27.46	30.62	32	22	30	36.4
1056.Cho.hof.Atlan.2	Host-associated	Animal distal gut	222	253.333	5.81858	28.0495	39.72	41.02	43.88	22.973	31.0811	37.8378
1056.Das.nov.Flor.1	Host-associated	Animal distal gut	313	367.053	6.08371	33.1431	16.48	31.06	55.48	18.5304	28.4345	39.9361
1056.Das.nov.Flor.2	Host-associated	Animal distal gut	333	453	4.56297	36.4049	57.42	61.46	66.8	24.9249	37.2372	45.3453
1056.Das.nov.Flori.1	Host-associated	Animal distal gut	303	353.386	6.10738	33.6974	18.2	34.64	57.08	19.802	29.3729	39.604
1056.Das.nov.Flori.10	Host-associated	Animal distal gut	452	571.893	6.40375	40.3979	52	57.2	69.9	26.9912	37.3894	50.6637
1056.Das.nov.Flori.7	Host-associated	Animal distal gut	300	400.06	5.54168	34.9264	43.96	47.84	56.46	22.6667	31.6667	41.3333
1056.Das.nov.Flori.8	Host-associated	Animal distal gut	288	338.22	5.6108	31.3362	16.92	38.52	55.58	21.5278	29.8611	41.3194
1056.Das.nov.Flori.9	Host-associated	Animal distal gut	317	390.022	5.63419	29.5492	17.98	26.96	62.8	21.7666	36.2776	45.7413
1056.Eup.sex.Cinci.1.1	Host-associated	Animal distal gut	257	337.2	6.12017	29.2379	37.92	53.5	64.54	26.07	37.3541	50.9728
1056.Eup.sex.Mont.1.1	Host-associated	Animal distal gut	163	186.786	5.52963	22.6651	38.82	56.16	61.44	32.5153	42.3313	53.3742
1056.Mel.urs.ino.SanDi.1	Host-associated	Animal distal gut	163	208.775	4.01352	22.3702	76.92	87.96	91.74	29.4479	38.0368	44.1718
1056.Myr.tri.Mont.1.0	Host-associated	Animal distal gut	101	115.4	3.62063	14.1132	90.84	92.38	93.8	52.4752	59.4059	69.3069
1056.Myr.tri.Mont.1.1	Host-associated	Animal distal gut	155	202.294	3.81164	20.3079	90.32	92.46	94.1	56.129	65.8065	70.9677
1056.Myr.tri.Mont.1.2	Host-associated	Animal distal gut	212	246.684	5.5809	26.3043	65.2	73.3	78.2	46.2264	58.9623	66.5094
1056.Myr.tri.Mont.2.1	Host-associated	Animal distal gut	143	176.353	4.57596	19.4777	74.14	74.68	76.76	48.951	53.1469	58.042
1056.Myr.tri.Seat.05D02	Host-associated	Animal distal gut	209	307.6	5.63213	23.8214	83.32	87.46	92.46	45.4545	53.11	64.5933
1056.Myr.tri.Seat.1.07C04	Host-associated	Animal distal gut	188	240.824	4.69142	23.2925	60.94	67.22	79.48	28.7234	40.9574	53.7234
1056.Myr.tri.Seat.11.04F02	Host-associated	Animal distal gut	75	85.75	3.64451	10.5714	73.24	89.94	91.04	46.6667	61.3333	69.3333
1056.Myr.tri.Seat.14.04K04	Host-associated	Animal distal gut	63	76.5	3.02783	8.93137	58.02	91.92	93.3	49.2063	66.6667	77.7778
1056.Myr.tri.Seat.15.04D01	Host-associated	Animal distal gut	100	134	3.95282	11.3903	37.8	72.64	90.42	48	61	72
1056.Myr.tri.Seat.17.04K13	Host-associated	Animal distal gut	73	77.4286	2.51466	8.15194	90.22	93.5	98.38	50.6849	65.7534	83.5616
1056.Myr.tri.Seat.19.04L18	Host-associated	Animal distal gut	62	75.1	3.34507	10.1508	42.92	86.66	92.66	53.2258	70.9677	77.4194
1056.Myr.tri.Seat.2.03G06	Host-associated	Animal distal gut	247	318.837	5.56137	27.0753	76.34	81.6	90.76	34.0081	46.5587	57.085
1056.Myr.tri.Seat.20.04K11	Host-associated	Animal distal gut	147	191.455	5.06523	18.2863	53.4	65.8	74.08	40.8163	51.0204	59.8639
1056.Myr.tri.Seat.21.04K01	Host-associated	Animal distal gut	69	87.2727	2.68538	10.8501	93.9	98.2	99.42	46.3768	66.6667	79.7101
1056.Myr.tri.Seat.22.04K17	Host-associated	Animal distal gut	75	88.0526	2.82138	11.3462	92.74	98.12	98.46	49.3333	57.3333	68
1056.Myr.tri.Seat.23.04L06	Host-associated	Animal distal gut	168	203	2.17197	19.5459	88.58	90.9	94.56	25	39.2857	48.8095
1056.Myr.tri.Seat.25.04I12	Host-associated	Animal distal gut	206	229.219	4.83609	22.2218	60.98	64.2	82.58	27.6699	39.3204	48.5437
1056.Myr.tri.Seat.26.04K16	Host-associated	Animal distal gut	43	52.3333	3.05946	6.84729	89	96.34	97.98	55.814	69.7674	83.7209
1056.Myr.tri.Seat.27.04K10	Host-associated	Animal distal gut	201	280.357	4.0133	23.0551	80.3	82.76	89.28	24.8756	37.8109	51.2438
1056.Myr.tri.Seat.3.03O02	Host-associated	Animal distal gut	179	211.12	5.34375	21.0776	52.2	65.58	72.48	44.6927	61.4525	70.3911
1056.Myr.tri.Seat.6.04K03	Host-associated	Animal distal gut	108	127.647	4.42645	12.7932	38.86	60.38	84.64	40.7407	58.3333	68.5185
1056.Myr.tri.Seat.7.04F07	Host-associated	Animal distal gut	118	135.312	4.31852	15.1633	88.4	94.38	97.04	45.7627	57.6271	72.0339
1056.Myr.tri.Seat.8.04I18	Host-associated	Animal distal gut	111	130	4.81279	12.1352	77.42	87.84	95.88	49.5495	60.3604	70.2703
1056.Myr.tri.Seat.9.04I04	Host-associated	Animal distal gut	133	193	4.42258	16.3921	72.3	92.34	93.52	47.3684	59.3985	72.9323
1056.Ory.afe.Cinci.1	Host-associated	Animal distal gut	200	312.2	5.48889	22.5662	75.84	79.3	80.66	42.5	51	56
1056.Ory.afe.Cinci.2	Host-associated	Animal distal gut	192	263.5	5.00597	24.1626	70.22	73.56	74.42	39.5833	48.9583	54.1667
1056.Ory.afe.Cinci.3	Host-associated	Animal distal gut	195	228.286	5.73783	22.3165	73.7	78.5	80.7	40.5128	47.6923	53.3333
1056.Ory.afe.Colch.1	Host-associated	Animal distal gut	151	193.045	4.07019	19.055	83.7	85.7	87.04	41.7219	48.3444	53.6424
1056.Ory.afe.Colch.2	Host-associated	Animal distal gut	93	113.056	4.02676	12.876	94.04	94.54	95.16	54.8387	61.2903	70.9677
1056.Ory.afe.Colch.4	Host-associated	Animal distal gut	143	153.435	5.07008	15.9038	79.16	80.92	89.54	53.1469	65.7343	80.4196
1056.Ory.afe.Colch.5	Host-associated	Animal distal gut	392	455.887	6.37125	43.4347	50.52	59.54	65.1	32.9082	47.449	58.4184
1056.Ory.afe.Colch.6	Host-associated	Animal distal gut	348	410.381	5.97185	35.0989	35.64	41.46	51.62	33.6207	46.2644	56.0345
1056.Ory.afe.Colch.9	Host-associated	Animal distal gut	52	57.5	3.21813	8.18552	96.98	97.04	97.62	59.6154	65.3846	69.2308
1056.Ory.afe.Lond.1	Host-associated	Animal distal gut	194	239.357	4.92796	20.7076	65.9	69.28	74.6	31.9588	41.2371	50
1056.Pri.max.Seat.04J09	Host-associated	Animal distal gut	318	379.338	4.84593	33.8031	46.1	62.88	74.56	23.2704	34.5912	44.6541
1056.Pri.max.Seat.2.02V07	Host-associated	Animal distal gut	175	200.345	5.53242	23.6052	23.48	28.34	36.8	21.7143	29.7143	40.5714
1056.Pri.max.Seat.2.13B02	Host-associated	Animal distal gut	357	408.2	6.88986	37.138	23.38	34.8	44.94	22.1289	31.0924	40.8964
1056.Pro.cri.Cinci.2	Host-associated	Animal distal gut	133	140.176	5.0139	15.992	79.44	82.88	84.6	51.1278	61.6541	72.1805
1056.Tam.tet.tet.SanDi.1	Host-associated	Animal distal gut	129	137	4.64424	15.2194	63.9	65.46	66.76	54.2636	61.2403	66.6667
1056.Tam.tet.tet.SanDi.2	Host-associated	Animal distal gut	186	237.636	5.59692	23.6259	68.58	71.16	72.52	47.8495	54.8387	60.2151
1056.Tol.mat.Cinci.1	Host-associated	Animal distal gut	162	213.8	5.14008	19.8893	44.52	54.88	60.46	32.716	41.9753	54.9383
1056.Tol.mat.Cinci.2	Host-associated	Animal distal gut	236	289	6.39556	26.3478	57.46	63.1	71.96	35.1695	43.2203	54.661
1056.Tol.mat.Cinci.3	Host-associated	Animal distal gut	233	303	5.6664	26.751	69.46	74.82	81.4	38.1974	48.0687	60.0858
1056.Zae.pic.Mend.1	Host-associated	Animal distal gut	305	417.61	5.1909	33.1851	65.3	69.92	73.54	29.8361	38.3607	48.8525
1064.G.CJV171	Host-associated	Animal corpus	27	24	1.25067	5.32725	96.84	97.04	97.06	74.0741	85.1852	88.8889
1064.G.CJV172	Host-associated	Animal corpus	27	74.5	2.55302	6.79116	96.54	99.44	99.44	74.0741	81.4815	81.4815
1064.G.CJV173	Host-associated	Animal corpus	21	24.5	2.45037	4.4172	53.62	100	100	85.7143	100	100
1064.G.CJV174	Host-associated	Animal corpus	34	28.875	2.04938	5.49937	99.06	99.92	99.94	79.4118	91.1765	94.1176
1064.G.CJV176	Host-associated	Animal corpus	14	25	1.95757	4.00137	92.1	100	100	92.8571	100	100
1064.G.CJV189	Host-associated	Animal corpus	19	18	2.31659	3.95723	96.52	98.92	98.96	73.6842	84.2105	89.4737
1064.G.CJV190	Host-associated	Animal corpus	30	29.3333	3.03917	5.79695	94.46	95.82	95.84	80	83.3333	86.6667
1064.G.CJV192	Host-associated	Animal corpus	23	22.5	2.70885	4.72361	98.68	98.68	98.74	86.9565	86.9565	95.6522
1064.G.CJV193	Host-associated	Animal corpus	24	23	2.38799	4.55829	99.64	99.94	99.94	83.3333	91.6667	91.6667
1064.G.CJV194	Host-associated	Animal corpus	23	34	3.05289	6.26933	95.64	98.7	98.7	73.913	78.2609	78.2609
1064.G.CJV195	Host-associated	Animal corpus	23	25	2.97685	5.68189	94.62	96.62	96.92	73.913	86.9565	91.3043
1064.G.CJV196	Host-associated	Animal corpus	30	26.5	3.27027	5.71447	92.18	98.8	99.72	73.3333	86.6667	90
1064.G.CJV197	Host-associated	Animal corpus	30	39	2.76407	5.54938	96.62	98.06	99.44	80	90	93.3333
1064.G.CJV198	Host-associated	Animal corpus	24	37	3.06427	6.58355	92.22	97.6	98.84	79.1667	87.5	91.6667
1064.G.CJV199	Host-associated	Animal corpus	26	47	2.60753	6.1575	99.08	99.14	99.58	65.3846	73.0769	80.7692
1064.G.CJV200	Host-associated	Animal corpus	24	30	2.79974	5.62529	95	99.3	99.58	79.1667	83.3333	87.5
1064.G.CJV201	Host-associated	Animal corpus	19	24	2.37482	5.6933	90.22	94.12	99.22	68.4211	84.2105	89.4737
1064.G.CJV202	Host-associated	Animal corpus	20	22.5	1.87117	4.96347	98.52	99.04	99.4	75	80	85
1064.G.CJV203	Host-associated	Animal corpus	27	31.3333	2.88298	6.39863	89.84	90.8	94.02	77.7778	81.4815	85.1852
1064.G.CJV204	Host-associated	Animal corpus	25	25.3333	2.424	5.82564	93.32	94.92	98.06	72	80	84
1064.G.CJV205	Host-associated	Animal corpus	22	21	2.68329	5.15656	92.76	95.32	98.56	81.8182	86.3636	90.9091
1064.G.CJV206	Host-associated	Animal corpus	26	25.5	3.19468	5.8842	81	87.3	91.24	73.0769	84.6154	88.4615
1064.G.CJV207	Host-associated	Animal corpus	6	7	1.0681	2.73876	99.98	100	100	83.3333	100	100
1064.G.CJV228	Host-associated	Animal corpus	88	88.5	4.82183	14.3613	84.24	88.7	89.98	70.4545	76.1364	84.0909
1064.G.CJV229	Host-associated	Animal corpus	12	14	0.678861	4.25268	99.96	100	100	91.6667	100	100
1064.G.CJV231	Host-associated	Animal corpus	14	10.5	0.326266	3.60514	99.7	99.98	99.98	78.5714	92.8571	92.8571
1064.G.CV01	Host-associated	Animal corpus	22	40.3333	2.04244	6.5574	99.86	99.9	99.9	81.8182	90.9091	90.9091
1064.G.CV02	Host-associated	Animal corpus	16	31	1.12876	5.22192	99.96	99.96	99.96	93.75	93.75	93.75
1064.G.CV03	Host-associated	Animal corpus	14	23	0.840956	4.39743	99.98	99.98	99.98	92.8571	92.8571	92.8571
1064.G.CV04	Host-associated	Animal corpus	27	27.5	1.48008	5.81242	99.8	99.84	99.84	70.3704	77.7778	77.7778
1064.G.CV05	Host-associated	Animal corpus	14	19.75	0.397621	5.26406	99.88	99.9	99.9	71.4286	78.5714	78.5714
1064.G.CV06	Host-associated	Animal corpus	14	11.5	0.0602459	3.74613	99.94	99.94	99.94	85.7143	85.7143	85.7143
1064.G.CV10	Host-associated	Animal corpus	20	26	2.78865	4.84635	99.28	99.36	99.36	90	95	95
1064.G.CV108	Host-associated	Animal corpus	29	33	2.3948	7.37485	70.56	70.56	70.66	86.2069	86.2069	93.1034
1064.G.CV11	Host-associated	Animal corpus	27	25.2	3.34202	5.29928	91.16	95.04	95.04	66.6667	85.1852	85.1852
1064.G.CV12	Host-associated	Animal corpus	24	22.75	3.07324	5.20586	80.96	93.6	93.66	66.6667	79.1667	87.5
1064.G.CV209	Host-associated	Animal corpus	23	36	0.606183	5.80901	99.48	99.9	99.9	82.6087	86.9565	86.9565
1064.G.CV210	Host-associated	Animal corpus	215	224.773	5.02011	29.1078	18.24	21.8	25.38	29.3023	39.0698	45.5814
1064.G.CV211	Host-associated	Animal corpus	64	67.5	2.0958	10.0075	95.74	96.78	97.12	78.125	85.9375	90.625
1064.G.CV212	Host-associated	Animal corpus	72	73.5882	3.48584	12.6253	78.96	96.16	97	43.0556	52.7778	62.5
1064.G.CV213	Host-associated	Animal corpus	49	46.6667	2.60133	8.44168	89	92.7	92.74	67.3469	81.6327	83.6735
1064.G.CV214	Host-associated	Animal corpus	40	40.75	2.99221	7.97754	94.88	96.5	96.78	75	82.5	85
1064.G.CV233	Host-associated	Animal corpus	12	12	1.99666	3.94425	94	100	100	91.6667	100	100
1064.G.CV234	Host-associated	Animal corpus	16	16	1.6465	4.53179	98.14	99.18	99.18	75	87.5	87.5
1064.G.CV235	Host-associated	Animal corpus	16	16.5	2.36864	4.98114	99.8	99.96	99.96	75	87.5	87.5
1064.G.CV236	Host-associated	Animal corpus	16	13	2.44061	4.39242	99.92	99.96	99.96	81.25	87.5	87.5
1064.G.CV237	Host-associated	Animal corpus	17	28	2.51939	4.66413	96.44	96.44	96.44	76.4706	76.4706	76.4706
1064.G.CV238	Host-associated	Animal corpus	18	23	2.18276	4.67673	99.38	99.44	99.44	77.7778	83.3333	83.3333
1064.G.CV239	Host-associated	Animal corpus	95	131.474	2.33807	14.3612	99.34	99.46	99.5	81.0526	87.3684	88.4211
1064.G.CV241	Host-associated	Animal corpus	77	81.1429	2.02275	11.7703	98.94	99.64	99.74	80.5195	90.9091	93.5065
1064.G.CV242	Host-associated	Animal corpus	41	49	2.01377	8.57528	99.1	99.4	99.46	63.4146	70.7317	75.6098
1064.G.CV243	Host-associated	Animal corpus	30	31.5	2.09616	6.06806	94.74	94.74	94.74	83.3333	83.3333	83.3333
1064.G.CV244	Host-associated	Animal corpus	27	22.6	1.5058	6.45974	99.76	99.8	99.86	74.0741	81.4815	88.8889
1064.G.CV25	Host-associated	Animal corpus	20	19	2.80454	4.78901	92.66	92.88	92.88	85	90	90
1064.G.CV26	Host-associated	Animal corpus	19	20.75	2.56428	4.68177	97.14	97.22	97.22	78.9474	84.2105	84.2105
1064.G.CV263	Host-associated	Animal corpus	17	15	2.49486	4.33615	97.44	97.48	97.5	76.4706	82.3529	88.2353
1064.G.CV264	Host-associated	Animal corpus	23	26	2.56181	5.27518	99.58	99.64	99.64	78.2609	86.9565	86.9565
1064.G.CV265	Host-associated	Animal corpus	17	15.5	2.32861	4.59392	98.74	98.74	98.74	94.1176	94.1176	94.1176
1064.G.CV266	Host-associated	Animal corpus	18	18.5	2.27012	4.28133	97.3	99.12	99.12	83.3333	88.8889	88.8889
1064.G.CV267	Host-associated	Animal corpus	15	20	2.60338	4.2465	95.9	95.94	95.94	86.6667	93.3333	93.3333
1064.G.CV268	Host-associated	Animal corpus	19	20.5	2.86765	4.20549	90.18	99.46	99.46	78.9474	89.4737	89.4737
1064.G.CV27	Host-associated	Animal corpus	18	19.5	2.20177	5.84957	99.02	99.02	99.02	88.8889	88.8889	88.8889
1064.G.CV281	Host-associated	Animal corpus	21	24	2.9253	4.57269	95.48	95.48	95.48	95.2381	95.2381	95.2381
1064.G.CV282	Host-associated	Animal corpus	22	22.6	2.88184	5.75873	95.98	99.48	99.48	72.7273	77.2727	77.2727
1064.G.CV283	Host-associated	Animal corpus	24	37	2.82785	6.0921	98.72	98.72	99.24	87.5	87.5	91.6667
1064.G.CV284	Host-associated	Animal corpus	20	19.5	2.09966	4.07237	99.82	99.82	99.82	90	90	90
1064.G.CV285	Host-associated	Animal corpus	21	21	1.66378	4.67594	97.94	98.46	98.58	76.1905	85.7143	90.4762
1064.G.CV286	Host-associated	Animal corpus	14	17	1.24046	4.67933	99.34	99.34	99.34	92.8571	92.8571	92.8571
1064.G.CV287	Host-associated	Animal corpus	17	26.5	2.38552	5.02299	82.14	99.44	99.44	88.2353	94.1176	94.1176
1064.G.CV288	Host-associated	Animal corpus	20	17	2.05926	4.67692	95.3	99.8	99.8	85	90	90
1064.G.CV289	Host-associated	Animal corpus	17	22	2.43768	3.99222	93.5	94.62	94.64	82.3529	88.2353	94.1176
1064.G.CV290	Host-associated	Animal corpus	25	33	2.68555	5.66569	72.28	99.84	99.84	72	80	80
1064.G.CV291	Host-associated	Animal corpus	18	16	1.64503	4.12835	99.94	100	100	88.8889	100	100
1064.G.CV292	Host-associated	Animal corpus	15	27	2.11329	4.72838	99.98	99.98	99.98	93.3333	93.3333	93.3333
1064.G.CV293	Host-associated	Animal corpus	18	19	1.89323	5.48085	99.8	99.84	99.94	77.7778	83.3333	94.4444
1064.G.CV294	Host-associated	Animal corpus	27	25	2.9946	6.06387	94	96.64	97.54	59.2593	70.3704	77.7778
1064.G.CV295	Host-associated	Animal corpus	20	24.5	2.03645	5.93405	98.6	99.56	99.56	75	80	80
1064.G.CV296	Host-associated	Animal corpus	25	31	1.76639	5.91974	96.6	97.9	98.26	76	92	96
1064.G.CV297	Host-associated	Animal corpus	25	26.3333	3.16109	5.73851	90.16	95.18	95.34	76	84	92
1064.G.CV299	Host-associated	Animal corpus	17	17.5	2.33736	4.38244	97.72	98.16	98.16	76.4706	88.2353	88.2353
1064.G.CV300	Host-associated	Animal corpus	19	22	2.48571	4.73843	96.42	96.46	96.5	84.2105	89.4737	94.7368
1064.G.CV301	Host-associated	Animal corpus	12	13	2.09248	5.01299	99.36	99.38	99.38	75	83.3333	83.3333
1064.G.CV302	Host-associated	Animal corpus	15	15.5	2.50941	4.94707	96.18	96.2	96.22	80	86.6667	93.3333
1064.G.CV303	Host-associated	Animal corpus	19	19.5	2.59353	4.90044	98.22	98.22	98.22	94.7368	94.7368	94.7368
1064.G.CV304	Host-associated	Animal corpus	17	26	2.93421	4.46937	90.56	93.46	93.46	70.5882	88.2353	88.2353
1064.G.CV306	Host-associated	Animal corpus	63	68	3.59372	9.78955	96.12	96.34	97.16	84.127	88.8889	92.0635
1064.G.CV307	Host-associated	Animal corpus	18	21.5	0.764667	5.15503	95.82	99.64	99.64	66.6667	83.3333	83.3333
1064.G.CV308	Host-associated	Animal corpus	34	71	1.88127	6.88058	98.28	98.44	98.46	79.4118	85.2941	88.2353
1064.G.CV312	Host-associated	Animal corpus	45	45	1.75213	8.03544	89.3	97.52	98.62	66.6667	82.2222	88.8889
1064.G.CV314	Host-associated	Animal corpus	28	33.5	2.00141	6.50152	92.84	96.32	96.54	71.4286	85.7143	89.2857
1064.G.CV315	Host-associated	Animal corpus	34	46	2.99408	5.6403	93.14	94.24	94.24	76.4706	79.4118	79.4118
1064.G.CV316	Host-associated	Animal corpus	29	31	2.64574	6.65413	80.88	81.66	84.12	62.069	68.9655	79.3103
1064.G.CV317	Host-associated	Animal corpus	15	17	1.16482	4.77306	99.92	99.94	99.94	80	86.6667	86.6667
1064.G.CV318	Host-associated	Animal corpus	12	10	2.58681	3.88472	88.74	94.42	94.44	66.6667	75	83.3333
1064.G.CV319	Host-associated	Animal corpus	18	24	2.30545	4.45709	97.54	97.56	97.72	83.3333	88.8889	94.4444
1064.G.CV320	Host-associated	Animal corpus	17	17.5	2.66721	4.11577	94.76	97.38	97.38	76.4706	88.2353	88.2353
1064.G.CV321	Host-associated	Animal corpus	19	19	3.10701	4.27046	93	96.28	96.28	73.6842	89.4737	89.4737
1064.G.CV322	Host-associated	Animal corpus	15	18	1.79883	4.06899	98.78	99.22	99.22	80	93.3333	93.3333
1064.G.CV323	Host-associated	Animal corpus	31	39	1.71036	6.22944	96.5	97.22	97.22	77.4194	83.871	83.871
1064.G.CV324	Host-associated	Animal corpus	11	11	2.12518	3.89702	99.32	99.32	99.32	90.9091	90.9091	90.9091
1064.G.CV325	Host-associated	Animal corpus	10	16	1.49207	4.33634	99.92	99.92	99.92	70	70	70
1064.G.CV326	Host-associated	Animal corpus	14	17	1.81157	4.7269	99.26	99.34	99.34	78.5714	92.8571	92.8571
1064.G.CV327	Host-associated	Animal corpus	12	12	2.05697	3.8849	99.52	99.52	99.52	91.6667	91.6667	91.6667
1064.G.CV328	Host-associated	Animal corpus	10	20	1.54521	4.94798	99.78	99.78	99.78	80	80	80
1064.G.CV329	Host-associated	Animal corpus	13	12	2.49653	3.49077	98.04	98.5	98.5	84.6154	92.3077	92.3077
1064.G.CV330	Host-associated	Animal corpus	47	55	2.14565	9.12402	94.28	97.34	97.36	80.8511	89.3617	91.4894
1064.G.CV331	Host-associated	Animal corpus	18	21	2.24648	4.91955	98.3	99.06	99.06	72.2222	83.3333	83.3333
1064.G.CV332	Host-associated	Animal corpus	10	16	2.35059	4.52093	98.66	98.66	98.66	90	90	90
1064.G.CV333	Host-associated	Animal corpus	14	17	2.50457	4.79213	96.1	96.12	96.12	71.4286	78.5714	78.5714
1064.G.CV334	Host-associated	Animal corpus	13	14	2.41118	4.08774	95.6	95.6	95.6	76.9231	76.9231	76.9231
1064.G.CV335	Host-associated	Animal corpus	15	20	2.49583	4.42943	90.76	92.14	92.14	80	93.3333	93.3333
1064.G.CV336	Host-associated	Animal corpus	12	16	1.86884	4.03985	99.94	99.96	99.96	83.3333	91.6667	91.6667
1064.G.CV337	Host-associated	Animal corpus	14	12	1.95724	3.88795	91.76	99.96	99.96	78.5714	85.7143	85.7143
1064.G.CV338	Host-associated	Animal corpus	26	30.75	1.7614	7.03082	98.86	98.88	99.08	76.9231	80.7692	88.4615
1064.G.CV339	Host-associated	Animal corpus	10	14	1.79029	4.10294	99.82	99.86	99.86	80	90	90
1064.G.CV340	Host-associated	Animal corpus	9	10	1.99706	3.51637	99.76	99.76	99.76	88.8889	88.8889	88.8889
1064.G.CV341	Host-associated	Animal corpus	14	19	1.76629	4.46761	99.96	100	100	92.8571	100	100
1064.G.CV342	Host-associated	Animal corpus	14	20.2	2.0031	5.1956	99.16	99.62	99.62	85.7143	92.8571	92.8571
1064.G.CV343	Host-associated	Animal corpus	17	20.3333	2.16981	4.9002	96.92	98.96	98.96	76.4706	88.2353	88.2353
1064.G.CV344	Host-associated	Animal corpus	170	219.2	2.90278	20.9089	90.06	91	93.48	34.1176	45.2941	60
1064.G.CV345	Host-associated	Animal corpus	18	13.5	2.18645	4.15598	99.02	99.96	99.96	77.7778	88.8889	88.8889
1064.G.CV346	Host-associated	Animal corpus	165	184.333	3.74402	22.7421	89.1	92.08	93.86	47.2727	57.5758	66.6667
1064.G.CV43	Host-associated	Animal corpus	19	21	2.43191	4.44822	97.74	97.8	97.8	84.2105	89.4737	89.4737
1064.G.CV44	Host-associated	Animal corpus	22	26	2.49944	4.93048	95.2	96.7	96.7	72.7273	81.8182	81.8182
1064.G.CV45	Host-associated	Animal corpus	25	25.25	3.05953	5.09775	96.78	98.1	98.1	76	96	96
1064.G.CV46	Host-associated	Animal corpus	21	21.75	2.16609	5.13606	97.48	98.52	98.52	76.1905	80.9524	80.9524
1064.G.CV47	Host-associated	Animal corpus	21	24	2.76145	4.89818	89.86	98.4	98.4	71.4286	85.7143	85.7143
1064.G.CV48	Host-associated	Animal corpus	22	24.5	3.30488	5.70657	90.94	91.66	91.66	77.2727	86.3636	86.3636
1064.G.CV72	Host-associated	Animal corpus	11	13	1.91022	3.92281	97.64	99.72	100	72.7273	90.9091	100
1064.G.CV73	Host-associated	Animal corpus	19	19.5	2.60882	4.88729	98.92	99.54	99.78	78.9474	89.4737	94.7368
1064.G.CV74	Host-associated	Animal corpus	18	24	2.46999	6.15557	97.48	98.74	98.74	77.7778	83.3333	83.3333
1064.G.CV75	Host-associated	Animal corpus	24	24.75	2.32767	5.35705	98.28	99.02	99.02	66.6667	83.3333	83.3333
1064.G.CV76	Host-associated	Animal corpus	23	24	2.47742	5.58616	98.52	98.62	98.62	73.913	82.6087	82.6087
1064.G.CV77	Host-associated	Animal corpus	21	28.75	2.89704	5.5951	92.9	93.16	93.16	71.4286	76.1905	76.1905
1064.G.CV90	Host-associated	Animal corpus	20	23	3.07982	4.83869	97.82	99.6	99.62	80	85	90
1064.G.CV91	Host-associated	Animal corpus	14	15.3333	2.37148	4.43347	99.94	99.94	99.94	92.8571	92.8571	92.8571
1064.G.CV92	Host-associated	Animal corpus	21	20	1.7185	4.93697	97.56	97.56	97.56	85.7143	85.7143	85.7143
1064.G.CV93	Host-associated	Animal corpus	16	22	1.47987	4.6712	98.96	99.96	99.96	87.5	93.75	93.75
1064.G.CV95	Host-associated	Animal corpus	52	64.75	2.72438	9.10937	96.18	97.16	98.8	75	84.6154	88.4615
1064.G.GVR165	Host-associated	Animal corpus	28	27.5	1.05527	6.08017	99.58	99.58	99.58	92.8571	92.8571	92.8571
1064.G.GVR166	Host-associated	Animal corpus	13	31	0.837641	5.58573	99.9	99.94	99.94	76.9231	84.6154	84.6154
1064.G.GVR167	Host-associated	Animal corpus	6	9	0.338537	3.12943	100	100	100	100	100	100
1064.G.GVR169	Host-associated	Animal corpus	43	50.6	1.3663	8.274	96.14	96.42	97.72	74.4186	81.3953	86.0465
1064.H.CJV172	Host-associated	Animal corpus	21	26.5	1.76511	5.08158	99.88	99.92	99.92	85.7143	90.4762	90.4762
1064.H.CJV173	Host-associated	Animal corpus	35	45.2	2.08287	6.8164	99.82	99.84	99.86	82.8571	85.7143	88.5714
1064.H.CJV175	Host-associated	Animal corpus	26	26.3333	1.92328	6.07502	98.62	98.98	98.98	88.4615	92.3077	92.3077
1064.H.CJV176	Host-associated	Animal corpus	15	14.25	0.675272	3.78148	99.82	99.98	99.98	80	93.3333	93.3333
1064.H.CJV189	Host-associated	Animal corpus	15	13.1667	0.0756769	3.9723	100	100	100	100	100	100
1064.H.CJV191	Host-associated	Animal corpus	35	40	3.38873	6.69049	97.56	98.34	98.5	74.2857	88.5714	94.2857
1064.H.CJV192	Host-associated	Animal corpus	37	39	0.983945	6.32146	99.18	99.48	99.48	86.4865	94.5946	94.5946
1064.H.CJV193	Host-associated	Animal corpus	27	26.5	3.12552	5.0484	98.56	99.36	99.36	85.1852	92.5926	92.5926
1064.H.CJV195	Host-associated	Animal corpus	37	33	2.85387	5.55362	96.48	98.68	98.72	83.7838	91.8919	94.5946
1064.H.CJV196	Host-associated	Animal corpus	31	30.3333	3.36695	5.3154	97.22	98.2	98.94	74.1935	87.0968	93.5484
1064.H.CJV198	Host-associated	Animal corpus	27	26	3.15005	5.2592	97.48	99.28	99.8	85.1852	92.5926	96.2963
1064.H.CJV199	Host-associated	Animal corpus	24	22	2.89295	5.02915	99.3	99.3	99.4	87.5	87.5	91.6667
1064.H.CJV200	Host-associated	Animal corpus	35	38	3.31107	6.14217	94.98	98.48	99.34	82.8571	91.4286	94.2857
1064.H.CJV201	Host-associated	Animal corpus	45	44	3.69915	8.71061	93.24	97.76	98.52	75.5556	82.2222	86.6667
1064.H.CJV202	Host-associated	Animal corpus	50	47	3.24935	8.61696	97.14	98.98	99.8	76	86	88
1064.H.CJV204	Host-associated	Animal corpus	8	15	0.0586062	3.52038	100	100	100	100	100	100
1064.H.CJV205	Host-associated	Animal corpus	34	35	2.34571	6.75505	98.98	99.22	99.3	82.3529	88.2353	91.1765
1064.H.CJV206	Host-associated	Animal corpus	31	29	3.22466	6.31305	96.58	98.3	98.34	70.9677	80.6452	83.871
1064.H.CJV207	Host-associated	Animal corpus	26	36.1111	0.550757	7.31731	99.8	99.9	99.94	80.7692	88.4615	92.3077
1064.H.CV01	Host-associated	Animal corpus	101	127	5.30793	16.117	55.06	61.76	67.4	37.6238	49.505	59.4059
1064.H.CV03	Host-associated	Animal corpus	20	26.6	1.62749	5.24665	99.92	99.94	99.96	80	85	90
1064.H.CV209	Host-associated	Animal corpus	31	32	1.60206	5.76714	96.42	99.44	99.48	67.7419	77.4194	80.6452
1064.H.CV210	Host-associated	Animal corpus	29	38	1.27548	7.58129	99.42	99.48	99.54	72.4138	79.3103	86.2069
1064.H.CV211	Host-associated	Animal corpus	43	47	3.64709	9.02979	83.84	94.28	94.3	74.4186	83.7209	86.0465
1064.H.CV212	Host-associated	Animal corpus	42	39	3.35692	7.71798	87.3	91.06	91.82	66.6667	69.0476	78.5714
1064.H.CV213	Host-associated	Animal corpus	45	46	3.00883	9.206	81.3	88.98	90.82	60	66.6667	77.7778
1064.H.CV214	Host-associated	Animal corpus	29	38.5	3.42407	6.88194	78.96	99.7	99.7	82.7586	89.6552	89.6552
1064.H.CV239	Host-associated	Animal corpus	103	106	5.24802	12.9728	93.1	96.72	97.84	73.7864	88.3495	92.233
1064.H.CV241	Host-associated	Animal corpus	142	142.75	5.32291	22.7393	83.72	86.56	89.52	51.4085	62.6761	70.4225
1064.H.CV242	Host-associated	Animal corpus	40	38.6	3.4765	8.35694	96.66	97.1	99.02	75	80	85
1064.H.CV243	Host-associated	Animal corpus	34	40	2.89977	7.06163	97.38	98.76	99.54	82.3529	88.2353	91.1765
1064.H.CV244	Host-associated	Animal corpus	32	31.5	3.65494	5.92606	98.24	98.58	98.62	81.25	84.375	87.5
1064.H.CV26	Host-associated	Animal corpus	23	21.25	1.48941	6.36616	97.36	99.52	99.52	86.9565	91.3043	91.3043
1064.H.CV263	Host-associated	Animal corpus	97	109.333	5.46964	15.8802	73.72	82.12	88.9	56.701	69.0722	78.3505
1064.H.CV265	Host-associated	Animal corpus	25	20	2.69306	5.86789	99.44	99.44	99.44	88	88	88
1064.H.CV281	Host-associated	Animal corpus	43	44.1667	3.94369	7.69578	97.36	99.62	99.62	90.6977	95.3488	95.3488
1064.H.CV282	Host-associated	Animal corpus	63	64.1429	3.33688	11.9227	97.6	98.2	98.58	69.8413	79.3651	82.5397
1064.H.CV285	Host-associated	Animal corpus	24	22	1.32815	5.13071	98.56	99.18	99.18	87.5	91.6667	91.6667
1064.H.CV288	Host-associated	Animal corpus	43	41	3.02495	9.14148	88.36	97.38	97.96	65.1163	72.093	79.0698
1064.H.CV289	Host-associated	Animal corpus	16	20.5	0.197759	5.53398	99.86	99.86	99.86	81.25	81.25	81.25
1064.H.CV292	Host-associated	Animal corpus	31	31.6	0.868325	7.17523	96.12	96.24	99.48	74.1935	80.6452	90.3226
1064.H.CV293	Host-associated	Animal corpus	28	27.3333	2.19256	5.61902	99.66	99.72	99.8	85.7143	89.2857	92.8571
1064.H.CV297	Host-associated	Animal corpus	19	24	2.07184	4.59532	96.6	98.22	98.22	73.6842	84.2105	84.2105
1064.H.CV298	Host-associated	Animal corpus	17	21	2.3271	4.55293	99.4	99.78	99.86	82.3529	88.2353	94.1176
1064.H.CV302	Host-associated	Animal corpus	37	39	2.86234	7.68989	97.64	98.08	99.08	78.3784	83.7838	86.4865
1064.H.CV303	Host-associated	Animal corpus	26	57.5	1.70085	7.17583	97.56	97.64	97.68	73.0769	76.9231	84.6154
1064.H.CV304	Host-associated	Animal corpus	36	37.75	2.49474	7.10561	98.5	99.56	99.56	83.3333	94.4444	94.4444
1064.H.CV311	Host-associated	Animal corpus	28	25	3.66553	5.84817	89.24	91.78	96.04	64.2857	75	82.1429
1064.H.CV312	Host-associated	Animal corpus	20	20	3.24784	4.90273	89.98	91.7	91.7	80	90	90
1064.H.CV313	Host-associated	Animal corpus	137	137.25	5.46983	18.7477	31.06	37.24	39.5	40.8759	53.2847	61.3139
1064.H.CV324	Host-associated	Animal corpus	24	27	2.57012	5.88631	98.62	98.86	98.92	70.8333	79.1667	83.3333
1064.H.CV326	Host-associated	Animal corpus	11	17.5	0.220603	4.22961	99.94	99.94	99.94	90.9091	90.9091	90.9091
1064.H.CV327	Host-associated	Animal corpus	43	46.5	2.11333	8.8963	96.76	98.62	98.78	74.4186	90.6977	93.0233
1064.H.CV331	Host-associated	Animal corpus	50	56	2.54371	10.2813	97.42	98.32	98.32	76	80	80
1064.H.CV333	Host-associated	Animal corpus	30	35.5	2.14441	6.31753	73	98.04	99.12	86.6667	90	93.3333
1064.H.CV338	Host-associated	Animal corpus	17	17.5	1.50309	4.21205	99.92	99.92	99.94	88.2353	88.2353	94.1176
1064.H.CV339	Host-associated	Animal corpus	10	8	1.72321	3.05681	99.92	99.92	99.92	90	90	90
1064.H.CV340	Host-associated	Animal corpus	33	36.5	2.37654	7.2825	99.76	99.82	99.84	87.8788	90.9091	93.9394
1064.H.CV341	Host-associated	Animal corpus	28	35.5	2.21228	5.48124	99.78	99.78	99.84	92.8571	92.8571	96.4286
1064.H.CV342	Host-associated	Animal corpus	15	15.5	2.65115	4.39228	98.46	98.46	98.46	86.6667	86.6667	86.6667
1064.H.CV344	Host-associated	Animal corpus	171	191.774	3.72399	21.3857	88.08	90.98	93.08	42.1053	51.462	64.3275
1064.H.CV345	Host-associated	Animal corpus	25	51	2.11507	7.27098	99.82	99.82	99.86	76	76	84
1064.H.CV346	Host-associated	Animal corpus	14	14.5	2.01863	4.4323	97.42	99.9	99.9	71.4286	92.8571	92.8571
1064.H.CV44	Host-associated	Animal corpus	33	51	2.93677	6.37406	94.62	95.94	95.94	81.8182	90.9091	90.9091
1064.H.CV45	Host-associated	Animal corpus	28	29.5	2.37708	5.95327	97.06	98.34	98.34	85.7143	92.8571	92.8571
1064.H.CV72	Host-associated	Animal corpus	30	30.25	1.38681	6.38327	99.52	99.78	99.78	76.6667	90	90
1064.H.CV76	Host-associated	Animal corpus	23	37	0.411262	6.42859	99.92	99.96	99.96	86.9565	95.6522	95.6522
1064.H.CV91	Host-associated	Animal corpus	17	17.5	0.116882	4.59834	99.64	99.8	99.8	76.4706	82.3529	82.3529
1064.H.CV92	Host-associated	Animal corpus	34	33.75	2.19499	7.99489	96.3	96.82	97.38	85.2941	91.1765	94.1176
1064.H.GVR166	Host-associated	Animal corpus	17	20.25	0.662454	5.055	99.98	100	100	94.1176	100	100
1064.H.GVR167	Host-associated	Animal corpus	19	19.5	1.70363	4.28591	100	100	100	100	100	100
1064.H.GVR169	Host-associated	Animal corpus	23	24.3333	0.320775	6.24604	99.64	99.64	99.64	95.6522	95.6522	95.6522
1064.Royal.Jelly.30	Host-associated	Animal corpus	289	327.241	6.15607	32.0072	69.42	73.78	83	33.218	44.6367	56.7474
1064.Royal.Jelly.36	Host-associated	Animal corpus	35	40.5	1.27765	7.94928	99.86	99.9	99.9	85.7143	91.4286	91.4286
1064.W.CJV177	Host-associated	Animal corpus	25	26	1.83259	5.31465	94.24	94.26	94.26	80	84	84
1064.W.CJV178	Host-associated	Animal corpus	11	22	0.750318	3.32245	99.82	99.98	99.98	72.7273	90.9091	90.9091
1064.W.CJV179	Host-associated	Animal corpus	9	8	0.663534	3.30615	100	100	100	100	100	100
1064.W.CJV180	Host-associated	Animal corpus	8	7	0.106581	3.49973	100	100	100	100	100	100
1064.W.CJV181	Host-associated	Animal corpus	10	9	1.19847	3.37254	99.96	100	100	90	100	100
1064.W.CJV182	Host-associated	Animal corpus	17	19.6	1.32281	5.43455	99.58	99.66	99.88	76.4706	88.2353	94.1176
1064.W.CJV183	Host-associated	Animal corpus	21	18	1.36733	4.83329	99.94	100	100	95.2381	100	100
1064.W.CJV184	Host-associated	Animal corpus	15	23	0.0793192	5.44132	99.84	99.86	99.86	80	86.6667	86.6667
1064.W.CJV185	Host-associated	Animal corpus	18	17.3333	0.440567	4.30982	100	100	100	100	100	100
1064.W.CJV186	Host-associated	Animal corpus	16	16.5	0.136465	5.06947	99.8	99.8	99.8	87.5	87.5	87.5
1064.W.CJV187	Host-associated	Animal corpus	4	4	0.669681	2.30173	98.86	100	100	75	100	100
1064.W.CJV216	Host-associated	Animal corpus	119	116	6.1705	16.3112	38.92	45.2	57.8	35.2941	44.5378	57.9832
1064.W.CJV221	Host-associated	Animal corpus	31	41.1667	1.55599	7.29473	99.84	99.92	99.92	83.871	90.3226	90.3226
1064.W.CJV222	Host-associated	Animal corpus	76	73.1667	3.18883	12.1376	97.88	98.5	98.6	81.5789	90.7895	92.1053
1064.W.CJV223	Host-associated	Animal corpus	38	36	2.7138	7.28691	97.42	97.94	98.72	71.0526	78.9474	86.8421
1064.W.CJV224	Host-associated	Animal corpus	38	43	1.74301	7.54032	98.54	98.74	99.44	78.9474	81.5789	89.4737
1064.W.CJV225	Host-associated	Animal corpus	32	47.25	1.57156	8.21553	99.24	99.4	99.58	75	87.5	93.75
1064.W.CJV226	Host-associated	Animal corpus	32	33.5	1.8548	6.60774	98.6	99.74	99.76	75	87.5	90.625
1064.W.CV123	Host-associated	Animal corpus	38	50.25	1.8897	7.76595	99.08	99.48	99.48	78.9474	86.8421	86.8421
1064.W.CV124	Host-associated	Animal corpus	19	41.5	2.6618	5.54021	99.92	99.94	99.98	84.2105	89.4737	94.7368
1064.W.CV125	Host-associated	Animal corpus	33	37.5	2.46475	7.28402	99.68	99.9	100	81.8182	90.9091	100
1064.W.CV126	Host-associated	Animal corpus	22	26	2.53599	4.79627	99.64	99.92	99.92	72.7273	86.3636	86.3636
1064.W.CV127	Host-associated	Animal corpus	22	18.75	0.535281	4.31737	99.94	99.96	99.96	90.9091	95.4545	95.4545
1064.W.CV128	Host-associated	Animal corpus	30	34	2.23668	6.69869	99.46	99.5	99.56	83.3333	86.6667	90
1064.W.CV129	Host-associated	Animal corpus	26	33	1.16656	5.17063	99.74	99.86	99.9	76.9231	84.6154	88.4615
1064.W.CV130	Host-associated	Animal corpus	21	26.3333	0.741618	6.60298	97.52	97.52	97.64	66.6667	66.6667	76.1905
1064.W.CV132	Host-associated	Animal corpus	22	31	2.06448	5.83051	99.9	99.92	99.92	90.9091	95.4545	95.4545
1064.W.CV133	Host-associated	Animal corpus	21	20	1.33647	4.54371	99.78	99.78	99.86	85.7143	85.7143	90.4762
1064.W.CV134	Host-associated	Animal corpus	14	13.1667	1.02641	3.74	99.98	99.98	99.98	92.8571	92.8571	92.8571
1064.W.CV252	Host-associated	Animal corpus	8	13	1.55841	4.1652	100	100	100	100	100	100
1064.W.CV253	Host-associated	Animal corpus	34	39.3333	2.8646	7.33964	96.92	98.52	98.76	70.5882	79.4118	85.2941
1064.W.CV254	Host-associated	Animal corpus	17	28	1.26115	5.48724	99.86	99.9	99.9	70.5882	76.4706	76.4706
1064.W.CV255	Host-associated	Animal corpus	47	57.1	1.7838	9.4219	99.58	99.68	99.68	80.8511	87.234	87.234
1064.W.CV262	Host-associated	Animal corpus	45	43	2.93382	7.95701	95.88	97.62	97.84	77.7778	91.1111	93.3333
1064.W.CV269	Host-associated	Animal corpus	122	126	5.38036	15.7334	93.88	95.8	96.02	81.1475	89.3443	91.8033
1064.W.CV270	Host-associated	Animal corpus	146	154.75	5.77024	17.16	94.66	96.76	97.3	76.7123	88.3562	90.411
1064.W.CV271	Host-associated	Animal corpus	58	72.1111	0.706131	9.69083	99.72	99.86	99.88	81.0345	89.6552	91.3793
1064.W.CV272	Host-associated	Animal corpus	52	67.8571	0.630591	8.89595	99.9	99.98	99.98	90.3846	98.0769	98.0769
1064.W.CV273	Host-associated	Animal corpus	133	137.5	5.70123	14.5093	92.48	96.98	97.6	72.1805	87.9699	90.2256
1064.W.CV274	Host-associated	Animal corpus	194	196	6.40441	23.3217	72.46	78.22	83.64	47.9381	60.8247	69.5876
1064.W.CV275	Host-associated	Animal corpus	25	29.6667	1.16897	6.84876	99.64	99.68	99.8	60	68	80
1064.W.CV276	Host-associated	Animal corpus	27	37	0.719191	5.75135	99.78	99.82	99.82	81.4815	88.8889	88.8889
1064.W.CV277	Host-associated	Animal corpus	18	19	1.23384	4.3095	99.7	99.94	99.94	83.3333	88.8889	88.8889
1064.W.CV278	Host-associated	Animal corpus	11	14	1.87249	4.73314	99.78	99.78	99.78	63.6364	63.6364	63.6364
1064.W.CV279	Host-associated	Animal corpus	28	24.9091	0.865668	7.13747	99.62	99.72	99.76	60.7143	71.4286	75
1064.W.CV280	Host-associated	Animal corpus	148	154.107	5.30993	19.0743	97.58	98.84	98.9	77.7027	86.4865	87.8378
1064.W.CV348	Host-associated	Animal corpus	15	21	0.0559998	4.75066	99.72	99.76	99.82	40	46.6667	60
1064.W.CV350	Host-associated	Animal corpus	27	47.5	1.41939	7.37284	99.28	99.64	99.78	66.6667	77.7778	88.8889
1064.W.CV351	Host-associated	Animal corpus	42	42.375	2.47037	7.71728	95.78	95.9	97.48	80.9524	85.7143	90.4762
1064.W.CV352	Host-associated	Animal corpus	7	14	0.467878	3.57113	99.96	99.96	99.96	85.7143	85.7143	85.7143
1064.W.CV353	Host-associated	Animal corpus	19	38	0.25889	5.39368	99.96	99.98	99.98	89.4737	94.7368	94.7368
1064.W.CV356	Host-associated	Animal corpus	36	34.3333	2.51091	7.5715	96.88	97.78	98.08	69.4444	77.7778	83.3333
1064.W.CV357	Host-associated	Animal corpus	24	25	2.65362	5.5248	96.54	96.54	96.54	87.5	87.5	87.5
1197.SD.20100916.GY01.FFC1.BC.001	Free-living	Sediment (saline)	1478	2542	9.37261	134.12	5.58	10.56	19.64	2.02977	3.72124	7.23951
1197.SD.20100919.GY.FFC4.BC.011	Free-living	Sediment (saline)	981	1187.86	8.82633	105.929	7.76	12.72	19.88	2.54842	4.79103	8.35882
1197.SD.20100919.GY.FFC4.BC.011.a	Free-living	Sediment (saline)	1139	1399.48	8.83644	113.726	9.44	15.76	23.18	2.2827	4.91659	9.04302
1197.SD.20100920.GY.FFMT6.BC.015	Free-living	Sediment (saline)	363	389.4	8.05067	42.3277	7.76	13.06	16.36	5.50964	9.64187	13.4986
1197.SE.20100920.GY.FFMT5.BC.019	Free-living	Sediment (saline)	453	675.31	6.69451	60.2958	2.16	4.26	14.06	2.42826	5.07726	9.27152
1197.SE.20100921.GY.FFMT3.BC.027	Free-living	Sediment (saline)	1365	2580.04	9.1859	143.354	4.6	8.14	15.5	2.1978	3.22344	6.52015
1197.SE.20100921.GY.FFMT4.BC.023	Free-living	Sediment (saline)	1299	2607.79	9.05647	130.809	5	10.34	14.8	1.46266	2.69438	5.38876
1197.SE.20100922.GY.LBNL3.BC.031	Free-living	Sediment (saline)	1277	2434.56	8.08106	137.679	13.4	19.06	24.62	2.81911	5.87314	9.39702
1197.SE.20100922.GY.LBNL3.BC.031.a	Free-living	Sediment (saline)	1316	2715.81	8.3281	142.547	13.1	18.98	23.56	3.03951	5.6231	8.7386
1197.SE.20100926.GY.NF.010.BC.053	Free-living	Sediment (saline)	965	1827.28	7.43507	104.659	23.3	31.58	39.78	4.14508	8.60104	13.9896
1197.SE.20100926.GY.NF.010.BC.053.a	Free-living	Sediment (saline)	1149	2145.45	7.87977	119.336	19.86	26.88	34.66	3.65535	7.3107	12.0104
1197.SE.20100926.GY.NF.011.BC.057	Free-living	Sediment (saline)	1048	2085.23	7.29384	110.914	21.2	26.28	34.9	4.19847	7.91985	12.2137
1197.SE.20100926.GY.NF.011.BC.057.a	Free-living	Sediment (saline)	1080	2435.86	7.69286	121.601	18.8	24.66	36.1	3.42593	7.5	11.8519
1197.SE.20100926.GY.NF.012.BC.058	Free-living	Sediment (saline)	1084	2351.01	7.69579	120.242	21.2	27.76	35.92	3.22878	7.19557	11.3469
1197.SE.20100926.GY.NF.012.BC.058.a	Free-living	Sediment (saline)	1156	2383.02	7.97793	124.887	21.4	28.12	35.3	3.54671	7.61246	11.6782
1197.SE.20100927.GY.ALTNF015.BC.070	Free-living	Sediment (saline)	888	2056.76	6.50305	95.6238	21.14	27.1	32.1	3.71622	7.88288	12.0495
1197.SE.20100927.GY.ALTNF015.BC.070.a	Free-living	Sediment (saline)	1016	2472.55	7.25479	121.008	17.4	23.36	28.54	3.14961	7.08661	11.2205
1197.SE.20100927.GY.LBNL17.BC.074	Free-living	Sediment (saline)	1284	2589.96	8.29307	136.458	18.14	23.9	30.62	3.03738	6.85358	10.9813
1197.SE.20100927.GY.LBNL17.BC.074.a	Free-living	Sediment (saline)	1282	2724.72	8.31813	136.002	17.32	23.2	30.96	3.19813	6.47426	10.3744
1197.SE.20100927.GY.NF013.BC.062	Free-living	Sediment (saline)	905	1783.67	6.95887	103.712	20.14	25.68	32.7	4.0884	7.9558	11.6022
1197.SE.20100927.GY.NF013.BC.062.a	Free-living	Sediment (saline)	977	2120.83	7.3834	109.27	21.72	27.98	35.24	4.19652	8.39304	12.2825
1197.SE.20100927.GY.NF014.BC.066	Free-living	Sediment (saline)	1288	2593.42	8.29536	126.94	14.3	20.12	26.22	3.33851	6.90994	10.7143
1197.SE.20100927.GY.NF014.BC.066.a	Free-living	Sediment (saline)	1340	2523.97	8.61062	135.463	12.82	17.68	24.2	2.53731	5.22388	9.02985
1197.SE.20100928.GY.LBNL05.BC.101	Free-living	Sediment (saline)	930	1882.67	7.2668	113.649	20.04	26.84	35.52	3.54839	7.52688	12.1505
1197.SE.20100928.GY.LBNL05.BC.101.a	Free-living	Sediment (saline)	943	1764.51	7.2719	106.045	19.66	26.04	33.22	3.71156	7.95334	12.0891
1197.SE.20100928.GY.NF.009.BC.097	Free-living	Sediment (saline)	1098	2341.66	7.68715	122.939	14.92	20.52	27.88	3.55191	7.10383	10.929
1197.SE.20100928.GY.NF.009.BC.097.a	Free-living	Sediment (saline)	1248	2513.92	7.98488	128.441	13.92	18.96	25.1	2.80449	6.08974	9.9359
1197.SE.20100928.GY.NF008.BC.093	Free-living	Sediment (saline)	850	1589.95	6.47064	94.2915	18.26	24.48	30.5	3.88235	7.88235	13.4118
1197.SE.20100928.GY.NF008.BC.093.a	Free-living	Sediment (saline)	774	1593.33	6.20571	91.4697	16.58	22.88	28.46	5.55556	10.2067	15.2455
1197.SE.20101001.GY.ALTNF001.BC.139	Free-living	Sediment (saline)	472	778.543	6.58168	60.8607	18.4	36.94	43.06	6.99153	14.8305	21.822
1197.SE.20101001.GY.ALTNF001.BC.139.a	Free-living	Sediment (saline)	442	676.246	6.49531	54.6826	19.22	40.96	48.18	7.46606	15.3846	22.3982
1197.SE.20101001.GY.LBNL1.BC.120	Free-living	Sediment (saline)	954	1895.73	8.1442	106.565	17.84	22.36	30.8	3.87841	7.44235	11.4256
1197.SE.20101001.GY.LBNL1.BC.120.a	Free-living	Sediment (saline)	1156	1943.58	8.85025	122.139	10.76	16.16	22.04	3.54671	6.40138	9.86159
1197.SE.20101001.GY.NF006MOD.BC.143	Free-living	Sediment (saline)	858	1563.88	7.43536	93.4368	15.86	30.68	36.24	4.07925	8.62471	13.6364
1197.SE.20101001.GY.NF006MOD.BC.143.a	Free-living	Sediment (saline)	801	1408.9	7.5438	96.3489	16.54	33.2	39.96	4.49438	9.3633	14.6067
1197.SE.20101002.GY.FF005.BC.147	Free-living	Sediment (saline)	1355	2578.4	8.6254	137.162	16.7	24.66	31.76	3.24723	6.71587	11.2915
1197.SE.20101002.GY.FF005.BC.147.a	Free-living	Sediment (saline)	1207	2333.5	8.46731	125.369	17.76	26.8	34.28	3.314	7.4565	13.0075
1197.SE.20101002.GY.FF010.BC.151	Free-living	Sediment (saline)	922	1886.9	6.93638	108.344	19.3	25.16	31.48	3.36226	7.91757	12.256
1197.SE.20101002.GY.FF010.BC.151.a	Free-living	Sediment (saline)	947	1937.13	6.93236	107.961	18.36	23.86	29.58	3.37909	7.28617	11.51
1197.SE.20101002.GY.LBNL7.BC.155	Free-living	Sediment (saline)	1024	2263.4	7.55975	119.319	16.58	21.86	29.32	3.51562	6.83594	12.0117
1197.SE.20101002.GY.LBNL7.BC.155.a	Free-living	Sediment (saline)	977	1967.49	7.28046	110.252	20.46	25.88	32.56	3.99181	7.67656	12.6919
1197.SE.20101003.GY.FF004.BC.174	Free-living	Sediment (saline)	1486	2916.63	9.2533	146.309	10.1	16.26	22.7	2.35532	5.1817	9.28668
1197.SE.20101008.GY.ALTFF012.BC.182	Free-living	Sediment (saline)	1186	2101.37	8.65646	122.218	13.12	20.5	27.08	2.9511	5.98651	9.94941
1197.SE.20101008.GY.D015S.BC.178	Free-living	Sediment (saline)	1485	2857.41	9.19232	142.806	9.04	16.04	23.14	2.08754	4.57912	8.21549
1197.SE.20101008.GY.FF011.BC.205	Free-living	Sediment (saline)	1281	2061.05	8.99061	122.231	4.44	8.12	13.38	1.24902	2.57611	5.23029
1197.SE.20101008.GY.LBNL11.BC.186	Free-living	Sediment (saline)	1408	2455.34	9.17735	139.649	6.6	11.2	18.34	2.13068	3.69318	7.59943
1197.SE.20101008.GY.LBNL11.BC.186.a	Free-living	Sediment (saline)	1413	2566.61	9.03928	142.024	8.34	13.88	20.32	2.54777	4.60014	7.9264
1197.SE.20101009.GY.ALTFF002.BC.225	Free-living	Sediment (saline)	1339	2655.78	9.01914	136.508	7.76	15.32	22.78	4.03286	7.76699	12.0239
1197.SE.20101009.GY.ALTFF002.BC.225.a	Free-living	Sediment (saline)	1344	2296.89	8.96522	132.364	8.46	15.38	21.48	4.53869	8.33333	11.6815
1197.SE.20101009.GY.D014S.BC.213	Free-living	Sediment (saline)	1181	2237.68	8.42324	129.242	14.96	23.98	35.3	3.04826	6.94327	11.2616
1197.SE.20101009.GY.D017S.BC.209	Free-living	Sediment (saline)	1401	2351.56	9.20215	132.393	5.58	9.1	13.8	1.92719	3.56888	6.995
1197.SE.20101009.GY.D019S.BC.217	Free-living	Sediment (saline)	1055	1639.88	8.40143	104.659	1.82	4.08	15.48	0.947867	1.70616	4.73934
1197.SE.20101009.GY.FF001.BC.229	Free-living	Sediment (saline)	872	1453.39	8.07775	85.1009	5.84	11.22	20.92	6.88073	11.4679	16.8578
1197.SE.20101009.GY.FF003.BC.221	Free-living	Sediment (saline)	1345	2412.22	9.09057	124.954	7.84	13.22	19.32	3.34572	6.4684	10.632
1197.SE.20101010.GY.D053S.BC.241	Free-living	Sediment (saline)	1364	2134	9.24509	136.166	5.1	8.7	13.1	1.83284	3.29912	6.52493
1197.SE.20101010.GY.D062S.BC.233	Free-living	Sediment (saline)	1156	2081.93	8.52275	116.397	11	15.78	28.18	3.02768	5.70934	9.25606
1197.SE.20101010.GY.FF013.BC.237	Free-living	Sediment (saline)	1309	2477.28	8.98501	126.216	7.3	12	19.16	1.75707	3.43774	6.49351
1197.SE.20101011.GY.D064S.BC.245	Free-living	Sediment (saline)	1498	2872.18	9.23015	142.63	4.88	10.7	15.42	1.53538	3.20427	6.27503
1197.SE.20101011.GY.D064S.BC.245.a	Free-living	Sediment (saline)	1453	2647.74	9.18265	133.315	5.34	10.8	16.06	1.51411	3.16586	6.05643
1197.SE.20101012.GY.D003S.BC.261	Free-living	Sediment (saline)	1322	2456.54	8.7897	131.499	4.7	9.62	16.5	1.5885	2.95008	6.5053
1197.SE.20101012.GY.D003S.BC.261.a	Free-living	Sediment (saline)	1260	1780.46	8.88337	125.468	4.8	9.96	16.58	2.85714	4.92063	8.09524
1197.SE.20101012.GY.D006S.BC.265	Free-living	Sediment (saline)	1158	1931.2	8.7811	114.65	3.6	7.54	10.18	1.29534	2.15889	3.97237
1197.SE.20101012.GY.D007S.BC.249	Free-living	Sediment (saline)	1379	2765.39	9.07752	134.713	5.24	10.08	14.16	1.95794	3.69833	7.03408
1197.SE.20101012.GY.D008S.BC.253	Free-living	Sediment (saline)	1294	2438.77	8.84603	125.814	5.96	10.38	16.2	2.31839	4.40495	7.95981
1197.SE.20101012.GY.D013S.BC.257	Free-living	Sediment (saline)	1387	2838.48	9.25016	142.42	7.48	13.94	19.42	1.73035	3.89329	7.4261
1197.SE.20101013.GY.D055S.BC.269	Free-living	Sediment (saline)	1300	2086.37	8.85215	130.449	12.48	16.34	21.32	3.23077	5.84615	9.23077
1197.SE.20101013.GY.FFMT2.BC.273	Free-living	Sediment (saline)	1440	2709.04	9.19821	144.129	10.64	17.04	23.44	3.88889	7.15278	10.5556
1197.SE.20101017.GY.D031S.BC.278	Free-living	Sediment (saline)	600	892.972	6.65506	73.7328	19.82	34.96	42.1	6.5	12.8333	19.5
1197.SE.20101017.GY.D031S.BC.278.a	Free-living	Sediment (saline)	629	1198.38	6.42677	77.8325	17.56	31.84	38.88	5.56439	11.6057	18.442
1197.SE.20101017.GY.D034S.BC.296	Free-living	Sediment (saline)	1205	2701.31	8.26182	128.696	10.7	15.98	22.08	3.40249	6.80498	11.2033
1197.SE.20101017.GY.D034S.BC.296.a	Free-living	Sediment (saline)	1145	2197	8.04596	117.906	11.66	19.88	25.92	2.96943	6.28821	9.69432
1197.SE.20101017.GY.D038SW.BC.331	Free-living	Sediment (saline)	322	726.61	5.16403	47.5654	34.44	49.9	54.24	8.69565	19.5652	26.3975
1197.SE.20101017.GY.D038SW.BC.331.a	Free-living	Sediment (saline)	426	790.446	5.8124	58.1194	28.98	49.12	55.54	8.21596	17.3709	23.7089
1197.SE.20101017.GY.D040S.BC.315	Free-living	Sediment (saline)	533	1014	5.91861	68.6883	15.7	27.4	32.1	6.00375	12.0075	18.3865
1197.SE.20101017.GY.D040S.BC.315.a	Free-living	Sediment (saline)	464	826.049	5.6308	64.8486	17.2	29	33.74	5.38793	11.8534	18.75
1197.SE.20101017.GY.D042S.BC.350	Free-living	Sediment (saline)	665	1157.34	6.42764	81.4651	16.64	29.12	36.48	5.71429	12.0301	18.4962
1197.SE.20101017.GY.D042S.BC.350.a	Free-living	Sediment (saline)	655	1315.01	6.736	85.449	14.68	25.6	33.98	4.58015	10.687	17.2519
1197.SE.20101017.GY.D044S.BC.366	Free-living	Sediment (saline)	915	1930.26	7.36071	110.605	16.58	24.2	34.12	4.04372	8.52459	13.4426
1197.SE.20101017.GY.D044S.BC.366.a	Free-living	Sediment (saline)	977	1735.8	7.41519	109.305	15.2	22.7	33.02	3.48004	7.57421	12.3849
1197.SE.20101018.GY.D002S.BC.382	Free-living	Sediment (saline)	1339	2377.85	8.78719	126.277	4.72	8.8	14	1.7177	3.28603	6.49739
1197.SE.20101018.GY.D002S.BC.382.a	Free-living	Sediment (saline)	1283	2340.07	8.78223	119.913	3.7	7.4	12.28	1.4809	2.49415	5.61185
1197.SE.20101018.GY.D004S.BC.386	Free-living	Sediment (saline)	1360	2488.15	9.09755	134.897	5.08	9.66	13.76	1.91176	3.52941	7.13235
1197.SE.20101018.GY.D010S.BC.390	Free-living	Sediment (saline)	1512	2651.17	9.26157	142.567	8.86	14.84	21.08	2.1164	4.29894	7.60582
1197.SE.20101018.GY.D012S.BC.394	Free-living	Sediment (saline)	1610	3006.58	9.56326	157.115	10.92	17.14	24.82	2.54658	5.52795	8.63354
1197.SE.20101018.GY.D012S.BC.394.a	Free-living	Sediment (saline)	1523	2685.54	9.38912	149.46	11.08	17.34	24.74	2.49508	4.85883	8.27315
1197.SE.20101018.GY.D021S.BC.398	Free-living	Sediment (saline)	1351	2772.8	8.52879	139.896	14.68	19.36	24.76	3.03479	5.84752	9.32642
1197.SE.20101018.GY.D021S.BC.398.a	Free-living	Sediment (saline)	1284	2381.42	8.25455	129.355	13.9	17.6	22.8	3.27103	5.76324	9.50156
1197.SE.20101019.GY.D068S.BC.402	Free-living	Sediment (saline)	1234	2535.25	8.52653	124.999	14.42	19.2	27.36	2.75527	5.51053	9.72447
1197.SE.20101019.GY.LBNL10.BC.501	Free-living	Sediment (saline)	1181	2337.11	7.87844	121.894	18.74	24.12	27.26	2.03218	4.06435	7.11262
1197.SE.20101019.GY.LBNL10.BC.501.a	Free-living	Sediment (saline)	1213	2326.69	8.4762	126.838	13.84	18.2	22.08	2.39077	4.28689	7.50206
1197.SE.20101019.GY.LBNL13.BC.482	Free-living	Sediment (saline)	1276	2346.8	8.29834	134.037	18.36	23.1	29.26	2.50784	4.9373	8.46395
1197.SE.20101019.GY.LBNL13.BC.482.a	Free-living	Sediment (saline)	1201	2472.5	8.2749	133.846	14.2	18.66	23.92	2.33139	4.32973	7.74355
1197.SE.20101019.GY.LBNL14.BC.406	Free-living	Sediment (saline)	1236	2640.11	7.61195	133.76	14.34	18.58	24.04	2.91262	5.66343	8.73786
1197.SE.20101019.GY.LBNL14.BC.406.a	Free-living	Sediment (saline)	1146	2308.04	7.68909	131.027	17.22	21.24	27.32	3.40314	6.63176	10.2967
1197.SE.20101019.GY.LBNL4.BC.425	Free-living	Sediment (saline)	1029	1825.62	7.22675	110.569	18.64	24.06	29.94	3.30418	6.99708	10.9815
1197.SE.20101019.GY.LBNL4.BC.425.a	Free-living	Sediment (saline)	1089	1902.16	7.40419	114.628	17.34	22.5	29.54	2.93848	6.33609	10.4683
1197.SE.20101019.GY.LBNL8.BC.444	Free-living	Sediment (saline)	1137	1747.95	7.34159	119.78	11.96	16.5	21.12	3.60598	6.68426	10.4661
1197.SE.20101019.GY.LBNL8.BC.444.a	Free-living	Sediment (saline)	1120	1539.13	8.23404	119.531	11.84	15.66	21.46	2.85714	6.16071	10.1786
1197.SE.20101019.GY.LBNL9.BC.463	Free-living	Sediment (saline)	1276	2187.72	8.54625	132.427	15.34	19.92	25.96	3.05643	5.79937	9.6395
1197.SE.20101019.GY.LBNL9.BC.463.a	Free-living	Sediment (saline)	1299	2406.93	8.53017	127.971	13.06	18.12	24.5	3.07929	6.0816	9.85373
1197.SE.20101020.GY.LBNL12.BC.520	Free-living	Sediment (saline)	1089	2127.11	7.90759	120.473	18.48	23.98	33.6	3.12213	6.24426	10.3765
1197.SE.20101020.GY.LBNL12.BC.520.a	Free-living	Sediment (saline)	1166	2237.5	7.91261	122.248	16.64	21.44	30.62	2.91595	5.66038	9.69125
1197.SU.20100919.GY.FFC7.BC.007	Free-living	Sediment (saline)	1463	2982.17	9.2564	140.198	5.98	11.68	17.84	1.98223	3.55434	6.90362
1198.ANT02.S1M2	Free-living	Sediment (saline)	221	462.036	4.54286	29.0186	80.94	84.04	88.36	19.9095	25.7919	35.7466
1198.ANT03.S1M3	Free-living	Sediment (saline)	321	566.838	6.18382	40.3283	29.72	36.84	53.98	14.6417	23.053	31.4642
1198.ANT04.S2M1	Free-living	Sediment (saline)	263	400.447	5.31163	31.7342	65.56	69.16	81.78	17.8707	24.3346	33.0798
1198.ANT05.S2M2	Free-living	Sediment (saline)	306	535.341	5.38529	39.5244	53.82	60.46	73.02	14.0523	19.281	26.1438
1198.ANT06.S2M3	Free-living	Sediment (saline)	339	619.902	5.47705	43.1506	49.26	55.02	73.08	15.3392	21.8289	28.9086
1198.ARG03.MC08.UshuaiaC	Free-living	Sediment (saline)	632	688.168	7.8633	70.5322	8.7	14.6	35.08	7.91139	11.5506	18.5127
1198.ARG04.ORi08.InfralitoralA	Free-living	Sediment (saline)	837	1487.76	7.66886	90.8193	12.32	19.76	41.22	5.97372	10.0358	15.7706
1198.ARG05.ORi08.InfralitoralB	Free-living	Sediment (saline)	827	1647.69	7.6936	88.577	13.72	21.88	39.24	5.80411	9.91536	15.5985
1198.ARG06.ORi08.InfralitoralC	Free-living	Sediment (saline)	737	1323	7.3242	81.1156	22.36	28.28	48.08	8.81954	13.5685	21.0312
1198.NOR01.STA1.CORE1.1of4	Free-living	Sediment (saline)	596	1057.68	7.30037	70.2057	15.06	26.44	38.52	11.0738	18.1208	24.3289
1198.NOR02.STA1.CORE1.2of4	Free-living	Sediment (saline)	540	997.536	7.12078	66.5741	17.56	29.9	43.52	12.037	18.5185	26.1111
1198.NOR03.STA1.CORE1.3of4	Free-living	Sediment (saline)	592	999.011	7.203	64.042	15.98	27.56	41.96	12.5	19.7635	28.2095
1198.NOR04.STA1.CORE1.4of4	Free-living	Sediment (saline)	549	1004.38	7.05644	60.382	17.42	31.34	44.26	10.7468	17.4863	24.7723
1198.NOR05.STA1.CORE2.1of3	Free-living	Sediment (saline)	550	970.896	7.12462	64.0914	22.28	35.48	54.52	14.9091	24.5455	32.9091
1198.NOR06.STA1.CORE2.2of3	Free-living	Sediment (saline)	549	907.067	7.13507	64.0218	18.86	32.38	46.6	11.8397	18.7614	26.5938
1198.NOR07.STA1.CORE2.3of3	Free-living	Sediment (saline)	537	945.188	7.05826	61.4003	18.9	32.02	48.66	14.1527	21.9739	31.2849
1198.NOR08.STA1.CORE3.1of3	Free-living	Sediment (saline)	567	1057.38	7.18444	66.6583	17	29.44	46.1	12.1693	20.1058	27.866
1198.NOR09.STA1.CORE3.2of3	Free-living	Sediment (saline)	562	908.4	7.05158	60.3377	13.32	25.12	39.28	11.9217	18.8612	27.2242
1198.NOR10.STA1.CORE3.3of3	Free-living	Sediment (saline)	601	897.184	7.15311	66.4302	17.88	33.28	46.88	11.3145	17.8037	24.2928
1198.NOR11.STA2.CORE1.1of3	Free-living	Sediment (saline)	421	736.226	6.60024	51.0577	13.58	27.38	42.72	10.2138	17.5772	24.9406
1198.NOR12.STA2.CORE1.2of3	Free-living	Sediment (saline)	454	713.016	6.77417	52.1055	15.8	26.76	43.6	12.7753	19.6035	27.0925
1198.NOR13.STA2.CORE1.3of3	Free-living	Sediment (saline)	398	650.679	6.30919	46.989	9.22	22.04	35.92	10.5528	17.0854	25.1256
1198.NOR14.STA2.CORE2.1of3	Free-living	Sediment (saline)	414	630.265	6.48639	48.9265	16.74	34.66	44.2	10.1449	17.3913	24.6377
1198.NOR15.STA2.CORE2.2of3	Free-living	Sediment (saline)	439	835	6.62191	53.6836	14.56	31.48	42.64	10.7062	17.0843	24.1458
1198.NOR16.STA2.CORE2.3of3	Free-living	Sediment (saline)	479	628.556	6.8312	56.3763	13.46	27.8	38.98	9.81211	15.4489	22.7557
1198.NOR17.STA2.CORE3.1of3	Free-living	Sediment (saline)	441	760.062	6.70357	53.897	13.4	26.16	40.04	11.3379	17.4603	24.4898
1198.NOR18.STA2.CORE3.2of3	Free-living	Sediment (saline)	438	831.044	6.86068	57.6698	16	26.84	40.62	10.7306	16.895	23.516
1198.SWE01.KBA1.1.5	Free-living	Sediment (saline)	820	1483.78	8.08114	93.2026	17.9	26.78	43.32	8.78049	14.5122	22.6829
1198.SWE02.KBA1.2.5	Free-living	Sediment (saline)	856	1634.72	8.11677	95.6924	18.84	27.86	43.76	8.06075	13.9019	22.3131
1198.SWE03.KBA1.3.5	Free-living	Sediment (saline)	903	1654.86	8.2607	105.421	16.92	27.14	43.62	8.30565	14.2857	21.8162
1198.SWE04.KBA1.4.5	Free-living	Sediment (saline)	920	1561.52	8.22083	98.8116	17.26	26.36	42.44	7.82609	13.0435	20.3261
1198.SWE05.KBA1.5.5	Free-living	Sediment (saline)	845	1561.16	7.99557	93.7046	17.98	27.24	44.8	8.04734	14.2012	22.1302
1198.SWE06.KBA2.SS1.5	Free-living	Sediment (saline)	941	1559.75	8.27965	100.882	14.9	24.24	39.6	7.7577	13.9214	21.254
1198.SWE07.KBA2.SS2.5	Free-living	Sediment (saline)	905	1589.57	8.2712	103.314	16.34	24.38	39.1	8.72928	14.2541	21.4365
1198.SWE08.KBA2.SS3.5	Free-living	Sediment (saline)	927	1611.73	8.31365	107.899	15.52	24.08	39.64	7.76699	13.5922	21.1435
1198.SWE09.KBA2.SS4.5	Free-living	Sediment (saline)	868	1522.93	8.20827	93.2498	16.18	24.94	40.2	7.8341	13.7097	21.1982
1198.SWE10.KBA2.SS5.5	Free-living	Sediment (saline)	889	1480.32	8.1639	97.1727	16.42	25.56	41.5	8.54893	13.6108	20.36
1198.SWE11.KBA3.SS1.5	Free-living	Sediment (saline)	900	1672.8	8.29962	101.066	16.62	25.72	41.02	8.66667	14.1111	21.8889
1198.SWE12.KBA3.SS2.5	Free-living	Sediment (saline)	902	1479.56	8.26734	98.4021	17.3	26.08	42.86	8.86918	13.969	22.2838
1198.SWE13.KBA3.SS3.5	Free-living	Sediment (saline)	940	1550.14	8.31942	104.991	15.62	24.54	40.06	8.61702	14.7872	22.0213
1198.SWE14.KBA3.SS4.5	Free-living	Sediment (saline)	942	1510.15	8.30999	101.636	15.8	24.94	40.98	8.70488	14.4374	21.4437
1198.SWE15.KBA3.SS5.5	Free-living	Sediment (saline)	937	1858.9	8.34335	111.92	15.8	24.68	40.5	8.53789	14.6211	21.8783
1198.SWE16.KBB1.SS1.5	Free-living	Sediment (saline)	950	1858.02	8.34894	112.216	14.7	23.44	36.6	7.78947	12.8421	20.3158
1198.SWE17.KBB1.SS2.5	Free-living	Sediment (saline)	928	1780.02	8.29194	108.878	15.54	24.26	38.68	8.83621	14.2241	22.306
1198.SWE18.KBB1.SS3.5	Free-living	Sediment (saline)	955	1830.01	8.35701	107.498	13.54	22.06	34.82	7.74869	13.6126	20.8377
1198.SWE19.KBB1.SS4.5	Free-living	Sediment (saline)	992	1523.81	8.4362	107.426	13.62	22.68	35.54	7.96371	13.9113	20.6653
1198.SWE20.KBB1.SS5.5	Free-living	Sediment (saline)	925	1548.17	8.23189	102.479	15.14	24.74	39.54	9.2973	14.2703	21.4054
1198.SWE21.KBB2.SS1.5	Free-living	Sediment (saline)	890	1658.28	8.22803	103.359	16.72	26.58	40.5	8.65169	14.1573	21.4607
1198.SWE22.KBB2.SS2.5	Free-living	Sediment (saline)	967	1657.38	8.33455	104.631	14.44	22.9	36.98	7.75595	13.4436	20.6825
1198.SWE23.KBB2.SS3.5	Free-living	Sediment (saline)	950	1803.51	8.38525	111.025	14.12	23.48	36.64	7.89474	12.9474	20
1198.SWE24.KBB2.SS4.5	Free-living	Sediment (saline)	949	1759.35	8.30709	104.138	14.12	23.52	37.98	8.21918	14.647	21.9178
1198.SWE25.KBB2.SS5.5	Free-living	Sediment (saline)	975	1648.86	8.24837	105.612	13.76	23.12	36.32	8.41026	13.1282	20
1198.SWE26.KBB3.SS1.5	Free-living	Sediment (saline)	908	1506.46	8.28959	97.911	15.8	26.32	41.08	8.70044	14.207	21.5859
1198.SWE27.KBB3.SS2.5	Free-living	Sediment (saline)	952	1732.52	8.36267	108.306	14.66	23.92	37.68	7.98319	13.5504	20.6933
1198.SWE28.KBB3.SS3.5	Free-living	Sediment (saline)	980	1574.81	8.39498	106.168	13.82	23.04	36.16	8.46939	13.7755	20.3061
1198.SWE29.KBB3.SS4.5	Free-living	Sediment (saline)	955	1665.51	8.3567	108.568	14.44	23.48	36.76	7.95812	13.2984	20.9424
1198.SWE30.KBB3.SS5.5	Free-living	Sediment (saline)	975	1736.69	8.3729	109.014	15.28	24.06	37.38	7.69231	12.5128	19.1795
1222.2B2.5.6.06	Free-living	Water (saline)	146	175.15	4.19355	18.5207	61.1	69.14	71.08	26.0274	34.9315	44.5205
1222.B1.5.10.06	Free-living	Water (saline)	130	143.5	4.56482	17.4829	61.76	67.34	71.06	31.5385	40.7692	49.2308
1222.B1.5.11.06	Free-living	Water (saline)	140	143.476	4.74456	16.1297	61	67.28	75.6	26.4286	35.7143	45
1222.B1.5.12.06	Free-living	Water (saline)	118	145.25	4.86325	15.5179	58.98	66.02	70.36	37.2881	44.9153	55.0847
1222.B1.5.13.06	Free-living	Water (saline)	133	149.476	5.23601	17.464	46.06	54.46	62.86	27.8195	35.3383	44.3609
1222.B1.5.14.06	Free-living	Water (saline)	126	178.615	5.3606	19.2021	47.92	59.32	68.76	29.3651	38.0952	48.4127
1222.B1.5.15.06	Free-living	Water (saline)	134	152.75	5.04229	17.2357	50.92	67.5	72.36	32.0896	39.5522	50
1222.B1.5.16.06	Free-living	Water (saline)	138	194	5.07748	18.7974	54.08	70.84	74.36	33.3333	42.029	52.8986
1222.B1.5.17.06	Free-living	Water (saline)	123	145.556	4.83583	17.4795	61.22	72.66	75.22	33.3333	41.4634	52.0325
1222.B1.5.18.06	Free-living	Water (saline)	118	154.364	4.46447	17.6592	56.84	66.74	69.16	33.0508	43.2203	52.5424
1222.B1.5.20.06	Free-living	Water (saline)	110	129.071	3.3838	16.066	15.76	53.36	55.56	33.6364	40.9091	50.9091
1222.B1.5.21.06	Free-living	Water (saline)	133	162.143	3.8892	21.7032	12.78	45.88	49.12	27.8195	36.8421	47.3684
1222.B1.5.6.06	Free-living	Water (saline)	132	184.136	4.46672	18.8238	42.74	45.72	47.66	31.0606	39.3939	46.9697
1222.B1.5.7.06	Free-living	Water (saline)	155	275.25	4.76821	20.7917	57.12	64.42	66.12	28.3871	39.3548	49.0323
1222.B1.5.8.06	Free-living	Water (saline)	140	159.25	5.11239	17.2614	44.98	51	53.34	34.2857	42.8571	50.7143
1222.B1.5.9.06	Free-living	Water (saline)	139	208.167	5.14944	19.8836	55.02	68	72.44	30.2158	40.2878	50.3597
1222.B2.5.10.06	Free-living	Water (saline)	134	176	4.70916	17.102	54.02	59.06	71.62	31.3433	39.5522	50.7463
1222.B2.5.11.06	Free-living	Water (saline)	129	168.615	5.0377	16.7203	44.8	53.46	62.94	31.7829	39.5349	51.938
1222.B2.5.13.06	Free-living	Water (saline)	127	150	4.79037	17.0247	46.48	51.5	58.92	32.2835	40.1575	48.0315
1222.B2.5.15.06	Free-living	Water (saline)	126	131.3	4.90257	16.4731	46.14	59.76	65.62	31.746	39.6825	50
1222.B2.5.16.06	Free-living	Water (saline)	136	149.462	5.30622	18.3133	50.7	58	63.5	30.8824	40.4412	50.7353
1222.B2.5.17.06	Free-living	Water (saline)	125	120.667	4.77101	17.2777	52.88	58.26	61.3	35.2	47.2	56
1222.B2.5.18.06	Free-living	Water (saline)	101	127.083	4.45697	16.4205	58.68	66.18	69	35.6436	44.5545	55.4455
1222.B2.5.21.06	Free-living	Water (saline)	130	155.105	4.85953	20.544	36.64	50.66	55.36	30	40.7692	47.6923
1222.B2.5.6.06	Free-living	Water (saline)	152	213.625	3.9702	19.2195	26.38	31.32	32.84	30.9211	40.1316	48.0263
1222.B2.5.7.06	Free-living	Water (saline)	147	195.25	4.97062	18.319	55.34	61.24	64.04	31.9728	40.8163	51.0204
1222.B2.5.8.06	Free-living	Water (saline)	134	175.053	4.48101	18.4494	56.7	60.42	62.26	33.5821	41.0448	50
1222.B2.5.9.06	Free-living	Water (saline)	149	186.048	4.06212	16.9386	15.04	18.16	52.3	36.2416	44.2953	53.6913
1222.B3.5.10.06	Free-living	Water (saline)	146	163.111	4.70891	20.474	59.06	64.56	68.74	30.137	40.411	50.6849
1222.B3.5.11.06	Free-living	Water (saline)	134	168.526	4.02964	19.1987	67.28	74.8	79.68	35.0746	40.2985	49.2537
1222.B3.5.12.06	Free-living	Water (saline)	136	171.462	5.20505	19.6827	46.4	56.82	65.16	30.8824	38.9706	47.0588
1222.B3.5.13.06	Free-living	Water (saline)	104	115	4.67737	14.1121	58.66	65.88	74.4	33.6538	41.3462	49.0385
1222.B3.5.15.06	Free-living	Water (saline)	132	138.316	4.94949	17.9762	42.36	67.32	75.02	34.0909	43.1818	51.5152
1222.B3.5.16.06	Free-living	Water (saline)	163	192.105	5.50827	25.7229	42.58	65.2	72.64	31.9018	40.4908	49.6933
1222.B3.5.17.06	Free-living	Water (saline)	106	118.2	5.16106	16.3953	57.72	68.7	72.78	41.5094	50.9434	60.3774
1222.B3.5.19.06	Free-living	Water (saline)	134	152.789	4.88984	18.8224	56.64	59.58	63.14	31.3433	41.791	50.7463
1222.B3.5.21.06	Free-living	Water (saline)	142	162.75	4.20783	21.1549	25.78	40.08	46.94	32.3944	42.9577	50.7042
1222.B3.5.8.06	Free-living	Water (saline)	157	209.042	4.79494	21.8783	60.46	65.92	68.08	33.758	42.6752	52.8662
1222.B3.5.9.06	Free-living	Water (saline)	168	205.333	5.22052	20.387	52.74	64.2	68.36	27.381	35.119	44.6429
1222.B4.5.12.06	Free-living	Water (saline)	134	165.231	5.18963	17.9729	30.9	38.4	51.82	30.597	39.5522	47.7612
1222.B4.5.16.06	Free-living	Water (saline)	122	152.462	4.80574	16.8345	40.64	47.88	56.16	29.5082	40.1639	49.1803
1222.B4.5.7.06	Free-living	Water (saline)	139	198.15	5.09226	19.6557	50.76	54.4	56.48	34.5324	44.6043	51.0791
1222.B4.5.8.06	Free-living	Water (saline)	111	164.375	4.47622	14.3929	44.3	47.18	51.68	38.7387	44.1441	53.1532
1222.B4.5.9.06	Free-living	Water (saline)	119	135.647	4.36028	16.5244	66.74	71.96	77.86	31.0924	39.4958	47.8992
1222.B5.5.10.06	Free-living	Water (saline)	127	164.062	3.64374	16.9355	70.9	75.48	80.4	30.7087	38.5827	46.4567
1222.B5.5.12.06	Free-living	Water (saline)	140	147.053	5.41603	17.4609	38.32	46.64	59.24	32.1429	42.8571	50
1222.B5.5.13.06	Free-living	Water (saline)	105	145	3.75823	15.7393	68.82	72.46	78.62	27.619	40	46.6667
1222.B5.5.14.06	Free-living	Water (saline)	136	155.55	4.88706	18.9033	57.68	70.2	76.58	35.2941	46.3235	52.9412
1222.B5.5.15.06	Free-living	Water (saline)	106	117.214	4.66941	15.4796	62.24	70.16	74.36	30.1887	41.5094	50.9434
1222.B5.5.16.06	Free-living	Water (saline)	116	121.154	4.5371	15.0116	62.62	69.4	73.4	33.6207	43.9655	55.1724
1222.B5.5.17.06	Free-living	Water (saline)	124	129	4.72024	18.35	54.38	65.58	68.9	30.6452	39.5161	50.8065
1222.B5.5.18.06	Free-living	Water (saline)	101	103.667	4.67288	15.9652	33.08	70.62	73.78	36.6337	48.5149	56.4356
1222.B5.5.19.06	Free-living	Water (saline)	131	166.067	5.08532	22.1276	48.76	58.02	65.82	31.2977	41.2214	51.145
1222.B5.5.20.06	Free-living	Water (saline)	133	154.812	5.11934	20.6655	39.48	52.02	58.44	29.3233	40.6015	48.8722
1222.B5.5.21.06	Free-living	Water (saline)	137	146.545	5.13167	21.4011	41.34	61.5	68.92	32.8467	46.7153	56.2044
1222.B5.5.6.06	Free-living	Water (saline)	177	213.108	4.42632	24.5281	49	55.84	57.24	23.7288	31.6384	41.2429
1222.B5.5.7.06	Free-living	Water (saline)	118	135.056	3.47208	15.0856	72.5	75.72	77.96	34.7458	41.5254	50.8475
1222.B5.5.8.06	Free-living	Water (saline)	124	139	3.35119	15.3083	65.16	67.08	67.76	35.4839	40.3226	49.1935
1222.B5.5.9.06	Free-living	Water (saline)	132	142.158	4.98564	18.8257	57.2	67.54	73.92	28.7879	37.1212	46.2121
1222.B6.5.10.06	Free-living	Water (saline)	125	155	4.54115	15.9093	61.9	64.12	73.06	33.6	40	48.8
1222.B6.5.11.06	Free-living	Water (saline)	117	165.071	4.25478	16.537	64.72	67.34	74.68	34.188	41.8803	49.5726
1222.B6.5.12.06	Free-living	Water (saline)	124	155	4.15135	17.1553	61.02	63.58	71.72	27.4194	36.2903	45.1613
1222.B6.5.13.06	Free-living	Water (saline)	104	132.895	3.97792	14.5999	64.6	66.36	76.28	27.8846	36.5385	46.1538
1222.B6.5.14.06	Free-living	Water (saline)	102	105.667	4.21796	14.4075	52.5	56.36	71.5	30.3922	38.2353	47.0588
1222.B6.5.16.06	Free-living	Water (saline)	118	139.455	4.55835	17.6411	44.02	53.36	57.44	33.8983	44.9153	53.3898
1222.B6.5.17.06	Free-living	Water (saline)	107	128.5	4.46454	17.5452	38.9	45.36	49.26	34.5794	47.6636	57.0093
1222.B6.5.19.06	Free-living	Water (saline)	120	141.312	4.22548	18.2895	49.74	57.56	60.64	34.1667	46.6667	57.5
1222.B6.5.21.06	Free-living	Water (saline)	100	138.5	4.40866	17.3439	44.82	55.44	58.32	30	44	56
1222.B6.5.5.06	Free-living	Water (saline)	170	222	5.3752	22.9582	49.98	54.06	56.44	30.5882	38.8235	45.2941
1222.B6.5.7.06	Free-living	Water (saline)	146	164.778	4.10594	16.8511	64.98	66.92	68.9	34.9315	43.8356	50.6849
1222.B6.5.8.06	Free-living	Water (saline)	140	166.5	4.99276	17.8271	50.44	53.14	58.06	31.4286	38.5714	48.5714
1222.B6.5.9.06	Free-living	Water (saline)	124	150.375	4.81294	15.0997	58.56	62.2	70.14	33.0645	41.129	48.3871
1235.sp0192	Free-living	Water (saline)	74	101.667	4.72068	13.8933	58.54	61.9	65.12	28.3784	35.1351	43.2432
1235.sp0193	Free-living	Water (saline)	128	134.714	5.16901	16.7993	42.82	49.82	52.08	32.0312	37.5	44.5312
1235.sp0195	Free-living	Water (saline)	81	90.6667	4.71589	13.8808	50.86	56.44	61.04	30.8642	37.037	44.4444
1235.sp0200	Free-living	Water (saline)	85	93	4.63694	13.0101	57.86	60.74	64.14	24.7059	31.7647	38.8235
1235.sp0310	Free-living	Water (saline)	75	80.1111	3.95003	11.2702	73.18	73.38	75.68	36	44	53.3333
1235.sp0314	Free-living	Water (saline)	114	130.5	4.74209	18.1017	36.98	38.28	44.84	28.9474	36.8421	43.8596
1235.sp0317	Free-living	Water (saline)	86	101.059	4.31149	14.6696	63.04	63.46	67.02	29.0698	39.5349	46.5116
1235.sp0325	Free-living	Water (saline)	89	160.5	3.89022	17.6249	59.68	60.86	63.06	31.4607	35.9551	42.6966
1235.sp0329	Free-living	Water (saline)	135	186.077	4.72135	19.4893	51.34	54.24	58.44	28.8889	36.2963	44.4444
1235.sp0333	Free-living	Water (saline)	91	84.75	4.30425	12.0906	64.84	66.72	69.54	29.6703	40.6593	48.3516
1235.sp0339	Free-living	Water (saline)	114	162.583	4.51677	17.8611	46.26	48.32	51.38	26.3158	35.0877	42.1053
1235.sp0340	Free-living	Water (saline)	75	111.75	3.81067	11.8275	69.44	69.78	71.08	25.3333	32	38.6667
1235.sp0341	Free-living	Water (saline)	64	99	3.89398	11.036	69.5	70.02	71.58	29.6875	37.5	45.3125
1235.sp0342	Free-living	Water (saline)	67	95.5	3.87429	10.8277	68.54	69.18	70.74	26.8657	35.8209	44.7761
1235.sp0343	Free-living	Water (saline)	61	75.2727	3.91226	10.6112	68.4	68.92	70.26	32.7869	40.9836	47.541
1235.sp0344	Free-living	Water (saline)	102	116.955	4.31532	15.4237	36.62	38.48	40.52	27.451	32.3529	40.1961
1235.sp0345	Free-living	Water (saline)	85	107.75	4.04921	14.2312	36.38	37.72	38.64	25.8824	31.7647	36.4706
1235.sp0346	Free-living	Water (saline)	63	68	3.87436	11.3384	71.82	72.56	74.04	38.0952	46.0317	52.381
1235.sp0347	Free-living	Water (saline)	63	64.3333	4.30763	11.0271	37.1	41.02	45.34	39.6825	46.0317	57.1429
1235.sp0349	Free-living	Water (saline)	77	103.6	3.95873	12.2804	65.72	66.24	67.82	32.4675	41.5584	49.3506
1235.sp0350	Free-living	Water (saline)	88	108	3.91967	14.7182	24.52	28.38	30.8	23.8636	29.5455	38.6364
1235.sp0351	Free-living	Water (saline)	47	47.5	3.80856	9.01115	25.66	27.84	29.5	38.2979	46.8085	51.0638
1235.sp0352	Free-living	Water (saline)	92	175.231	4.12711	17.4461	33.48	35.4	36.94	22.8261	30.4348	39.1304
1235.sp0353	Free-living	Water (saline)	70	132	3.89261	11.4895	67.8	68.34	70.26	30	37.1429	44.2857
1235.sp0354	Free-living	Water (saline)	106	168	4.38003	18.1482	51.4	51.88	54.08	26.4151	31.1321	37.7358
1235.sp0355	Free-living	Water (saline)	51	59.2727	3.20155	8.02	84.34	84.48	84.64	49.0196	56.8627	66.6667
1235.sp0368	Free-living	Water (saline)	73	77.5	4.26491	13.1549	28.38	34.8	38.12	35.6164	45.2055	49.3151
1235.sp0370	Free-living	Water (saline)	184	309.103	4.75886	26.5773	36.32	38.02	40.26	20.1087	27.7174	35.8696
1235.sp0371	Free-living	Water (saline)	57	65.8571	3.77324	9.76357	69.58	70	71.44	33.3333	40.3509	47.3684
1235.sp0372	Free-living	Water (saline)	74	154.125	3.90922	15.8708	68.8	69.3	71.16	25.6757	31.0811	36.4865
1235.sp0373	Free-living	Water (saline)	40	63	4.21981	6.70079	39.92	40.94	47.5	42.5	47.5	52.5
1235.sp0379	Free-living	Water (saline)	204	242.886	4.85289	30.5776	32.42	36.06	39.14	26.9608	32.3529	39.7059
1235.sp0380	Free-living	Water (saline)	61	85	3.74649	9.97907	70.26	70.7	72.1	34.4262	42.623	50.8197
1235.sp0381	Free-living	Water (saline)	67	116	4.0177	12.5655	63.58	64.28	65.96	34.3284	41.791	49.2537
1235.sp0382	Free-living	Water (saline)	116	153.143	4.23954	20.2841	35.72	39.72	41.62	27.5862	35.3448	41.3793
1235.sp0383	Free-living	Water (saline)	114	179.5	2.14784	15.3126	92.9	93.56	93.88	45.614	52.6316	62.2807
1235.sp0384	Free-living	Water (saline)	67	77	3.73474	9.72757	70.86	71.4	72.86	29.8507	37.3134	46.2687
1235.sp0701	Free-living	Water (saline)	80	76.75	4.62587	13.3819	48.84	52.2	56.1	27.5	35	43.75
1235.sp0702	Free-living	Water (saline)	111	162.8	4.83599	16.2101	31.96	39.48	40.82	36.036	41.4414	48.6486
1235.sp0703	Free-living	Water (saline)	118	146.353	4.79278	18.9169	29.08	41.92	43.34	33.0508	38.1356	44.9153
1235.sp0705	Free-living	Water (saline)	106	124.4	4.89041	15.6915	32.4	39.1	41.34	34.9057	39.6226	45.283
1235.sp0706	Free-living	Water (saline)	77	94	4.52376	13.3641	49.42	51.5	57.16	23.3766	29.8701	40.2597
1235.sp0714	Free-living	Water (saline)	90	138.429	4.83396	14.8964	58.14	60.92	64.48	28.8889	36.6667	45.5556
1235.sp0715	Free-living	Water (saline)	151	206.75	5.31731	22.7247	37.48	48.9	51.26	36.4238	43.7086	49.6689
1235.sp0721	Free-living	Water (saline)	76	101.5	4.74954	13.8902	54.6	58.58	62.44	31.5789	40.7895	52.6316
1235.sp0722	Free-living	Water (saline)	79	99	4.7975	14.1593	57.02	59.26	62.9	26.5823	35.443	44.3038
1235.sp0724	Free-living	Water (saline)	114	171.667	4.90659	18.1665	31.26	39.64	41.2	35.0877	39.4737	45.614
1235.sp0727	Free-living	Water (saline)	166	183.429	5.41866	21.7769	40.3	51.88	54.24	36.1446	41.5663	46.988
1235.sp0729	Free-living	Water (saline)	78	132	4.64228	14.8986	50.9	56.16	59.2	30.7692	37.1795	44.8718
1235.sp0731	Free-living	Water (saline)	76	93.9091	4.55089	13.2573	56.5	59.06	65.46	30.2632	40.7895	48.6842
1235.sp0733	Free-living	Water (saline)	135	211.091	4.90933	20.0889	33.76	44.92	46.32	34.8148	40	45.1852
1235.sp0734	Free-living	Water (saline)	152	181.273	5.33831	23.0148	34.9	47.94	50.78	32.8947	38.8158	44.0789
1235.sp0736	Free-living	Water (saline)	84	136.429	4.73639	15.4743	60.58	63.9	66.94	30.9524	38.0952	46.4286
1235.sp0738	Free-living	Water (saline)	86	121.5	4.3933	15.3469	51.66	52.64	56.3	29.0698	33.7209	41.8605
1235.sp0739	Free-living	Water (saline)	82	109.3	4.60256	14.5247	61.08	65.7	68.88	32.9268	41.4634	50
1235.sp0740	Free-living	Water (saline)	159	222.143	4.83091	24.2255	26.2	39.82	41.34	32.0755	38.3648	42.1384
1235.sp0742	Free-living	Water (saline)	92	183	4.53902	15.8296	52.86	53.98	57.86	31.5217	35.8696	44.5652
1235.sp0743	Free-living	Water (saline)	107	134.5	4.43815	14.8692	33.8	34.76	36.64	28.0374	34.5794	41.1215
1235.sp0747	Free-living	Water (saline)	173	224.714	5.29029	26.7402	36.16	52.72	54.56	31.7919	38.7283	42.7746
1235.sp0752	Free-living	Water (saline)	101	112.1	4.60018	14.9679	34.74	35.58	37.24	28.7129	34.6535	40.5941
1235.sp0753	Free-living	Water (saline)	142	174.312	4.88776	18.4405	36.92	42.46	44.22	38.0282	44.3662	50
1235.sp0754	Free-living	Water (saline)	93	97.875	4.78167	13.674	37.72	42.88	43.9	43.0108	50.5376	55.914
1235.sp0755	Free-living	Water (saline)	141	184.929	4.86919	17.3158	29.3	36.92	37.96	37.5887	43.2624	47.5177
1235.sp0756	Free-living	Water (saline)	114	144.167	4.9556	15.4706	37.44	44.28	45.28	37.7193	42.1053	49.1228
1235.sp0757	Free-living	Water (saline)	81	109	4.72093	12.5198	55.86	59.3	64.04	35.8025	41.9753	46.9136
1235.sp0758	Free-living	Water (saline)	110	140.556	4.5389	16.5415	28.28	38.22	39.02	31.8182	38.1818	42.7273
1235.sp0759	Free-living	Water (saline)	96	108.667	4.6044	13.3016	60.02	60.88	63.54	23.9583	30.2083	38.5417
1235.sp0767	Free-living	Water (saline)	79	114	4.66219	13.4636	57.46	61.18	63.4	29.1139	36.7089	45.5696
1235.sp0768	Free-living	Water (saline)	74	83.1429	4.67898	12.3317	54.5	59.22	61.18	32.4324	39.1892	47.2973
1235.sp0769	Free-living	Water (saline)	74	93.1111	4.75519	12.7659	51.2	58.38	61.16	36.4865	44.5946	51.3514
1235.sp1000	Free-living	Water (saline)	121	163.176	4.64744	20.0212	32.48	33.82	52.7	32.2314	40.4959	47.1074
1235.sp1001	Free-living	Water (saline)	116	124	4.52804	16.6849	42.16	43.56	52.54	28.4483	31.8966	37.069
1235.sp1004	Free-living	Water (saline)	111	128.429	4.88945	16.1017	52.02	53	66.56	28.8288	34.2342	43.2432
1235.sp1005	Free-living	Water (saline)	128	149.2	4.74598	18.4575	31.66	33.48	48.26	26.5625	34.375	41.4062
1235.sp1006	Free-living	Water (saline)	110	135.6	4.90035	17.508	49.52	50.06	63.82	31.8182	39.0909	48.1818
1235.sp1007	Free-living	Water (saline)	113	154.111	4.83189	16.8601	48.88	49.32	68.18	26.5487	31.8584	39.823
1235.sp1010	Free-living	Water (saline)	112	132.3	4.80747	16.0734	59.32	61.36	71.4	30.3571	38.3929	45.5357
1235.sp1011	Free-living	Water (saline)	126	165.5	4.75914	19.5685	25.72	26.68	50.28	26.9841	34.127	39.6825
1235.sp1012	Free-living	Water (saline)	113	141	4.80483	17.4693	55	55.78	64.4	28.3186	34.5133	42.4779
1235.sp1013	Free-living	Water (saline)	112	119.75	4.86547	14.5212	50.68	51.38	64.04	26.7857	33.9286	41.9643
1235.sp1014	Free-living	Water (saline)	115	153.188	4.66936	16.8901	28.04	29.08	45.7	29.5652	37.3913	45.2174
1235.sp1015	Free-living	Water (saline)	119	166.5	4.67097	17.6051	24.92	25.98	58.4	23.5294	29.4118	36.9748
1235.sp1016	Free-living	Water (saline)	108	176.5	4.81899	16.5813	50.76	51.36	65.04	25	31.4815	41.6667
1235.sp1017	Free-living	Water (saline)	110	150.056	4.93762	18.7788	40.66	41.02	59.92	24.5455	30	37.2727
1235.sp1018	Free-living	Water (saline)	122	165.667	4.84049	19.0871	38.24	40.04	53.1	31.9672	40.9836	49.1803
1235.sp1019	Free-living	Water (saline)	109	156.429	4.67116	17.8953	30.54	31.58	52.38	25.6881	30.2752	36.6972
1235.sp1020	Free-living	Water (saline)	108	132.647	4.86256	18.0187	47.46	48.32	66.3	28.7037	37.037	45.3704
1235.sp1021	Free-living	Water (saline)	129	221.4	4.48706	20.3867	25.22	26.82	55.56	30.2326	34.1085	42.6357
1235.sp1023	Free-living	Water (saline)	119	167.571	4.70309	20.3036	34.02	35.28	52.2	24.3697	31.0924	36.9748
1235.sp1026	Free-living	Water (saline)	101	119.438	3.44409	15.5541	76.4	77.16	83.04	34.6535	38.6139	45.5446
1235.sp1027	Free-living	Water (saline)	95	135	4.17991	15.6109	73.98	74.18	79.84	29.4737	33.6842	41.0526
1235.sp1028	Free-living	Water (saline)	86	103.5	4.01004	14.4214	55.72	57.2	65.48	39.5349	44.186	51.1628
1235.sp1029	Free-living	Water (saline)	114	170.583	4.83662	19.4249	46.62	47.18	64.32	27.193	35.0877	42.9825
1235.sp1031	Free-living	Water (saline)	104	108.154	3.99515	14.6765	49.16	50.74	59.9	32.6923	38.4615	43.2692
1235.sp1033	Free-living	Water (saline)	101	128.25	3.59366	15.4429	65.74	66.74	74.9	38.6139	42.5743	47.5248
1235.sp1034	Free-living	Water (saline)	97	100.4	3.07133	15.0001	81.14	81.32	87.44	31.9588	35.0515	44.3299
1235.sp1035	Free-living	Water (saline)	93	100.75	3.96755	14.6808	75.9	76.64	80.9	35.4839	45.1613	51.6129
1235.sp1036	Free-living	Water (saline)	126	185.688	4.59399	20.1187	13.56	14.82	46.36	24.6032	30.1587	38.0952
1235.sp1037	Free-living	Water (saline)	107	126.714	3.76861	18.125	58.48	59.02	69.74	37.3832	43.9252	51.4019
1235.sp1038	Free-living	Water (saline)	108	141.556	3.94748	19.4794	51.52	52.62	65.5	31.4815	35.1852	39.8148
1235.sp1039	Free-living	Water (saline)	91	113.75	3.59395	14.2249	73.46	73.54	79.5	28.5714	32.967	40.6593
1235.sp1083	Free-living	Water (saline)	81	91.9091	4.07207	12.6723	65.58	66.2	69.14	24.6914	30.8642	39.5062
1235.sp1087	Free-living	Water (saline)	80	117	4.12808	13.0611	66.3	67.2	69.82	35	42.5	50
1235.sp1089	Free-living	Water (saline)	118	136.667	4.58449	18.3242	41.58	44.88	48.02	31.3559	38.9831	45.7627
1235.sp1098	Free-living	Water (saline)	89	126.333	4.39809	14.6744	59.84	60.32	64.14	26.9663	32.5843	39.3258
1235.sp1100	Free-living	Water (saline)	102	103	4.62158	15.123	46.54	47.04	54.54	23.5294	30.3922	38.2353
1235.sp1140	Free-living	Water (saline)	87	90.2727	4.70981	12.9436	52.8	54.8	60.94	26.4368	32.1839	40.2299
1235.sp1142	Free-living	Water (saline)	113	126.667	5.108	16.1157	44.72	50.42	56.88	35.3982	41.5929	48.6726
1235.sp1144	Free-living	Water (saline)	75	92.125	4.75608	12.8361	58.16	61.22	63.26	33.3333	41.3333	53.3333
1235.sp1145	Free-living	Water (saline)	107	128	4.52201	15.6455	34.92	43.74	44.92	37.3832	44.8598	50.4673
1235.sp1147	Free-living	Water (saline)	81	90.4286	4.70133	12.9818	55.42	58.7	60.66	33.3333	39.5062	48.1481
1235.sp1149	Free-living	Water (saline)	106	128	4.60218	15.4239	32.88	39.26	40.14	34.9057	42.4528	48.1132
1235.sp1151	Free-living	Water (saline)	110	131.25	5.00334	16.1472	46.74	51.18	54.22	31.8182	37.2727	44.5455
1235.sp1155	Free-living	Water (saline)	79	82.5	4.74917	12.0644	58.08	61.94	64.22	39.2405	45.5696	55.6962
1235.sp1157	Free-living	Water (saline)	122	186.647	5.09381	18.1515	42.44	48.06	51.52	35.2459	43.4426	50
1235.sp1158	Free-living	Water (saline)	100	122	4.60071	14.4552	41.64	45.58	47.26	37	44	49
1235.sp1160	Free-living	Water (saline)	95	117.273	4.77493	15.9299	40.16	45.72	48.04	37.8947	44.2105	48.4211
1235.sp1163	Free-living	Water (saline)	103	149.75	4.9464	16.4708	43.52	49.34	51.74	36.8932	43.6893	49.5146
1235.sp1164	Free-living	Water (saline)	68	85.75	4.63224	12.2608	58.76	60.24	62.76	35.2941	42.6471	51.4706
1235.sp1165	Free-living	Water (saline)	76	72	4.65818	11.0775	53.2	58.86	60.68	38.1579	44.7368	51.3158
1235.sp1261	Free-living	Water (saline)	109	122	4.79649	15.9359	55.34	56.02	64.92	29.3578	37.6147	45.8716
1235.sp1268	Free-living	Water (saline)	122	151.333	4.97519	17.0717	33.12	34.88	47.44	36.8852	43.4426	50
1235.sp1271	Free-living	Water (saline)	123	155.059	4.58399	19.9404	29.24	31.12	58.34	33.3333	39.8374	44.7154
1235.sp1272	Free-living	Water (saline)	108	147	4.76343	16.6112	50.76	51.32	67.92	31.4815	37.037	44.4444
1235.sp1273	Free-living	Water (saline)	100	106.5	4.81726	14.9242	51.34	51.96	64.72	23	30	39
1235.sp1274	Free-living	Water (saline)	116	139	4.77425	18.3715	32.38	33.64	55.14	28.4483	33.6207	40.5172
1235.sp1275	Free-living	Water (saline)	107	110.067	4.58436	14.6486	47.04	47.74	67.32	27.1028	33.6449	41.1215
1235.sp1276	Free-living	Water (saline)	123	161.273	4.44289	17.8578	23.88	24.76	57.08	32.5203	39.0244	45.5285
1235.sp1277	Free-living	Water (saline)	93	123.25	3.86174	15.767	15.5	16.02	50.62	21.5054	27.957	35.4839
1235.sp1278	Free-living	Water (saline)	109	117.769	4.52061	14.6707	51.48	52.44	71.68	29.3578	37.6147	46.789
1235.sp1279	Free-living	Water (saline)	114	172.273	4.68728	17.8255	31.26	34.32	50.86	28.9474	35.0877	41.2281
1235.sp1280	Free-living	Water (saline)	100	126.077	4.48062	15.5562	40.34	40.52	60.96	26	30	40
1235.sp1281	Free-living	Water (saline)	107	140	4.69005	17.2369	57.44	59.06	72.36	33.6449	40.1869	46.729
1235.sp1282	Free-living	Water (saline)	117	136.75	4.67854	17.8104	28.78	29.8	57.64	29.9145	33.3333	41.0256
1235.sp1284	Free-living	Water (saline)	67	83.1111	4.70657	12.5632	53.76	59.08	61.4	32.8358	41.791	52.2388
1235.sp1286	Free-living	Water (saline)	89	87.75	4.68563	13.0668	59.26	61	64.14	26.9663	33.7079	44.9438
1235.sp1287	Free-living	Water (saline)	124	170.188	5.19553	18.673	41.1	45.28	47.18	39.5161	44.3548	49.1935
1235.sp1288	Free-living	Water (saline)	80	94.2727	4.81282	13.8366	56.92	60.98	63.4	41.25	48.75	56.25
1235.sp1294	Free-living	Water (saline)	78	99.6667	4.69988	14.633	57.16	60.02	64.2	37.1795	44.8718	52.5641
1235.sp1298	Free-living	Water (saline)	114	129.955	4.9598	16.557	42.72	48.5	50.88	34.2105	42.1053	46.4912
1235.sp1299	Free-living	Water (saline)	137	183.167	4.76436	20.1392	58.6	60.82	62.9	27.0073	33.5766	40.8759
1235.sp1300	Free-living	Water (saline)	117	135.647	5.01741	17.2112	49.32	54.68	57.9	40.1709	47.8632	53.8462
1235.sp1304	Free-living	Water (saline)	87	111.143	4.46039	13.4005	62.16	63.16	66.84	31.0345	33.3333	40.2299
1235.sp1307	Free-living	Water (saline)	126	142.476	5.26163	17.3825	48.22	54.26	56.14	36.5079	45.2381	50.7937
1235.sp1308	Free-living	Water (saline)	77	111.875	4.68351	13.5332	58.54	61.6	63.76	36.3636	44.1558	54.5455
1235.sp1309	Free-living	Water (saline)	78	94.2	4.70234	12.9778	52.46	56.6	59.68	33.3333	41.0256	50
1235.sp1310	Free-living	Water (saline)	98	97.5625	4.84821	13.3765	41.48	46.48	48.32	37.7551	44.898	50
1235.sp1312	Free-living	Water (saline)	71	126.6	4.65589	12.4739	56	60.66	62.76	36.6197	46.4789	53.5211
1235.sp1314	Free-living	Water (saline)	142	220.615	5.19036	20.3058	43.78	47.84	49.98	35.2113	41.5493	45.7746
1235.sp1315	Free-living	Water (saline)	106	148	4.84378	17.0431	43.1	51.26	52.76	39.6226	46.2264	50.9434
1235.sp1338	Free-living	Water (saline)	82	113.5	4.70043	13.7306	57.74	61.08	62.92	39.0244	45.122	53.6585
1235.sp1341	Free-living	Water (saline)	132	217.667	5.06147	17.8624	41.06	48.24	51.24	41.6667	48.4848	51.5152
1235.sp1342	Free-living	Water (saline)	106	203.615	4.89879	19.8403	42.16	42.56	46.04	29.2453	33.0189	40.566
1235.sp1344	Free-living	Water (saline)	146	195	5.14748	21.5261	42.36	48.82	52.26	36.3014	43.1507	48.6301
1235.sp1345	Free-living	Water (saline)	76	107	4.61734	13.7649	56	58.72	60.34	34.2105	40.7895	51.3158
1235.sp1347	Free-living	Water (saline)	133	204.714	4.81651	20.463	40.18	45.48	49.76	38.3459	42.8571	47.3684
1235.sp1348	Free-living	Water (saline)	83	110	4.68276	13.8896	61.22	63.2	64.96	33.7349	42.1687	50.6024
1235.sp1374	Free-living	Water (saline)	121	121.5	4.76996	16.8713	55.48	56.96	73.7	33.0579	40.4959	46.281
1235.sp1376	Free-living	Water (saline)	115	128	4.89216	15.9262	54.9	57.8	71.64	36.5217	43.4783	51.3043
1235.sp1377	Free-living	Water (saline)	96	121.1	4.49662	13.8374	87.82	93.42	95.92	57.2917	65.625	69.7917
1235.sp1378	Free-living	Water (saline)	117	118.077	4.69245	15.5787	47.38	48.32	71.6	33.3333	36.7521	43.5897
1235.sp1379	Free-living	Water (saline)	97	117.5	4.31933	14.6849	64.5	74.02	83.74	47.4227	52.5773	59.7938
1235.sp1380	Free-living	Water (saline)	98	157.769	4.29627	17.9738	62.56	63.38	78.42	33.6735	37.7551	43.8776
1235.sp1384	Free-living	Water (saline)	121	140.316	4.62117	19.0297	70.36	72.16	79.34	42.9752	47.1074	55.3719
1235.sp1386	Free-living	Water (saline)	130	167.053	4.62683	18.6478	34.9	36.48	58.7	37.6923	43.8462	48.4615
1235.sp1389	Free-living	Water (saline)	116	142.5	4.81491	15.8854	51.54	52.16	68.16	29.3103	35.3448	44.8276
1235.sp1390	Free-living	Water (saline)	126	215	4.22695	19.6412	13.86	15.56	37.84	31.746	40.4762	46.8254
1235.sp1392	Free-living	Water (saline)	115	142	4.25218	17.8789	41.94	42.36	69.08	28.6957	34.7826	41.7391
1235.sp1395	Free-living	Water (saline)	122	142.789	4.34841	17.3538	82.22	85.38	89.68	54.918	60.6557	63.9344
1235.sp1399	Free-living	Water (saline)	113	122.667	4.87931	15.768	67.58	75.86	86.74	49.5575	55.7522	61.0619
1235.sp1400	Free-living	Water (saline)	121	154.056	4.62345	20.073	29.96	31.74	56.62	32.2314	36.3636	41.3223
1235.sp1402	Free-living	Water (saline)	91	180.75	4.72396	15.5353	60.24	63.22	66.76	35.1648	42.8571	50.5495
1235.sp1403	Free-living	Water (saline)	160	238.5	5.07393	26.0854	42.06	49.42	51.76	33.75	42.5	47.5
1235.sp1404	Free-living	Water (saline)	82	96	4.74297	13.5982	58.4	61.26	62.86	37.8049	43.9024	53.6585
1235.sp1405	Free-living	Water (saline)	76	94.1667	4.54794	13.0308	55.92	61.4	63.34	43.4211	51.3158	59.2105
1235.sp1407	Free-living	Water (saline)	137	177.143	5.09694	22.083	48.16	57.12	61.1	36.4964	41.6058	48.9051
1235.sp1409	Free-living	Water (saline)	142	175.071	4.53468	18.7204	77.2	80.56	83.8	42.9577	49.2958	54.9296
1235.sp1410	Free-living	Water (saline)	87	115.1	4.40484	14.9732	55.48	55.94	58.56	29.8851	33.3333	41.3793
1235.sp1520	Free-living	Water (saline)	173	185.517	5.54478	22.8897	44.4	48.8	61.1	38.1503	45.6647	49.711
1235.sp1525	Free-living	Water (saline)	134	140.938	5.27071	17.3334	40.38	44.26	50.26	39.5522	44.7761	48.5075
1235.sp1526	Free-living	Water (saline)	80	93.1667	4.38243	12.5478	63.88	65.04	68.14	38.75	48.75	56.25
1235.sp1527	Free-living	Water (saline)	129	191.364	4.77749	18.712	49.98	50.84	60.74	29.4574	32.5581	37.2093
1235.sp1529	Free-living	Water (saline)	119	147.111	4.81978	15.8785	45.7	49.44	54.96	43.6975	49.5798	55.4622
1235.sp1532	Free-living	Water (saline)	146	199.929	5.33809	20.1656	44.64	49.24	56.38	36.9863	45.2055	50
1235.sp1533	Free-living	Water (saline)	88	127.333	4.37247	14.1162	61.36	63.34	67	43.1818	53.4091	61.3636
1235.sp1535	Free-living	Water (saline)	91	110.3	4.5362	14.0672	60.22	61.66	65.78	42.8571	50.5495	56.044
1235.sp1536	Free-living	Water (saline)	83	93	4.35201	12.1028	59.68	60.44	64.3	32.5301	39.759	49.3976
1235.sp1540	Free-living	Water (saline)	91	108.154	4.30433	14.8549	62.46	63.78	66.5	34.0659	41.7582	49.4505
1235.sp1541	Free-living	Water (saline)	102	110	4.63495	14.0348	66.68	68.42	73.18	36.2745	47.0588	54.902
1235.sp1543	Free-living	Water (saline)	124	136.125	4.91063	17.3544	51.68	61.16	67.2	42.7419	50.8065	54.8387
1235.sp1545	Free-living	Water (saline)	65	225	4.11953	11.4054	68.32	69	70.66	38.4615	43.0769	53.8462
1235.sp1546	Free-living	Water (saline)	83	114.875	4.21843	13.5095	65.06	65.96	68.1	37.3494	44.5783	51.8072
1235.sp1547	Free-living	Water (saline)	106	132.625	4.8342	16.9809	32.5	34.24	37.62	31.1321	39.6226	47.1698
1235.sp1548	Free-living	Water (saline)	103	118.5	4.73897	16.1308	37.52	38.98	49.68	33.9806	38.835	45.6311
1235.sp1550	Free-living	Water (saline)	78	98.4286	4.21778	12.8173	61.42	62.98	65.92	39.7436	48.7179	56.4103
1235.sp1552	Free-living	Water (saline)	106	147.091	4.52795	16.292	31.5	35.06	39.16	36.7925	40.566	46.2264
1235.sp1553	Free-living	Water (saline)	111	128.667	4.7593	16.3896	39.52	41.14	49.16	34.2342	38.7387	42.3423
1235.sp1554	Free-living	Water (saline)	67	85.5	4.06912	11.0932	66.22	66.56	69.22	38.806	46.2687	55.2239
1235.sp1555	Free-living	Water (saline)	93	108.75	4.63184	14.3585	44.86	45.72	54.54	31.1828	35.4839	44.086
1235.sp1557	Free-living	Water (saline)	76	123.5	4.2743	12.0138	61.72	62.82	66.1	36.8421	43.4211	50
1235.sp1560	Free-living	Water (saline)	120	130.615	4.79155	16.9779	42.74	44.74	59.42	35	41.6667	49.1667
1235.sp1561	Free-living	Water (saline)	82	96	4.36089	12.494	64.68	65.44	70.42	36.5854	43.9024	51.2195
1235.sp1565	Free-living	Water (saline)	105	125.3	4.71314	16.457	41.5	43.34	51.44	30.4762	37.1429	43.8095
1235.sp1566	Free-living	Water (saline)	108	169	4.67278	16.1836	39.74	40.02	56.02	26.8519	28.7037	37.037
1235.sp1568	Free-living	Water (saline)	96	103.769	4.34239	13.213	68.84	70.04	74.14	42.7083	48.9583	56.25
1235.sp1573	Free-living	Water (saline)	78	107.111	4.41238	13.2235	63.04	63.78	68.08	42.3077	50	56.4103
1235.sp1576	Free-living	Water (saline)	130	171.071	5.43638	19.9186	48.76	52.48	60.16	45.3846	53.8462	58.4615
1235.sp1579	Free-living	Water (saline)	92	101.75	4.3817	14.2422	61.74	63.9	67.12	45.6522	55.4348	60.8696
1235.sp1580	Free-living	Water (saline)	85	107.75	4.21646	13.0907	64.38	65	67.32	35.2941	43.5294	51.7647
1235.sp1582	Free-living	Water (saline)	133	200.364	5.14811	18.9269	50.98	54.26	65.5	39.8496	47.3684	51.8797
1235.sp1584	Free-living	Water (saline)	141	177.429	5.45824	19.5988	55.84	60.64	70.32	43.2624	48.9362	54.6099
1235.sp1585	Free-living	Water (saline)	123	158.188	5.33273	20.3563	36.68	40.24	50.58	37.3984	47.1545	52.8455
1235.sp1587	Free-living	Water (saline)	83	87.75	4.18612	11.8399	69.74	70.36	72.42	46.988	53.012	60.241
1235.sp1588	Free-living	Water (saline)	126	177.867	4.94703	18.3717	30.96	31.98	58.84	34.127	37.3016	43.6508
1235.sp1590	Free-living	Water (saline)	134	156	5.22582	18.6196	46.96	48.92	55.94	38.806	45.5224	51.4925
1235.sp1591	Free-living	Water (saline)	79	90.9286	4.14238	13.275	60.98	61.02	65.26	35.443	37.9747	48.1013
1235.sp1597	Free-living	Water (saline)	81	95.7692	4.0554	13.3771	71.54	72.26	73.44	49.3827	56.7901	62.963
1235.sp1598	Free-living	Water (saline)	119	155.857	5.08032	16.369	34.66	40.7	52.34	37.8151	43.6975	49.5798
1235.sp1599	Free-living	Water (saline)	83	109.083	4.12478	14.5907	58.32	58.32	62.94	33.7349	33.7349	42.1687
1235.sp1601	Free-living	Water (saline)	82	91.2	4.59941	12.6328	56.2	57.96	62.1	31.7073	37.8049	48.7805
1235.sp1608	Free-living	Water (saline)	81	92.1111	4.64011	12.1535	55.46	58.7	61.34	38.2716	45.679	54.321
1235.sp1611	Free-living	Water (saline)	81	132.5	4.58556	13.412	59.7	61.32	63.56	37.037	45.679	51.8519
1235.sp1612	Free-living	Water (saline)	81	104	4.5822	12.1645	58.88	60.38	63.04	34.5679	40.7407	48.1481
1235.sp1613	Free-living	Water (saline)	92	101.167	4.63624	13.5981	57.24	58.9	63.14	32.6087	39.1304	46.7391
1235.sp1614	Free-living	Water (saline)	82	145.75	4.65232	13.5882	63.4	64.82	68.84	34.1463	41.4634	50
1235.sp1615	Free-living	Water (saline)	97	131.5	4.55328	16.3772	41.56	41.66	48.1	32.9897	36.0825	43.299
1235.sp1616	Free-living	Water (saline)	88	137	4.41585	15.1897	55.22	55.38	58.06	34.0909	35.2273	43.1818
1235.sp1617	Free-living	Water (saline)	103	139	4.83035	14.6499	44.7	47.4	51.56	34.9515	40.7767	46.6019
1235.sp1620	Free-living	Water (saline)	89	116.111	4.65456	15.1217	59.76	61.66	64.9	34.8315	42.6966	51.6854
1235.sp1626	Free-living	Water (saline)	93	102.909	4.68894	13.2557	59.9	61.66	65.26	36.5591	43.0108	50.5376
1235.sp1627	Free-living	Water (saline)	91	82.5	4.59858	12.6796	66.66	67.82	71.16	31.8681	41.7582	49.4505
1235.sp1631	Free-living	Water (saline)	130	164.4	4.82305	19.8358	40.92	41.2	48.8	36.1538	40.7692	46.1538
1235.sp1632	Free-living	Water (saline)	83	97	4.50136	13.0522	60.16	62.08	63.92	40.9639	51.8072	59.0361
1235.sp1635	Free-living	Water (saline)	163	173.308	5.45192	20.8868	45.92	54.78	60.24	35.5828	45.3988	49.6933
1235.sp1636	Free-living	Water (saline)	90	110.5	4.58064	14.4427	61.56	63.04	64.86	36.6667	45.5556	53.3333
1235.sp1637	Free-living	Water (saline)	149	194	5.07217	21.9376	41.56	47.46	55	34.2282	40.2685	44.2953
1235.sp1639	Free-living	Water (saline)	126	144.071	5.13337	17.9904	40.08	44.1	52.66	40.4762	46.8254	50.7937
1235.sp1640	Free-living	Water (saline)	88	104.364	4.57889	13.1017	57.68	60.9	63.28	38.6364	47.7273	54.5455
1235.sp1641	Free-living	Water (saline)	140	179	5.31424	19.7767	49.62	55.36	60.58	40.7143	47.8571	55
1235.sp1642	Free-living	Water (saline)	141	238.714	5.04578	23.4586	41.18	46.84	51.22	31.2057	36.8794	43.9716
1235.sp1644	Free-living	Water (saline)	94	112.75	4.31225	14.2416	58.14	58.16	60.2	34.0426	35.1064	41.4894
1235.sp1645	Free-living	Water (saline)	182	225.25	5.10584	23.5847	40.28	47.08	51.46	33.5165	39.5604	43.4066
1235.sp1647	Free-living	Water (saline)	108	180.333	4.9336	18.0558	45.12	47.7	54.88	35.1852	41.6667	48.1481
1235.sp1648	Free-living	Water (saline)	102	122	4.83864	15.8477	44.76	47.54	52.32	36.2745	43.1373	50.9804
1235.sp1649	Free-living	Water (saline)	125	169.769	4.87037	17.8058	41.64	45.54	49.78	38.4	47.2	54.4
1235.sp1926	Free-living	Water (saline)	73	80.3333	4.25596	11.8759	62.98	63.78	67.02	34.2466	46.5753	53.4247
1235.sp1927	Free-living	Water (saline)	124	192.077	4.88082	18.8456	36.88	39.04	50.08	37.9032	44.3548	52.4194
1235.sp1928	Free-living	Water (saline)	81	121.5	4.41121	13.6281	57.2	58.88	62.66	38.2716	45.679	58.0247
1235.sp1929	Free-living	Water (saline)	85	114.3	4.48864	13.2826	60.72	62.46	65.82	37.6471	50.5882	57.6471
1235.sp1932	Free-living	Water (saline)	103	122.083	4.51362	16.4708	46.58	46.68	54.52	27.1845	29.1262	35.9223
1235.sp1933	Free-living	Water (saline)	71	113.111	4.05274	14.0073	64.46	64.58	66.56	35.2113	38.0282	46.4789
1235.sp1934	Free-living	Water (saline)	101	123.625	4.2901	15.3387	40.42	42.12	45.92	34.6535	42.5743	47.5248
1235.sp1935	Free-living	Water (saline)	113	140.235	4.76865	17.2129	41.52	43.48	55.5	37.1681	46.0177	50.4425
1235.sp1936	Free-living	Water (saline)	110	129.25	4.62444	17.6878	37.52	39.58	43.78	32.7273	39.0909	45.4545
1235.sp1938	Free-living	Water (saline)	79	106	4.51073	13.8154	65.28	65.94	71.06	37.9747	46.8354	55.6962
1235.sp1941	Free-living	Water (saline)	86	105.909	4.44767	14.5965	57.44	58.2	62.28	31.3953	38.3721	47.6744
1235.sp1942	Free-living	Water (saline)	129	155.833	5.0909	17.8895	42.64	45.88	53.6	40.3101	47.2868	51.1628
1235.sp1944	Free-living	Water (saline)	74	82.8571	4.28283	12.7022	61.86	62.5	66.06	37.8378	45.9459	54.0541
1240.0102B	Free-living	Water (saline)	299	379.525	6.2061	40.296	29.96	37	45.28	12.0401	16.0535	22.7425
1240.0102BCDNA	Free-living	Water (saline)	436	637.103	7.37403	58.3992	22.48	30.42	39.44	13.5321	17.2018	22.7064
1240.0102TCDNA	Free-living	Water (saline)	466	596.042	7.16125	53.7514	24.3	39.18	47.18	17.1674	21.03	27.2532
1240.0103B	Free-living	Water (saline)	325	488.917	6.15335	49.7859	39.28	45.82	53.06	18.1538	22.7692	28
1240.0103BCDNA	Free-living	Water (saline)	368	491.632	6.44192	53.0179	20.08	26.24	31.96	16.3043	20.3804	27.1739
1240.0103TCDNA	Free-living	Water (saline)	326	501.535	6.63984	43.8217	22.72	34.4	44.42	13.4969	18.4049	25.7669
1240.0109B	Free-living	Water (saline)	282	428.442	5.57875	40.0658	34.06	42.66	49.5	12.4113	18.0851	24.8227
1240.0109BCDNA	Free-living	Water (saline)	319	444.056	6.20687	44.9708	36.8	50.44	58.92	15.9875	22.5705	30.721
1240.0109T	Free-living	Water (saline)	149	169.615	5.40505	22.9457	46.24	50.78	54.98	20.8054	31.5436	40.2685
1240.0109TCDNA	Free-living	Water (saline)	295	379	6.3956	41.5155	39.6	50.74	55.84	14.9153	20.339	28.1356
1240.0206B	Free-living	Water (saline)	102	231	3.3002	18.4723	76.72	87.92	91.44	27.451	35.2941	43.1373
1240.0206BCDNA	Free-living	Water (saline)	155	168.885	4.5513	22.8754	65.5	76.34	83.06	28.3871	36.7742	47.0968
1240.0206T	Free-living	Water (saline)	110	121.8	4.77395	17.7079	57.52	67	75.34	30	38.1818	49.0909
1240.0206TCDNA	Free-living	Water (saline)	151	245.5	4.76142	24.167	63.82	73.08	78.98	37.0861	45.6954	53.6424
1240.0401B	Free-living	Water (saline)	308	428.237	6.2239	40.2591	27.9	36.3	42.32	11.3636	17.2078	23.3766
1240.0401BCDNA	Free-living	Water (saline)	415	561.638	7.13641	53.3455	26.26	34.3	42.5	14.2169	19.5181	25.7831
1240.0401TCDNA	Free-living	Water (saline)	446	567.138	7.26872	55.2811	18.38	28.64	36.46	9.41704	13.9013	18.6099
1240.0505B	Free-living	Water (saline)	138	165.375	4.20507	21.0913	64.56	66.4	77.18	23.1884	31.1594	40.5797
1240.0505BCDNA	Free-living	Water (saline)	120	189.667	4.50322	22.2138	59.56	62.16	73.32	24.1667	30	36.6667
1240.0505T	Free-living	Water (saline)	136	157.176	4.41326	17.8052	43.1	51.2	77.18	25.7353	30.1471	40.4412
1240.0505TCDNA	Free-living	Water (saline)	150	185.037	4.89469	23.8335	53.32	60.42	74.76	23.3333	29.3333	38.6667
1240.0704B	Free-living	Water (saline)	197	282.667	4.89089	27.9962	67.22	68.94	73.26	20.3046	25.8883	33.5025
1240.0704BCDNA	Free-living	Water (saline)	190	244.37	5.28309	28.6723	56.16	60.76	67.76	18.9474	23.1579	32.6316
1240.0704TCDNA	Free-living	Water (saline)	198	228.571	5.60464	26.5364	38.48	45.32	52.8	26.7677	31.8182	41.4141
1240.0707B	Free-living	Water (saline)	111	179.667	4.00101	21.0938	74.5	79.96	84.34	25.2252	35.1351	39.6396
1240.0707BCDNA	Free-living	Water (saline)	207	248	5.53666	29.4645	41.84	49.98	54.34	18.8406	27.0531	35.7488
1240.0707T	Free-living	Water (saline)	167	249.556	4.93616	23.3673	54.06	60.36	65.96	17.3653	25.7485	33.5329
1240.0707TCDNA	Free-living	Water (saline)	122	155.462	4.70344	18.7634	65.4	71.7	80.46	21.3115	31.9672	38.5246
1240.0709B	Free-living	Water (saline)	174	250	5.00774	27.6014	48.32	60.18	65.5	17.8161	24.7126	32.7586
1240.0709BCDNA	Free-living	Water (saline)	211	272.031	5.54035	32.7165	47.92	61.94	67.8	16.5877	24.1706	32.7014
1240.0709T	Free-living	Water (saline)	245	299.182	5.82828	31.6882	39.94	50.46	55.88	14.2857	21.2245	28.1633
1240.0709TCDNA	Free-living	Water (saline)	234	276.243	5.97203	32.2317	42.62	54.64	58.82	15.3846	23.5043	30.3419
1240.0710B	Free-living	Water (saline)	150	177	4.8696	25.2808	43.88	61.7	67.54	18	26.6667	32
1240.0710BCDNA	Free-living	Water (saline)	215	343.833	5.51095	35.8804	42.02	60.5	66.12	15.814	24.6512	30.6977
1240.0710T	Free-living	Water (saline)	188	289.773	5.68747	29.6184	32.24	45.18	51.88	15.4255	26.0638	31.9149
1240.0710TCDNA	Free-living	Water (saline)	247	324.375	6.04084	37.1441	35.44	51.5	57.5	14.9798	24.6964	32.7935
1240.0802B	Free-living	Water (saline)	308	483.077	5.52658	39.5956	59.64	65.4	69.36	16.5584	22.7273	30.5195
1240.0802BCDNA	Free-living	Water (saline)	340	468.269	5.50006	45.0788	55.4	60.34	64.16	15.8824	21.7647	28.5294
1240.0802TCDNA	Free-living	Water (saline)	395	588.382	6.87468	51.7885	18.92	33.14	47.04	15.9494	19.7468	26.0759
1240.0803B	Free-living	Water (saline)	225	310.5	5.6534	30.8204	40.16	46.84	54.7	18.2222	23.1111	31.1111
1240.0803BCDNA	Free-living	Water (saline)	323	477.8	6.53826	43.744	29.04	36.5	45.86	17.3375	22.9102	29.7214
1240.0803TCDNA	Free-living	Water (saline)	342	475.5	6.59898	42.6272	22.78	39.56	50.04	14.9123	20.4678	28.0702
1240.0806B	Free-living	Water (saline)	132	167.286	3.46433	22.5914	76.1	80.84	84.92	21.2121	29.5455	37.8788
1240.0806BCDNA	Free-living	Water (saline)	145	282.615	4.51823	26.3717	56.08	62.88	71.28	21.3793	27.5862	35.8621
1240.0806T	Free-living	Water (saline)	187	207.091	5.33565	27.3287	38.34	45.24	51.4	19.7861	28.3422	37.9679
1240.0806TCDNA	Free-living	Water (saline)	151	165.217	4.95607	20.9348	55	62.28	68.92	21.8543	29.8013	41.7219
1240.0911B	Free-living	Water (saline)	197	257.65	4.40353	30.608	70.24	74.78	77.8	20.3046	27.9188	32.9949
1240.0911BCDNA	Free-living	Water (saline)	397	515.791	6.80927	51.4373	36.28	46.7	54.38	17.3804	24.1814	30.4786
1240.0911T	Free-living	Water (saline)	309	454.884	6.21652	43.6785	22.02	29.98	34.14	11.9741	18.123	22.6537
1240.0911TCDNA	Free-living	Water (saline)	410	582.044	6.8036	58.4632	28.18	39.92	44.52	13.6585	19.5122	25.3659
1240.0912B	Free-living	Water (saline)	233	400.12	5.60131	35.0857	45.1	57.54	64.8	17.5966	24.4635	33.0472
1240.0912BCDNA	Free-living	Water (saline)	354	466.776	6.46229	48.3195	31.66	45.28	54.3	14.4068	21.1864	28.8136
1240.0912TCDNA	Free-living	Water (saline)	544	786.948	7.59526	71.2377	22.68	35.18	41.88	15.4412	21.5074	27.0221
1240.1101B	Free-living	Water (saline)	263	368.037	5.85902	35.829	29.44	38.4	46.5	15.9696	21.2928	27.7567
1240.1101BCDNA	Free-living	Water (saline)	447	583	7.22758	53.864	22.72	29.74	37.9	15.66	20.3579	26.3982
1240.1101TCDNA	Free-living	Water (saline)	465	599.758	7.23044	55.396	20.4	33.76	44.14	10.1075	14.8387	20.8602
1240.1204B	Free-living	Water (saline)	153	228.64	4.0984	25.9387	69.88	71.82	76.98	18.3007	22.2222	30.719
1240.1204BCDNA	Free-living	Water (saline)	216	333.484	5.15964	32.8733	50.72	55.8	64.82	15.7407	21.2963	28.7037
1240.1204TCDNA	Free-living	Water (saline)	181	247.107	5.26211	28.4606	24.28	27.34	37.54	16.0221	22.6519	33.7017
1240.1208B	Free-living	Water (saline)	198	291.464	4.5665	30.607	62.76	68.92	72.5	21.7172	30.303	36.8687
1240.1208BCDNA	Free-living	Water (saline)	177	289.25	5.11237	28.4446	53.82	65.82	69.26	19.774	28.2486	36.1582
1240.1208T	Free-living	Water (saline)	203	285.048	5.2838	27.2131	58.66	66.44	68.7	19.2118	28.0788	33.4975
1240.1208TCDNA	Free-living	Water (saline)	200	217.171	5.55482	26.2058	54.56	65.42	67.96	17.5	27	33.5
1240.1210B	Free-living	Water (saline)	187	273.276	5.31257	30.3372	34.48	57.92	62.92	13.9037	22.9947	31.016
1240.1210BCDNA	Free-living	Water (saline)	247	397.028	5.97068	38.806	29.38	53.64	60.88	13.3603	21.8623	28.7449
1240.1210T	Free-living	Water (saline)	289	417.5	6.10794	37.9913	26.84	53.62	59.8	14.1869	21.7993	28.7197
1240.1210TCDNA	Free-living	Water (saline)	335	430.113	6.4476	45.2328	23.88	44.58	56.6	12.8358	20	26.2687
1240.1305B	Free-living	Water (saline)	146	180.455	4.60044	24.2304	61.08	69.08	72.94	21.2329	29.4521	40.411
1240.1305BCDNA	Free-living	Water (saline)	174	220.5	5.3419	26.012	46.44	57.54	64.38	22.9885	34.4828	43.6782
1240.1305T	Free-living	Water (saline)	146	168.455	4.80319	21.5659	15.7	28.54	67.88	16.4384	24.6575	33.5616
1240.1305TCDNA	Free-living	Water (saline)	167	248.5	3.92901	24.8358	60.2	66.36	81.5	27.5449	36.5269	46.7066
1240.1307B	Free-living	Water (saline)	140	228.882	3.7765	22.5712	80.12	84.56	86.58	27.1429	36.4286	42.1429
1240.1307BCDNA	Free-living	Water (saline)	179	238.042	5.50911	26.8507	52.34	60.52	65.24	16.7598	25.6983	33.5196
1240.1307T	Free-living	Water (saline)	185	239.417	5.30265	24.9364	35.2	42.32	47	23.2432	33.5135	42.7027
1240.1307TCDNA	Free-living	Water (saline)	143	195.5	4.60087	21.7572	68.24	76.86	82.06	17.4825	29.3706	36.3636
1240.1409B	Free-living	Water (saline)	160	348.5	4.48222	27.1255	26.48	35.94	40.68	19.375	25.625	30.625
1240.1409BCDNA	Free-living	Water (saline)	253	378.385	5.48742	37.7477	34.2	53.46	60.16	18.1818	25.2964	33.5968
1240.1409T	Free-living	Water (saline)	232	300.028	5.23477	35.2424	40.26	50.78	66.32	12.931	19.8276	28.0172
1240.1409TCDNA	Free-living	Water (saline)	262	329	5.68618	36.8548	41.26	56.92	69.06	14.5038	21.7557	29.771
1240.1503B	Free-living	Water (saline)	243	365.484	5.75897	35.74	41.34	45.88	52.98	16.0494	20.5761	25.9259
1240.1503BCDNA	Free-living	Water (saline)	295	401.667	6.42756	41.5054	30.08	38.88	48.4	17.6271	21.6949	29.1525
1240.1503T	Free-living	Water (saline)	228	294.724	5.76917	29.67	32.78	45.38	58.32	15.3509	20.614	29.8246
1240.1503TCDNA	Free-living	Water (saline)	282	332.163	5.89982	35.4137	37.32	49.08	58.28	18.0851	23.7589	30.8511
1240.1512B	Free-living	Water (saline)	252	332.978	6.07282	38.6991	36.06	47.96	52.82	18.6508	24.6032	30.5556
1240.1512BCDNA	Free-living	Water (saline)	339	656.364	6.7159	50.0467	28.28	40.62	47.88	17.9941	23.8938	30.6785
1240.1512TCDNA	Free-living	Water (saline)	438	610.923	7.09953	56.4412	26.46	38.22	44.4	13.4703	17.8082	23.2877
1240.1708B	Free-living	Water (saline)	265	321.386	5.83738	33.3299	30.98	35.96	43.38	18.8679	24.9057	32.4528
1240.1708BCDNA	Free-living	Water (saline)	263	326.395	5.9458	34.7066	38.78	45.86	50.98	15.2091	21.673	27.3764
1240.1708T	Free-living	Water (saline)	160	165.136	4.72389	23.9601	57.6	63.72	77	20	25	33.125
1240.1708TCDNA	Free-living	Water (saline)	185	237.636	5.04138	28.6461	55.92	66.94	75.28	19.4595	26.4865	34.5946
1240.1801B	Free-living	Water (saline)	274	363.364	6.02804	36.9462	33	46.5	54.5	15.3285	19.708	24.8175
1240.1801BCDNA	Free-living	Water (saline)	343	492.568	6.53225	46.904	39.38	50.66	59.88	13.9942	18.6589	24.7813
1240.1801TCDNA	Free-living	Water (saline)	398	534.082	6.7207	47.5625	32.42	42.94	51.74	18.593	23.6181	31.6583
1240.1910B	Free-living	Water (saline)	388	561.2	5.70329	53.012	45.44	50.82	54.3	15.9794	20.3608	27.8351
1240.1910BCDNA	Free-living	Water (saline)	396	504.154	5.89971	52.3649	46.8	50.64	56.02	16.1616	19.697	26.7677
1240.1910T	Free-living	Water (saline)	252	405.6	6.08874	38.7197	27.62	44.04	48.32	10.7143	19.0476	24.6032
1240.1910TCDNA	Free-living	Water (saline)	319	466	6.56693	45.5302	25.74	39.68	48.42	10.9718	16.9279	23.511
1240.2004B	Free-living	Water (saline)	123	162.235	3.85339	19.4553	69.82	71.6	75.12	18.6992	26.8293	34.1463
1240.2004BCDNA	Free-living	Water (saline)	151	194.385	4.82322	24.2216	48.06	54.56	66.16	16.5563	21.8543	30.4636
1240.2004TCDNA	Free-living	Water (saline)	161	270.5	5.64893	23.8823	29.08	35.38	50.42	16.1491	22.9814	31.0559
1240.2105B	Free-living	Water (saline)	131	157	4.11271	19.3352	77.36	80.56	84.8	22.9008	27.4809	35.8779
1240.2105BCDNA	Free-living	Water (saline)	157	239.5	4.30345	26.3697	75.42	78.94	83.66	24.2038	29.9363	39.4904
1240.2105T	Free-living	Water (saline)	148	172	4.4949	21.3322	49.84	52.58	75.28	22.2973	30.4054	40.5405
1240.2105TCDNA	Free-living	Water (saline)	136	152.556	4.61936	20.2652	51.56	56.24	74.92	22.0588	30.8824	39.7059
1240.2112B	Free-living	Water (saline)	260	372.243	6.1107	38.926	27.46	36.98	41.72	11.9231	16.5385	21.9231
1240.2112BCDNA	Free-living	Water (saline)	399	521.621	6.93084	50.8596	29.76	39.96	46.42	14.5363	19.5489	25.3133
1240.2112T	Free-living	Water (saline)	330	520.651	6.59845	44.4987	26.62	36.32	42	10.9091	16.0606	21.5152
1240.2112TCDNA	Free-living	Water (saline)	451	592.082	7.10573	57.4067	21.38	33.96	41.08	12.4169	17.2949	22.1729
1240.2206B	Free-living	Water (saline)	116	182.231	4.12243	19.9795	74.68	80	85	21.5517	31.0345	39.6552
1240.2206BCDNA	Free-living	Water (saline)	122	170.05	4.83523	20.4326	63.58	69.96	79.62	20.4918	31.1475	40.1639
1240.2206t	Free-living	Water (saline)	170	224.13	5.33319	25.1886	42.6	47.08	52.34	20.5882	27.0588	35.8824
1240.2206TCDNA	Free-living	Water (saline)	148	144.059	5.27323	20.1347	49.8	55.52	61.8	23.6486	30.4054	39.8649
1240.2209B	Free-living	Water (saline)	184	216.37	5.15111	29.825	26.66	41.78	48.22	15.2174	21.1957	27.7174
1240.2209BCDNA	Free-living	Water (saline)	264	396.75	5.6543	41.1114	25.76	45.76	51.9	14.0152	21.2121	29.1667
1240.2209T	Free-living	Water (saline)	267	356.25	5.97498	38.9115	22.34	35.66	42.34	13.1086	19.4757	25.4682
1240.2209TCDNA	Free-living	Water (saline)	365	467.182	6.7892	50.0908	26.34	42.46	50.8	11.7808	16.9863	23.5616
1240.2408B	Free-living	Water (saline)	158	270.476	4.49997	26.6634	37.8	44.14	54.4	15.8228	22.7848	29.7468
1240.2408BCDNA	Free-living	Water (saline)	241	336	5.47062	32.9537	47.52	57.62	64.9	17.8423	25.7261	33.195
1240.2408T	Free-living	Water (saline)	281	357.256	6.00069	34.9211	32.14	38	46.86	14.9466	19.9288	26.3345
1240.2408TCDNA	Free-living	Water (saline)	304	389.244	6.26707	39.7759	46.36	55.04	60.32	17.1053	22.0395	27.9605
1240.2601B	Free-living	Water (saline)	291	446.583	6.176	38.7301	38.24	45.2	51.74	16.1512	21.9931	28.1787
1240.2601BCDNA	Free-living	Water (saline)	344	502.65	6.79529	45.1278	29.14	38.58	48.74	16.5698	21.2209	29.0698
1240.2601TCDNA	Free-living	Water (saline)	400	586.839	6.71539	51.779	24.66	44.62	53.1	12.25	17.75	24.75
1240.2604BCDNA	Free-living	Water (saline)	107	136.071	4.6452	17.9046	54.82	59.92	69.02	24.2991	31.7757	44.8598
1240.2604T	Free-living	Water (saline)	102	132	3.67234	16.9968	75.14	78.54	82.32	23.5294	31.3725	46.0784
1240.2604TCDNA	Free-living	Water (saline)	132	140	4.78845	19.4162	32.74	36.14	56.72	24.2424	31.8182	43.9394
1240.2610B	Free-living	Water (saline)	256	433.526	5.54962	39.8178	34.74	47.32	51.06	12.8906	19.1406	25
1240.2610BCDNA	Free-living	Water (saline)	416	612.75	7.04447	59.0106	20.8	33.32	38.76	13.4615	18.75	25
1240.2610TCDNA	Free-living	Water (saline)	355	531.373	6.57196	49.4595	37.18	51.72	54.72	13.8028	20	25.0704
1240.2704B	Free-living	Water (saline)	167	229.036	4.26585	26.1582	64.52	68.7	71.02	26.3473	33.5329	41.9162
1240.2704BCDNA	Free-living	Water (saline)	93	104.5	1.13179	15.743	96.7	98.04	98.3	54.8387	65.5914	69.8925
1240.2704T	Free-living	Water (saline)	176	210.938	4.95672	23.5734	20.96	38.48	59.86	28.4091	37.5	45.4545
1240.2704TCDNA	Free-living	Water (saline)	208	272.536	5.33442	26.2292	32.9	48.6	62.92	33.6538	43.75	54.3269
1240.2809B	Free-living	Water (saline)	154	277	4.52588	25.9868	37.32	51.34	55.6	19.4805	28.5714	36.3636
1240.2809BCDNA	Free-living	Water (saline)	222	364.848	5.39379	35.0303	30.78	57.02	63.7	20.7207	27.9279	36.4865
1240.2809T	Free-living	Water (saline)	229	287.536	5.69354	33.2975	28.92	48.8	54.6	13.1004	21.3974	28.3843
1240.2809TCDNA	Free-living	Water (saline)	258	413.667	6.17509	37.0418	29.28	52.44	58.08	17.4419	24.4186	31.7829
1240.2906B	Free-living	Water (saline)	134	169.067	4.98527	21.9164	47.02	51.06	54.78	21.6418	31.3433	41.791
1240.2906BCDNA	Free-living	Water (saline)	113	135.188	4.71472	18.4491	55.24	63.86	77.44	23.0088	35.3982	44.2478
1240.2906T	Free-living	Water (saline)	102	177	4.15901	18.6688	69.3	76.6	82.2	24.5098	34.3137	42.1569
1240.2906TCDNA	Free-living	Water (saline)	129	186.056	5.27453	23.4871	53.6	61.22	66.8	21.7054	33.3333	40.3101
1242.ME01Aug02EB1R1	Free-living	Water (non-saline)	346	481.558	6.36974	43.2192	28.44	48.94	61.84	17.341	25.7225	32.659
1242.ME01Jul02EB1R1	Free-living	Water (non-saline)	224	262.429	5.90628	27.6453	36.14	55.6	65.88	23.6607	32.5893	44.1964
1242.ME01Nov07EB1R2	Free-living	Water (non-saline)	308	470.638	5.89193	41.5832	42.78	56.86	62.72	20.7792	30.1948	38.3117
1242.ME02Aug05EB2R2	Free-living	Water (non-saline)	315	486.667	5.99287	42.8385	37.76	53.52	65.52	19.0476	27.3016	35.2381
1242.ME02Jul01EB2R1	Free-living	Water (non-saline)	162	179.789	5.42446	21.4299	41.12	72.9	79.18	25.9259	37.6543	50.6173
1242.ME02Oct08EB2R1	Free-living	Water (non-saline)	452	646.515	6.80186	56.0558	28.68	42.06	49.84	12.6106	20.1327	25.885
1242.ME02Sep04EB1R2	Free-living	Water (non-saline)	332	446.163	6.1799	39.0616	31.8	48.22	58.06	18.9759	27.4096	34.3373
1242.ME03Nov06EB2R1	Free-living	Water (non-saline)	320	529.197	5.89873	45.9848	34.46	49.76	59.96	20.9375	34.0625	41.875
1242.ME04Jun01EB1R2	Free-living	Water (non-saline)	171	211	5.60338	22.3679	36.8	49.44	57.52	25.1462	36.2573	48.538
1242.ME04May06EB2R1	Free-living	Water (non-saline)	220	253.116	4.87489	27.4497	20.18	42.36	58.14	27.7273	35.4545	46.3636
1242.ME05Jun02EB1R2	Free-living	Water (non-saline)	172	222.25	5.26873	23.3435	38.98	62.54	68.8	29.6512	38.9535	50
1242.ME05Jun08EB1R2	Free-living	Water (non-saline)	169	209.167	5.7612	22.3657	42.38	65.52	75.02	29.5858	40.8284	51.4793
1242.ME06Aug04EB2R1	Free-living	Water (non-saline)	347	493.116	6.25165	44.3369	37.66	59.6	67.2	18.1556	25.9366	34.5821
1242.ME06Jun00EB1R2	Free-living	Water (non-saline)	228	282.528	5.94484	29.2808	50.1	62.12	65.8	28.5088	40.3509	50.8772
1242.ME06Nov01EB1R1	Free-living	Water (non-saline)	276	397.658	5.85151	37.62	48.82	62.68	71.58	19.9275	28.9855	38.4058
1242.ME07Aug03EB1R1	Free-living	Water (non-saline)	314	406	6.12584	37.0861	35.86	58.06	64.36	17.8344	25.4777	33.4395
1242.ME07Aug08EB2R2	Free-living	Water (non-saline)	344	471.667	6.35216	45.5003	45.88	58.98	64.8	18.0233	26.1628	34.593
1242.ME07May02EB1R2	Free-living	Water (non-saline)	157	247	5.33483	18.65	53.4	68.5	76.04	32.4841	40.7643	53.5032
1242.ME08Nov05EB2R1	Free-living	Water (non-saline)	221	338.857	5.71223	31.5924	42.4	63.74	71.02	24.8869	37.1041	47.0588
1242.ME08Sep03EB1R1	Free-living	Water (non-saline)	386	553.082	6.51059	52.6313	28.44	45.9	55.96	13.2124	20.9845	27.4611
1242.ME08Sep06EB2R1	Free-living	Water (non-saline)	266	512.875	5.35429	37.2373	13.28	35.22	44.38	24.4361	36.4662	46.2406
1242.ME09Jun03EB1R1	Free-living	Water (non-saline)	168	279.909	5.38796	23.3619	45.02	67.44	73.06	26.7857	38.0952	48.8095
1242.ME09Jun06EB2R1	Free-living	Water (non-saline)	252	313.814	5.14312	30.1443	15.52	42.74	56.6	26.5873	37.6984	47.619
1242.ME09Jun09EB1R2	Free-living	Water (non-saline)	161	208.556	5.46374	20.7016	46.2	61.8	74.14	24.2236	34.1615	48.4472
1242.ME10Oct05EB2R2	Free-living	Water (non-saline)	345	522.75	6.56743	45.5199	34.58	50.78	59.64	19.1304	26.087	34.4928
1242.ME11Apr05EB2R2	Free-living	Water (non-saline)	212	292.903	5.76503	23.8879	48.82	64.72	75.94	26.8868	39.6226	52.3585
1242.ME11Feb05EB2R1	Free-living	Water (non-saline)	139	176.059	5.21574	21.2661	46.48	58.42	64.68	23.741	35.2518	43.8849
1242.ME11Jun04EB1R2	Free-living	Water (non-saline)	190	241.4	5.87985	22.8653	41.08	65.56	75.18	30.5263	42.1053	54.7368
1242.ME11May00EB1R2	Free-living	Water (non-saline)	109	183.167	4.93976	20.5013	46.96	67.54	74.54	45.8716	53.211	64.2202
1242.ME11May07EB1R2	Free-living	Water (non-saline)	139	176	4.65132	18.599	23.5	52.36	67.04	34.5324	46.0432	57.554
1242.ME11Nov03EB1R2	Free-living	Water (non-saline)	213	263.44	5.61849	27.8288	54.2	68.34	74.32	25.8216	37.5587	47.8873
1242.ME12Oct04EB1R2	Free-living	Water (non-saline)	270	380.562	5.83483	35.6604	31.06	48.4	58.1	19.6296	30.7407	42.2222
1242.ME12Oct07EB1R2	Free-living	Water (non-saline)	419	632.631	6.60992	55.1208	32.14	52.72	57.84	15.5131	23.389	31.0263
1242.ME13Aug01EB2R3	Free-living	Water (non-saline)	348	456.943	6.39361	42.0909	30.62	45.54	55.14	12.6437	18.9655	26.7241
1242.ME13Mar01EB1R2	Free-living	Water (non-saline)	176	276.773	5.46722	23.2598	29.14	44.26	53.42	36.3636	46.5909	57.9545
1242.ME13May03EB1R1	Free-living	Water (non-saline)	194	299.545	5.53327	27.8547	50.28	68.98	75.04	30.4124	37.6289	46.9072
1242.ME13Oct10EB1R1	Free-living	Water (non-saline)	327	468.13	6.38097	44.293	42.08	56.24	62.96	15.2905	23.5474	31.4985
1242.ME14Apr00EB1R1	Free-living	Water (non-saline)	155	224.556	3.43582	20.3978	11.76	70.62	75.12	29.0323	43.2258	50.3226
1242.ME14Nov09EB1R2	Free-living	Water (non-saline)	271	387.763	6.08878	37.2312	45.4	54.84	62.66	26.1993	34.6863	45.0185
1242.ME14Sep10EB1R1	Free-living	Water (non-saline)	393	512.424	6.72	50.1455	28.64	38.88	50.78	12.2137	20.8651	29.0076
1242.ME15Jul10EB1R1	Free-living	Water (non-saline)	386	496.053	6.62891	47.8621	30.54	48.28	55	16.5803	25.1295	32.6425
1242.ME15Jun10EB1R2	Free-living	Water (non-saline)	204	221.889	5.77055	25.6986	41.58	66.42	74.78	21.5686	31.3725	42.1569
1242.ME15Mar00EB1R2	Free-living	Water (non-saline)	201	346.323	5.61317	27.3908	36.34	54.6	63.94	33.3333	46.2687	56.2189
1242.ME15Oct03EB1R2	Free-living	Water (non-saline)	233	320.6	5.69065	30.993	36.86	67.24	74.32	19.3133	29.1845	38.1974
1242.ME17Apr02EB1R1	Free-living	Water (non-saline)	143	192.235	5.08516	20.3489	50.04	76.58	87.68	31.4685	41.2587	54.5455
1242.ME17Aug00EB2R1	Free-living	Water (non-saline)	285	427.884	5.78419	38.1489	30	41.9	49.14	17.5439	29.1228	37.8947
1242.ME17Aug10EB1R1	Free-living	Water (non-saline)	451	570.318	6.65713	54.1539	22.48	32.9	41.12	13.082	20.6208	27.4945
1242.ME17Jan01EB1R1	Free-living	Water (non-saline)	178	196.444	5.06114	22.7109	54.9	69.14	73.98	30.3371	42.6966	55.0562
1242.ME17Jul00EB1R1	Free-living	Water (non-saline)	158	217.118	5.38701	23.7643	46.76	73.82	78.08	32.2785	41.1392	50
1242.ME18May10EB1R2	Free-living	Water (non-saline)	133	183	5.19605	19.3605	42.4	59.02	69.7	30.0752	42.1053	56.391
1242.ME19Jan11EB1R1	Free-living	Water (non-saline)	189	227.882	5.44505	23.6939	53.08	71.62	79.38	26.9841	38.6243	49.7354
1242.ME19May04EB1R2	Free-living	Water (non-saline)	131	192.929	5.25682	18.7992	38.3	63.16	73.64	25.1908	37.4046	51.145
1242.ME19Nov10EB1R1	Free-living	Water (non-saline)	279	433	5.98957	37.8364	48.58	64.7	70.24	21.5054	28.3154	37.9928
1242.ME19Sep05EB2R2	Free-living	Water (non-saline)	395	547.217	6.45303	53.033	24.92	39.22	53.26	12.1519	17.4684	25.3165
1242.ME1Jun11EB1R1	Free-living	Water (non-saline)	168	295.714	5.25575	26.2714	51.6	68.9	78.44	28.5714	39.881	54.1667
1242.ME20Apr10EB1R2	Free-living	Water (non-saline)	176	276.333	5.16737	24.6793	45.36	72.2	79.7	31.25	41.4773	52.2727
1242.ME20Aug07EB2R2	Free-living	Water (non-saline)	286	417.071	5.33031	35.9719	12.04	18.58	39.74	18.1818	30.0699	39.5105
1242.ME20Nov02EB1R1	Free-living	Water (non-saline)	194	442.316	5.67008	33.5387	41.6	55.84	66.36	18.0412	30.9278	43.8144
1242.ME20Oct02EB1R1	Free-living	Water (non-saline)	194	314.636	5.2775	30.61	37.88	69.5	75.32	18.0412	28.3505	40.2062
1242.ME21May01EB2R2	Free-living	Water (non-saline)	155	221.545	5.55155	19.1951	38.92	53.78	61.1	32.2581	39.3548	50.9677
1242.ME22Apr01EB1R2	Free-living	Water (non-saline)	145	300.667	4.93411	23.0597	28.08	52.14	67.38	31.7241	44.1379	53.7931
1242.ME22Aug06EB2R1	Free-living	Water (non-saline)	295	405.109	5.53623	35.5313	13.6	27.5	46.44	16.9492	29.4915	39.322
1242.ME22Jun05EB2R2	Free-living	Water (non-saline)	285	404.927	6.01023	36.7184	38.54	61.36	72.06	27.0175	35.4386	47.7193
1242.ME22Oct01EB2R1	Free-living	Water (non-saline)	207	354.44	5.29693	26.9848	41	63.12	72.8	19.8068	28.9855	38.1643
1242.ME23Jul07EB2R2	Free-living	Water (non-saline)	299	520.5	5.94984	38.2561	21.66	39.52	53.1	21.0702	33.4448	42.1405
1242.ME24Feb09EB1R2	Free-living	Water (non-saline)	274	509.656	5.90434	33.9927	72.26	85.2	87.5	38.3212	50.365	59.854
1242.ME24Oct00EB2R1	Free-living	Water (non-saline)	261	330.69	5.86586	31.1038	40.48	50.8	58.8	22.9885	31.0345	40.2299
1242.ME24Sep02EB1R1	Free-living	Water (non-saline)	366	512.878	6.31647	47.8045	30.3	53.8	60.1	10.6557	18.0328	25.1366
1242.ME25Jun07EB2R1	Free-living	Water (non-saline)	235	325.364	5.47186	33.513	33.52	60.8	67.24	23.4043	34.8936	45.1064
1242.ME25May05EB2R2	Free-living	Water (non-saline)	137	184.053	5.41696	18.6146	43.18	67.68	74.78	32.1168	40.146	52.5547
1242.ME26Aug09EB1R2	Free-living	Water (non-saline)	369	576.263	5.73348	47.7788	47.44	57.1	62.2	13.2791	23.5772	30.3523
1242.ME26Feb10EB1R2	Free-living	Water (non-saline)	156	190.2	5.55691	20.0701	51.86	62.24	73.4	33.3333	45.5128	58.3333
1242.ME26Jun09EB1R1	Free-living	Water (non-saline)	231	340.476	5.86356	28.4	43.1	66.98	75.7	19.4805	27.7056	38.961
1242.ME26Oct09EB2R1	Free-living	Water (non-saline)	234	333.138	5.79358	34.3557	38.54	48.34	54.08	19.6581	26.0684	35.4701
1242.ME26Sep00EB2R1	Free-living	Water (non-saline)	317	516.957	6.10901	43.2933	34.72	41.92	48.94	13.8801	23.0284	32.4921
1242.ME26Sep01EB2R1	Free-living	Water (non-saline)	300	569.323	5.05405	41.7931	51.18	58.98	63.78	14.6667	24.6667	32.3333
1242.ME27Jun03EB1R1	Free-living	Water (non-saline)	203	338.625	5.53526	24.7204	46	64.08	73.12	22.1675	32.5123	42.3645
1242.ME27Sep07EB1R2	Free-living	Water (non-saline)	453	579	6.82683	52.3707	34.18	50.18	57.24	16.1148	23.6203	31.5673
1242.ME27Sep09EB2R1	Free-living	Water (non-saline)	281	377.158	4.55132	33.5425	60.24	69	72.7	19.2171	28.1139	36.2989
1242.ME28Feb02EB1R2	Free-living	Water (non-saline)	189	325.769	5.6073	24.8876	54.22	65.6	75.78	30.1587	38.6243	50.2646
1242.ME28Feb11EB1R1	Free-living	Water (non-saline)	182	240.105	5.79983	25.4131	57.14	68.02	76.84	22.5275	36.2637	48.9011
1242.ME28Nov00EB2R1	Free-living	Water (non-saline)	202	334	5.59655	27.5488	44.38	57.18	67.84	27.7228	38.1188	51.4851
1242.ME29Apr09EB1R1	Free-living	Water (non-saline)	371	524.109	6.28609	46.4827	33.14	41.8	47.5	24.7978	35.5795	42.3181
1242.ME29Aug02EB1R1	Free-living	Water (non-saline)	360	509.8	6.70308	46.0171	29.04	40.88	49.58	14.1667	21.9444	30.2778
1242.ME29Jan10EB1R1	Free-living	Water (non-saline)	157	175.667	5.31615	21.6281	53.6	64.36	70.64	24.8408	38.2166	52.8662
1242.ME29May07EB2R1	Free-living	Water (non-saline)	600	976.276	7.08485	67.4334	45.84	55.1	64.12	14.6667	20.5	28
1242.ME30Jul09EB1R2	Free-living	Water (non-saline)	355	509.909	6.42586	46.3011	38.92	57.98	65.06	18.0282	25.0704	32.1127
1242.ME30Sep04EB1R2	Free-living	Water (non-saline)	323	440.6	5.95605	38.7446	34.94	52.9	60.8	17.9567	26.0062	34.9845
1242.ME31Aug05EB2R1	Free-living	Water (non-saline)	387	495.789	6.05215	48.1912	36.34	48.74	67.82	16.7959	25.8398	32.8165
1242.ME3Dec10EB1R1	Free-living	Water (non-saline)	220	319.542	5.52614	28.4188	52.46	70.2	76.3	24.0909	34.5455	45
1242.ME3May11EB1R1	Free-living	Water (non-saline)	260	430.621	6.138	31.5158	41.62	51.8	64	22.3077	33.0769	41.5385
1288.CB10June05.McMahon.Pool.3.and.1percentPhiX.110310.HWUSI.EAS552R.0357.s.3.1.sequence	Free-living	Water (non-saline)	258	327.326	5.61463	34.7563	28.34	37.48	55.46	10.4651	17.0543	25.1938
1288.CB12July05.McMahon.Pool.3.and.1percentPhiX.110310.HWUSI.EAS552R.0357.s.3.1.sequence	Free-living	Water (non-saline)	250	323.417	5.78724	34.0502	26.04	31.96	42.6	14.8	21.2	30
1288.CB14July05.McMahon.Pool.3.and.1percentPhiX.110310.HWUSI.EAS552R.0357.s.3.1.sequence	Free-living	Water (non-saline)	240	321.5	5.42846	36.0082	20.04	27.48	36.46	18.3333	25.8333	34.1667
1288.CBE02July07.McMahon.Pool.1.and.1percentPhiX.110310.HWUSI.EAS552R.0357.s.7.1.sequence	Free-living	Water (non-saline)	125	152.938	5.19524	16.9158	26.24	32.8	47.72	16.8	22.4	33.6
1288.CBE03June09.McMahon.Pool.4.and.1percentPhiX.110310.HWUSI.EAS552R.0357.s.4.1.sequence	Free-living	Water (non-saline)	115	156.154	4.97744	16.8997	22	24.26	39.1	18.2609	26.087	33.913
1288.CBE16July07.McMahon.Pool.1.and.1percentPhiX.110310.HWUSI.EAS552R.0357.s.1.1.sequence	Free-living	Water (non-saline)	171	296	5.54605	25.8623	22.24	28.46	39.72	14.6199	19.2982	28.0702
1288.CBE16July07.McMahon.Pool.1.and.1percentPhiX.110310.HWUSI.EAS552R.0357.s.7.1.sequence	Free-living	Water (non-saline)	170	191.316	5.6279	21.0247	21.36	27.82	38.82	12.3529	18.2353	26.4706
1288.CBE18Aug09.McMahon.Pool.4.and.1percentPhiX.110310.HWUSI.EAS552R.0357.s.4.1.sequence	Free-living	Water (non-saline)	161	270.25	4.53829	25.5922	27.38	30.66	41.04	21.7391	26.7081	34.7826
1288.CBE19June07.McMahon.Pool.1.and.1percentPhiX.110310.HWUSI.EAS552R.0357.s.1.1.sequence	Free-living	Water (non-saline)	111	129.118	4.72759	17.9712	32.26	38.68	52.04	14.4144	24.3243	33.3333
1288.CBE19June07.McMahon.Pool.1.and.1percentPhiX.110310.HWUSI.EAS552R.0357.s.7.1.sequence	Free-living	Water (non-saline)	106	117.048	4.73912	16.3687	32.6	38.9	51.1	13.2075	23.5849	31.1321
1288.CBE21June07.McMahon.Pool.1.and.1percentPhiX.110310.HWUSI.EAS552R.0357.s.1.1.sequence	Free-living	Water (non-saline)	141	248.048	4.72114	26.5242	29.72	34.54	49.22	19.1489	24.8227	33.3333
1288.CBE27Aug07.McMahon.Pool.1.and.1percentPhiX.110310.HWUSI.EAS552R.0357.s.1.1.sequence	Free-living	Water (non-saline)	129	212	4.81675	21.2371	30.34	35.72	53.9	12.4031	19.3798	30.2326
1288.CBE29May09.McMahon.Pool.4.and.1percentPhiX.110310.HWUSI.EAS552R.0357.s.4.1.sequence	Free-living	Water (non-saline)	163	253.235	5.21457	22.8022	19.84	25.56	42.72	17.7914	26.3804	33.1288
1288.CBH06Aug07.McMahon.Pool.1.and.1percentPhiX.110310.HWUSI.EAS552R.0357.s.1.1.sequence	Free-living	Water (non-saline)	185	242.565	5.3677	27.8886	21.42	27.94	37	10.8108	18.9189	28.6486
1288.CBH06Nov07.McMahon.Pool.1.and.1percentPhiX.110310.HWUSI.EAS552R.0357.s.1.1.sequence	Free-living	Water (non-saline)	200	395.129	3.27042	31.8219	9.58	12.02	20.36	12.5	19	30
1288.CBH08June09.McMahon.Pool.4.and.1percentPhiX.110310.HWUSI.EAS552R.0357.s.4.1.sequence	Free-living	Water (non-saline)	130	181.118	4.07262	19.5331	16.4	17.66	23.94	15.3846	23.0769	33.8462
1288.CBH16Oct07.McMahon.Pool.1.and.1percentPhiX.110310.HWUSI.EAS552R.0357.s.1.1.sequence	Free-living	Water (non-saline)	225	300	4.49127	31.2316	17.62	21.66	29.86	11.5556	18.6667	28.4444
1288.CBH18Aug09.McMahon.Pool.4.and.1percentPhiX.110310.HWUSI.EAS552R.0357.s.4.1.sequence	Free-living	Water (non-saline)	165	237.55	4.51578	23.8008	15.36	16.98	23.22	18.1818	23.0303	33.9394
1288.CBH19June07.McMahon.Pool.1.and.1percentPhiX.110310.HWUSI.EAS552R.0357.s.1.1.sequence	Free-living	Water (non-saline)	136	225.714	4.99123	24.6901	25.84	31.36	48	13.9706	21.3235	29.4118
1288.CBH27June07.McMahon.Pool.1.and.1percentPhiX.110310.HWUSI.EAS552R.0357.s.1.1.sequence	Free-living	Water (non-saline)	134	249.067	5.04319	23.3177	19.8	23.12	36.62	13.4328	21.6418	31.3433
1288.CBH29June07.McMahon.Pool.1.and.1percentPhiX.110310.HWUSI.EAS552R.0357.s.7.1.sequence	Free-living	Water (non-saline)	123	134	4.98577	16.8813	23.08	26.18	38.68	26.0163	32.5203	43.0894
1288.CBH29Oct07.McMahon.Pool.1.and.1percentPhiX.110310.HWUSI.EAS552R.0357.s.1.1.sequence	Free-living	Water (non-saline)	192	248.25	3.52225	26.1831	10.08	12.76	21.74	15.1042	21.3542	30.7292
1288.FBE19June07.McMahon.Pool.1.and.1percentPhiX.110310.HWUSI.EAS552R.0357.s.1.1.sequence	Free-living	Water (non-saline)	215	326.176	4.72174	34.8557	39.26	42.4	73.52	11.6279	17.2093	25.5814
1288.FBH02Oct07.McMahon.Pool.1.and.1percentPhiX.110310.HWUSI.EAS552R.0357.s.7.1.sequence	Free-living	Water (non-saline)	257	401.375	5.04446	39.3503	28.32	36.2	56.64	10.5058	14.786	22.5681
1288.FBH06Aug07.McMahon.Pool.1.and.1percentPhiX.110310.HWUSI.EAS552R.0357.s.1.1.sequence	Free-living	Water (non-saline)	236	356.118	4.82403	37.38	31.14	41.92	53.72	11.8644	15.678	25.4237
1288.FBH10Sept07.McMahon.Pool.1.and.1percentPhiX.110310.HWUSI.EAS552R.0357.s.7.1.sequence	Free-living	Water (non-saline)	617	1061.66	5.99344	76.0969	32.78	39.06	55.3	4.70016	8.9141	16.0454
1288.FBH16Oct07.McMahon.Pool.1.and.1percentPhiX.110310.HWUSI.EAS552R.0357.s.7.1.sequence	Free-living	Water (non-saline)	201	279	4.22564	31.3974	32.62	37.76	59.34	7.9602	14.9254	23.8806
1288.FBH22Oct07.McMahon.Pool.1.and.1percentPhiX.110310.HWUSI.EAS552R.0357.s.1.1.sequence	Free-living	Water (non-saline)	195	329.658	3.68496	30.3517	45.92	51.54	68.98	9.74359	17.9487	27.1795
1288.HKE04July07.McMahon.Pool.2.and.1percentPhiX.110310.HWUSI.EAS552R.0357.s.2.1.sequence	Free-living	Water (non-saline)	241	307.375	6.0673	32.0681	41.58	56.78	65.8	14.9378	23.6515	30.7054
1288.HKE10Aug07.McMahon.Pool.2.and.1percentPhiX.110310.HWUSI.EAS552R.0357.s.2.1.sequence	Free-living	Water (non-saline)	331	412.368	6.49907	39.3527	39.94	50.96	58.82	14.1994	22.3565	29.6073
1288.HKE26July07.McMahon.Pool.2.and.1percentPhiX.110310.HWUSI.EAS552R.0357.s.2.1.sequence	Free-living	Water (non-saline)	252	305.075	5.25991	27.6406	56.86	64.24	72.68	19.8413	27.7778	38.0952
1288.HKE26July07.McMahon.Pool.2.and.1percentPhiX.110310.HWUSI.EAS552R.0357.s.8.1.sequence	Free-living	Water (non-saline)	241	288.522	5.28503	30.4269	55.04	62.42	70.48	20.7469	29.8755	38.5892
1288.HKH04July07.McMahon.Pool.2.and.1percentPhiX.110310.HWUSI.EAS552R.0357.s.2.1.sequence	Free-living	Water (non-saline)	656	899.05	7.70789	86.5643	21.44	31.2	39.54	5.03049	10.5183	15.8537
1288.HKH06July07.McMahon.Pool.2.and.1percentPhiX.110310.HWUSI.EAS552R.0357.s.2.1.sequence	Free-living	Water (non-saline)	688	988.269	7.79977	89.4822	22.28	32.64	40.4	6.5407	11.6279	16.1337
1288.HKH12July07.McMahon.Pool.2.and.1percentPhiX.110310.HWUSI.EAS552R.0357.s.8.1.sequence	Free-living	Water (non-saline)	669	828.122	7.84933	84.2246	22.94	32.68	42.38	7.17489	11.9581	16.7414
1288.HKH16July07.McMahon.Pool.2.and.1percentPhiX.110310.HWUSI.EAS552R.0357.s.2.1.sequence	Free-living	Water (non-saline)	653	925.215	7.74455	88.0187	22.1	33.04	41.6	5.97243	10.8729	15.7734
1288.MA03aug09H.R2.McMahon.Pool.4.and.1percentPhiX.110310.HWUSI.EAS552R.0357.s.4.1.sequence	Free-living	Water (non-saline)	704	1001.52	6.93944	87.7987	25.38	34.2	47.8	8.09659	13.6364	19.4602
1288.MA03jun09H.McMahon.Pool.4.and.1percentPhiX.110310.HWUSI.EAS552R.0357.s.4.1.sequence	Free-living	Water (non-saline)	752	1079.15	7.00358	94.9636	29.06	35.66	46.42	5.85106	10.7713	15.5585
1288.MA13aug09E.McMahon.Pool.4.and.1percentPhiX.110310.HWUSI.EAS552R.0357.s.4.1.sequence	Free-living	Water (non-saline)	380	420.708	6.73349	47.8339	40	54.92	59.84	14.7368	23.1579	30
1288.MA16jun09E.McMahon.Pool.4.and.1percentPhiX.110310.HWUSI.EAS552R.0357.s.4.1.sequence	Free-living	Water (non-saline)	190	259.341	4.14432	30.7439	51.82	71.84	72.84	16.3158	27.8947	32.6316
1288.MA30may09E.McMahon.Pool.4.and.1percentPhiX.110310.HWUSI.EAS552R.0357.s.4.1.sequence	Free-living	Water (non-saline)	245	292.457	5.06445	37.4149	46.42	70.3	72.62	14.6939	22.8571	30.2041
1288.MAE04Oct05.McMahon.Pool.4.and.1percentPhiX.110310.HWUSI.EAS552R.0357.s.4.1.sequence	Free-living	Water (non-saline)	351	448.022	6.3274	41.2118	35.02	52.26	59.56	11.9658	21.0826	28.7749
1288.MAE05Sept05.McMahon.Pool.4.and.1percentPhiX.110310.HWUSI.EAS552R.0357.s.4.1.sequence	Free-living	Water (non-saline)	313	365.909	6.37335	36.9911	32.6	56	64.26	12.1406	22.0447	29.0735
1288.MAE06July07.McMahon.Pool.1.and.1percentPhiX.110310.HWUSI.EAS552R.0357.s.7.1.sequence	Free-living	Water (non-saline)	332	434.062	6.60388	41.6424	30.02	47.46	51.28	11.1446	18.3735	24.6988
1288.MAE08Aug08.McMahon.Pool.3.and.1percentPhiX.110310.HWUSI.EAS552R.0357.s.3.1.sequence	Free-living	Water (non-saline)	353	420.516	6.7406	47.4752	15.02	28.08	31.34	15.0142	24.3626	31.1615
1288.MAE08Sept08.McMahon.Pool.3.and.1percentPhiX.110310.HWUSI.EAS552R.0357.s.3.1.sequence	Free-living	Water (non-saline)	367	466.935	6.27769	47.3895	36.26	46.04	51.26	14.7139	22.0708	29.7003
1288.MAE09Oct08.McMahon.Pool.3.and.1percentPhiX.110310.HWUSI.EAS552R.0357.s.3.1.sequence	Free-living	Water (non-saline)	413	631.123	6.63113	50.9259	30.22	43.76	50.02	12.5908	20.8232	27.845
1288.MAE10Aug07.McMahon.Pool.1.and.1percentPhiX.110310.HWUSI.EAS552R.0357.s.7.1.sequence	Free-living	Water (non-saline)	297	346.812	6.21431	38.0414	27.24	39.94	46.58	9.09091	16.1616	22.8956
1288.MAE11Aug05.McMahon.Pool.4.and.1percentPhiX.110310.HWUSI.EAS552R.0357.s.4.1.sequence	Free-living	Water (non-saline)	278	350.357	5.62422	36.2595	24.04	33.26	39.82	12.5899	21.223	29.4964
1288.MAE13July05.McMahon.Pool.4.and.1percentPhiX.110310.HWUSI.EAS552R.0357.s.4.1.sequence	Free-living	Water (non-saline)	311	423.229	6.42882	38.8576	31.56	47.38	56.28	14.791	22.508	29.2605
1288.MAE17July07.McMahon.Pool.1.and.1percentPhiX.110310.HWUSI.EAS552R.0357.s.1.1.sequence	Free-living	Water (non-saline)	340	479.667	6.02319	42.5172	39.72	63.44	70.22	11.7647	20.2941	26.7647
1288.MAE19Aug08.McMahon.Pool.3.and.1percentPhiX.110310.HWUSI.EAS552R.0357.s.3.1.sequence	Free-living	Water (non-saline)	332	470.477	6.08497	46.9772	16.36	28.66	31.56	9.63855	16.5663	24.6988
1288.MAE20Sept08.McMahon.Pool.3.and.1percentPhiX.110310.HWUSI.EAS552R.0357.s.3.1.sequence	Free-living	Water (non-saline)	430	583	6.76452	57.1524	31.26	43.32	50.44	13.7209	23.2558	31.8605
1288.MAE22June05.McMahon.Pool.4.and.1percentPhiX.110310.HWUSI.EAS552R.0357.s.4.1.sequence	Free-living	Water (non-saline)	296	376.02	5.13474	38.9114	57.54	70.08	75.78	15.5405	22.2973	30.0676
1288.MAE22May08.McMahon.Pool.3.and.1percentPhiX.110310.HWUSI.EAS552R.0357.s.3.1.sequence	Free-living	Water (non-saline)	376	559.5	5.91561	49.646	49	65.48	70.48	10.9043	20.4787	27.3936
1288.MAE23July07.McMahon.Pool.1.and.1percentPhiX.110310.HWUSI.EAS552R.0357.s.1.1.sequence	Free-living	Water (non-saline)	286	347.529	5.68403	37.6099	42.86	66.36	71.84	13.2867	22.3776	30.4196
1288.MAE25Aug08.McMahon.Pool.3.and.1percentPhiX.110310.HWUSI.EAS552R.0357.s.3.1.sequence	Free-living	Water (non-saline)	348	541.552	5.72626	47.2371	30.7	38.98	42.06	11.2069	18.6782	27.0115
1288.MAE27July05.McMahon.Pool.4.and.1percentPhiX.110310.HWUSI.EAS552R.0357.s.4.1.sequence	Free-living	Water (non-saline)	310	405.038	5.87855	42.3106	33.76	44.18	55.22	15.1613	22.9032	30.6452
1288.MAH01Oct07.McMahon.Pool.1.and.1percentPhiX.110310.HWUSI.EAS552R.0357.s.7.1.sequence	Free-living	Water (non-saline)	729	1015	7.70249	89.2557	13.34	24.92	39.74	8.77915	14.5405	20.0274
1288.MAH08Aug07.McMahon.Pool.1.and.1percentPhiX.110310.HWUSI.EAS552R.0357.s.1.1.sequence	Free-living	Water (non-saline)	744	1295.47	7.54316	102.571	18.66	28.3	40.48	5.77957	11.1559	15.457
1288.MAH08Aug07.McMahon.Pool.1.and.1percentPhiX.110310.HWUSI.EAS552R.0357.s.7.1.sequence	Free-living	Water (non-saline)	772	1212.9	7.53599	94.9799	17.78	27.96	40.04	6.08808	11.1399	15.6736
1288.MAH08June05.McMahon.Pool.4.and.1percentPhiX.110310.HWUSI.EAS552R.0357.s.4.1.sequence	Free-living	Water (non-saline)	710	1097.62	7.38805	89.5022	20.84	29.62	38.76	6.05634	12.2535	17.3239
1288.MAH09July07.McMahon.Pool.1.and.1percentPhiX.110310.HWUSI.EAS552R.0357.s.1.1.sequence	Free-living	Water (non-saline)	725	1048.14	7.76418	93.2545	13.64	26.68	39.6	5.65517	11.7241	16.9655
1288.MAH13Sept05.McMahon.Pool.4.and.1percentPhiX.110310.HWUSI.EAS552R.0357.s.4.1.sequence	Free-living	Water (non-saline)	743	1052.01	7.5567	90.3322	21.4	28.52	39.02	5.51817	11.5747	16.5545
1288.MAH16July07.McMahon.Pool.1.and.1percentPhiX.110310.HWUSI.EAS552R.0357.s.1.1.sequence	Free-living	Water (non-saline)	756	1092.23	7.7076	94.6285	15.02	25.56	38	4.89418	9.92063	14.418
1288.MAH18Sept07.McMahon.Pool.1.and.1percentPhiX.110310.HWUSI.EAS552R.0357.s.1.1.sequence	Free-living	Water (non-saline)	701	1146.85	7.41709	89.416	13.1	23.68	38.26	6.70471	11.8402	16.9757
1288.MAH20Sept05.McMahon.Pool.4.and.1percentPhiX.110310.HWUSI.EAS552R.0357.s.4.1.sequence	Free-living	Water (non-saline)	676	791.523	7.28681	78.1301	22.9	30.32	39.16	7.24852	13.6095	18.3432
1288.MAH23Oct07.McMahon.Pool.1.and.1percentPhiX.110310.HWUSI.EAS552R.0357.s.1.1.sequence	Free-living	Water (non-saline)	91	92.2609	2.27159	15.1524	95.5	95.94	97.92	40.6593	46.1538	54.9451
1288.MAH24Aug05.McMahon.Pool.4.and.1percentPhiX.110310.HWUSI.EAS552R.0357.s.4.1.sequence	Free-living	Water (non-saline)	681	879.05	6.94465	82.9822	27.18	33.48	39.04	9.39794	15.1248	19.5301
1288.NSB03jul08E.R2.McMahon.Pool.3.and.1percentPhiX.110310.HWUSI.EAS552R.0357.s.3.1.sequence	Free-living	Water (non-saline)	222	316.935	5.56151	30.7865	39.08	47.5	61.5	13.964	24.7748	39.1892
1288.NSB06apr08H.McMahon.Pool.3.and.1percentPhiX.110310.HWUSI.EAS552R.0357.s.3.1.sequence	Free-living	Water (non-saline)	396	634.667	5.59213	51.0403	60.98	65.38	75.38	13.1313	19.697	29.2929
1288.NSB13jul08H.McMahon.Pool.3.and.1percentPhiX.110310.HWUSI.EAS552R.0357.s.3.1.sequence	Free-living	Water (non-saline)	168	210.111	4.67847	25.5395	31.14	41.6	51.52	13.6905	24.4048	36.9048
1288.NSB16jul08H.McMahon.Pool.3.and.1percentPhiX.110310.HWUSI.EAS552R.0357.s.3.1.sequence	Free-living	Water (non-saline)	205	292.033	5.00332	29.5795	29.34	38.6	49.08	13.1707	23.4146	35.6098
1288.NSB23jul08E.McMahon.Pool.3.and.1percentPhiX.110310.HWUSI.EAS552R.0357.s.3.1.sequence	Free-living	Water (non-saline)	154	240.4	4.92815	21.2157	25.24	34.78	44.42	15.5844	28.5714	40.2597
1288.NSB23jul08H.McMahon.Pool.3.and.1percentPhiX.110310.HWUSI.EAS552R.0357.s.3.1.sequence	Free-living	Water (non-saline)	247	326.82	5.23468	37.5788	39.72	47.14	56.24	12.9555	21.8623	34.0081
1288.NSB29apr08D2.McMahon.Pool.3.and.1percentPhiX.110310.HWUSI.EAS552R.0357.s.3.1.sequence	Free-living	Water (non-saline)	108	174.474	2.92183	17.1748	16.86	18.28	21.52	20.3704	32.4074	40.7407
1288.NSB29apr08H.R2.McMahon.Pool.3.and.1percentPhiX.110310.HWUSI.EAS552R.0357.s.3.1.sequence	Free-living	Water (non-saline)	185	301.857	4.29925	27.2777	65.06	66.94	73.12	15.1351	26.4865	35.6757
1288.NSB30jul08E.McMahon.Pool.3.and.1percentPhiX.110310.HWUSI.EAS552R.0357.s.3.1.sequence	Free-living	Water (non-saline)	174	204.261	5.03826	22.3036	28.6	34.76	48.98	21.8391	32.1839	43.6782
1288.NSBE02Aug09.McMahon.Pool.2.and.1percentPhiX.110310.HWUSI.EAS552R.0357.s.2.1.sequence	Free-living	Water (non-saline)	190	235.878	5.45413	28.8354	18.1	33.44	63.86	16.3158	26.3158	36.8421
1288.NSBE05July07.McMahon.Pool.2.and.1percentPhiX.110310.HWUSI.EAS552R.0357.s.2.1.sequence	Free-living	Water (non-saline)	144	162.5	4.97904	18.9005	30.44	35.06	48.96	17.3611	29.8611	38.8889
1288.NSBE06Aug09.McMahon.Pool.2.and.1percentPhiX.110310.HWUSI.EAS552R.0357.s.2.1.sequence	Free-living	Water (non-saline)	269	447.125	5.96039	38.4927	20.34	35.1	58.34	13.0112	18.9591	28.9963
1288.NSBE10Sept07.McMahon.Pool.2.and.1percentPhiX.110310.HWUSI.EAS552R.0357.s.8.1.sequence	Free-living	Water (non-saline)	218	260.634	5.56197	29.0431	21.62	30.28	43.22	16.5138	23.3945	33.0275
1288.NSBE19July07.McMahon.Pool.2.and.1percentPhiX.110310.HWUSI.EAS552R.0357.s.2.1.sequence	Free-living	Water (non-saline)	177	245	4.61152	25.346	55.82	60.18	70.24	14.1243	24.2938	33.8983
1288.NSBE21July09.McMahon.Pool.2.and.1percentPhiX.110310.HWUSI.EAS552R.0357.s.2.1.sequence	Free-living	Water (non-saline)	225	401	5.72295	31.5048	20.4	33.96	52.98	10.6667	19.5556	30.6667
1288.NSBE27June07.McMahon.Pool.2.and.1percentPhiX.110310.HWUSI.EAS552R.0357.s.2.1.sequence	Free-living	Water (non-saline)	174	302.615	5.3878	27.2585	27.8	39.78	58.94	14.3678	25.2874	35.0575
1288.NSBH13July07.McMahon.Pool.2.and.1percentPhiX.110310.HWUSI.EAS552R.0357.s.2.1.sequence	Free-living	Water (non-saline)	235	295.25	4.72356	35.5825	61.98	64.34	76.34	9.78723	16.5957	25.5319
1288.NSBH22Oct07.McMahon.Pool.2.and.1percentPhiX.110310.HWUSI.EAS552R.0357.s.2.1.sequence	Free-living	Water (non-saline)	232	426.917	5.55678	39.3017	36.78	49.84	65.68	16.8103	26.7241	33.6207
1288.SSB02jun09E.McMahon.Pool.4.and.1percentPhiX.110310.HWUSI.EAS552R.0357.s.4.1.sequence	Free-living	Water (non-saline)	263	403.638	5.33568	38.6467	30.66	37.54	48.5	9.88593	18.251	25.4753
1288.SSB15jun09E.McMahon.Pool.4.and.1percentPhiX.110310.HWUSI.EAS552R.0357.s.4.1.sequence	Free-living	Water (non-saline)	257	376.732	4.89753	36.8546	33.22	37.2	56.34	10.5058	18.677	26.4591
1288.SSB21jul09H.McMahon.Pool.4.and.1percentPhiX.110310.HWUSI.EAS552R.0357.s.4.1.sequence	Free-living	Water (non-saline)	356	536.131	4.76094	47.6094	49.3	53.06	60.52	10.6742	16.2921	23.8764
1288.SSBE03July08.McMahon.Pool.3.and.1percentPhiX.110310.HWUSI.EAS552R.0357.s.3.1.sequence	Free-living	Water (non-saline)	240	327.375	5.52273	33.0365	23.18	30.46	37.36	12.9167	20.8333	30.4167
1288.SSBE04Oct08.McMahon.Pool.3.and.1percentPhiX.110310.HWUSI.EAS552R.0357.s.3.1.sequence	Free-living	Water (non-saline)	304	503.115	6.33466	40.2276	28.04	40.66	47.72	10.8553	17.1053	26.3158
1288.SSBE07Aug07.McMahon.Pool.2.and.1percentPhiX.110310.HWUSI.EAS552R.0357.s.2.1.sequence	Free-living	Water (non-saline)	151	189.042	5.09553	20.9464	27.62	35.28	44.1	11.9205	18.543	28.4768
1288.SSBE13July07.McMahon.Pool.2.and.1percentPhiX.110310.HWUSI.EAS552R.0357.s.2.1.sequence	Free-living	Water (non-saline)	92	160.333	4.41898	17.0762	17.56	21.42	31.72	25	31.5217	41.3043
1288.SSBE13July07.McMahon.Pool.2.and.1percentPhiX.110310.HWUSI.EAS552R.0357.s.8.1.sequence	Free-living	Water (non-saline)	101	118.429	4.51932	15.8598	19	23.24	32.66	20.7921	28.7129	39.604
1288.SSBE16July07.McMahon.Pool.2.and.1percentPhiX.110310.HWUSI.EAS552R.0357.s.8.1.sequence	Free-living	Water (non-saline)	90	105.154	4.50977	13.5279	24.3	29.08	41.42	18.8889	27.7778	37.7778
1288.SSBE17Sept07.McMahon.Pool.2.and.1percentPhiX.110310.HWUSI.EAS552R.0357.s.2.1.sequence	Free-living	Water (non-saline)	265	441.452	5.8001	36.6004	19.16	27.36	34.68	11.6981	19.2453	29.434
1288.SSBE30Oct07.McMahon.Pool.2.and.1percentPhiX.110310.HWUSI.EAS552R.0357.s.2.1.sequence	Free-living	Water (non-saline)	294	444.45	6.12527	38.0858	29.2	39.12	49.3	10.2041	15.9864	26.5306
1288.SSBH05July07.McMahon.Pool.2.and.1percentPhiX.110310.HWUSI.EAS552R.0357.s.8.1.sequence	Free-living	Water (non-saline)	424	749.22	5.70614	57.5156	37.36	43.36	50.54	6.36792	11.5566	18.1604
1288.SSBH13July07.McMahon.Pool.2.and.1percentPhiX.110310.HWUSI.EAS552R.0357.s.8.1.sequence	Free-living	Water (non-saline)	391	649.679	5.65057	50.7253	39.08	45.26	52.72	6.90537	12.2762	20.2046
1288.SSBH16July07.McMahon.Pool.2.and.1percentPhiX.110310.HWUSI.EAS552R.0357.s.8.1.sequence	Free-living	Water (non-saline)	332	402.494	5.56866	45.9696	33.4	43.18	48.84	7.83133	14.759	21.988
1288.SSBH18July08.McMahon.Pool.3.and.1percentPhiX.110310.HWUSI.EAS552R.0357.s.3.1.sequence	Free-living	Water (non-saline)	380	482.889	5.79919	48.6437	36.36	46.36	54.62	7.36842	12.8947	20.2632
1288.SSBH21July08.McMahon.Pool.3.and.1percentPhiX.110310.HWUSI.EAS552R.0357.s.3.1.sequence	Free-living	Water (non-saline)	382	526.652	5.55215	48.0659	35.18	42.78	50.06	7.8534	13.089	21.466
1288.SSBH30June08.McMahon.Pool.3.and.1percentPhiX.110310.HWUSI.EAS552R.0357.s.3.1.sequence	Free-living	Water (non-saline)	237	359.579	5.29579	33.2598	21.98	30.1	37.56	12.6582	21.097	28.27
1288.TBE02Aug09.McMahon.Pool.4.and.1percentPhiX.110310.HWUSI.EAS552R.0357.s.4.1.sequence	Free-living	Water (non-saline)	181	301.545	4.39933	26.8877	24.2	55.34	66.06	16.0221	23.2044	34.8066
1288.TBE02Feb08.McMahon.Pool.2.and.1percentPhiX.110310.HWUSI.EAS552R.0357.s.2.1.sequence	Free-living	Water (non-saline)	147	219.143	4.19109	22.6433	70.14	76.4	86.46	23.1293	34.6939	46.9388
1288.TBE04Oct08.McMahon.Pool.2.and.1percentPhiX.110310.HWUSI.EAS552R.0357.s.2.1.sequence	Free-living	Water (non-saline)	154	259.444	4.90954	26.9891	36.3	47.1	56.06	14.9351	24.026	37.6623
1288.TBE05Nov07.McMahon.Pool.1.and.1percentPhiX.110310.HWUSI.EAS552R.0357.s.7.1.sequence	Free-living	Water (non-saline)	178	249.8	4.84673	26.3362	46.98	56.04	64.96	15.1685	23.5955	37.6404
1288.TBE07Nov07.McMahon.Pool.1.and.1percentPhiX.110310.HWUSI.EAS552R.0357.s.1.1.sequence	Free-living	Water (non-saline)	208	323.136	5.00836	33.1025	50.48	58.64	69.82	10.5769	19.2308	30.7692
1288.TBE09Oct05.McMahon.Pool.4.and.1percentPhiX.110310.HWUSI.EAS552R.0357.s.4.1.sequence	Free-living	Water (non-saline)	166	262.5	5.05414	26.5211	23.38	30.32	40.06	13.8554	21.0843	31.3253
1288.TBE11Nov07.McMahon.Pool.1.and.1percentPhiX.110310.HWUSI.EAS552R.0357.s.1.1.sequence	Free-living	Water (non-saline)	120	135.5	4.1212	16.3742	66.56	78.6	85.22	20.8333	32.5	46.6667
1288.TBE18Aug05.McMahon.Pool.4.and.1percentPhiX.110310.HWUSI.EAS552R.0357.s.4.1.sequence	Free-living	Water (non-saline)	173	290	4.95369	27.4351	30.6	37.18	44.58	11.5607	17.9191	28.3237
1288.TBE20Aug07.McMahon.Pool.1.and.1percentPhiX.110310.HWUSI.EAS552R.0357.s.1.1.sequence	Free-living	Water (non-saline)	183	209.256	5.00158	23.9482	19.48	29.14	33.94	11.4754	21.3115	36.0656
1288.TBE24June08.McMahon.Pool.2.and.1percentPhiX.110310.HWUSI.EAS552R.0357.s.2.1.sequence	Free-living	Water (non-saline)	191	213.526	5.2712	25.6055	46.72	62.96	76.6	12.5654	23.0366	34.555
1288.TBE27July05.McMahon.Pool.4.and.1percentPhiX.110310.HWUSI.EAS552R.0357.s.4.1.sequence	Free-living	Water (non-saline)	243	377.6	5.6483	32.8356	26.86	39.3	49.76	17.6955	23.4568	30.4527
1288.TBE27July07.McMahon.Pool.1.and.1percentPhiX.110310.HWUSI.EAS552R.0357.s.1.1.sequence	Free-living	Water (non-saline)	133	159.154	4.06625	16.8897	7.7	9.76	14.34	15.7895	24.0602	38.3459
1288.TBE290ct07.McMahon.Pool.1.and.1percentPhiX.110310.HWUSI.EAS552R.0357.s.1.1.sequence	Free-living	Water (non-saline)	181	300	4.91569	26.6258	44.58	55.94	63.26	15.4696	23.7569	34.2541
1288.TBE29May09.McMahon.Pool.4.and.1percentPhiX.110310.HWUSI.EAS552R.0357.s.4.1.sequence	Free-living	Water (non-saline)	146	198	4.85041	19.9643	19.3	23.56	33.04	16.4384	31.5068	43.1507
1288.TBE30April08.McMahon.Pool.2.and.1percentPhiX.110310.HWUSI.EAS552R.0357.s.2.1.sequence	Free-living	Water (non-saline)	143	226.385	4.21148	22.6766	69.46	78.14	83.58	15.3846	23.7762	34.965
1288.TBE30April08.McMahon.Pool.2.and.1percentPhiX.110310.HWUSI.EAS552R.0357.s.8.1.sequence	Free-living	Water (non-saline)	145	177	4.21684	19.5043	71.08	79.24	84.54	17.931	28.2759	41.3793
1288.TBH01Aug08.McMahon.Pool.2.and.1percentPhiX.110310.HWUSI.EAS552R.0357.s.2.1.sequence	Free-living	Water (non-saline)	253	440.824	5.10091	38.9338	54.2	65.16	75.02	10.6719	17.7866	25.6917
1288.TBH01July08.McMahon.Pool.2.and.1percentPhiX.110310.HWUSI.EAS552R.0357.s.2.1.sequence	Free-living	Water (non-saline)	234	331.774	4.95829	32.3273	54.96	70.36	82.92	10.2564	18.8034	27.3504
1288.TBH01Oct07.McMahon.Pool.1.and.1percentPhiX.110310.HWUSI.EAS552R.0357.s.1.1.sequence	Free-living	Water (non-saline)	280	405.386	5.88337	41.0759	31.86	50.12	62.02	12.1429	18.9286	31.0714
1288.TBH02Aug09.McMahon.Pool.4.and.1percentPhiX.110310.HWUSI.EAS552R.0357.s.4.1.sequence	Free-living	Water (non-saline)	193	349.8	4.19074	30.5256	39.96	61.14	80.66	12.9534	19.6891	29.5337
1288.TBH02Feb08.McMahon.Pool.2.and.1percentPhiX.110310.HWUSI.EAS552R.0357.s.2.1.sequence	Free-living	Water (non-saline)	165	291.04	4.0737	26.8738	74.42	79.62	87.7	18.1818	26.6667	38.1818
1288.TBH04Oct08.McMahon.Pool.2.and.1percentPhiX.110310.HWUSI.EAS552R.0357.s.2.1.sequence	Free-living	Water (non-saline)	287	359.439	5.68401	39.0487	46.5	55.64	65	10.8014	18.1185	26.4808
1288.TBH05Aug08.McMahon.Pool.2.and.1percentPhiX.110310.HWUSI.EAS552R.0357.s.2.1.sequence	Free-living	Water (non-saline)	306	517.651	5.26077	43.6213	56.56	67.48	75.62	10.4575	16.9935	26.1438
1288.TBH06June08.McMahon.Pool.2.and.1percentPhiX.110310.HWUSI.EAS552R.0357.s.8.1.sequence	Free-living	Water (non-saline)	186	242.84	5.04749	25.6705	51.44	61.5	69.78	15.5914	26.3441	36.5591
1288.TBH11Aug05.McMahon.Pool.4.and.1percentPhiX.110310.HWUSI.EAS552R.0357.s.4.1.sequence	Free-living	Water (non-saline)	257	363.562	5.69106	36.3743	27.6	46.8	52.34	10.5058	17.8988	28.7938
1288.TBH16July07.McMahon.Pool.1.and.1percentPhiX.110310.HWUSI.EAS552R.0357.s.7.1.sequence	Free-living	Water (non-saline)	277	518	5.33319	42.8062	31.82	47.94	69.94	10.4693	17.6895	28.5199
1288.TBH17Oct05.McMahon.Pool.4.and.1percentPhiX.110310.HWUSI.EAS552R.0357.s.4.1.sequence	Free-living	Water (non-saline)	282	371.341	5.48231	40.72	23.92	35.46	39.9	7.80142	12.766	20.922
1288.TBH18Aug05.McMahon.Pool.4.and.1percentPhiX.110310.HWUSI.EAS552R.0357.s.4.1.sequence	Free-living	Water (non-saline)	276	407.966	5.31402	35.0518	25.34	42.34	46.98	10.1449	17.7536	26.8116
1288.TBH19June08.McMahon.Pool.2.and.1percentPhiX.110310.HWUSI.EAS552R.0357.s.2.1.sequence	Free-living	Water (non-saline)	227	405.774	4.90104	34.217	54.94	73.56	83.82	10.1322	18.0617	26.8722
1288.TBH21JJune07.McMahon.Pool.1.and.1percentPhiX.110310.HWUSI.EAS552R.0357.s.7.1.sequence	Free-living	Water (non-saline)	236	281.395	5.46266	29.9345	23.84	33.9	41.14	13.1356	22.0339	36.0169
1288.TBH23June09.McMahon.Pool.4.and.1percentPhiX.110310.HWUSI.EAS552R.0357.s.4.1.sequence	Free-living	Water (non-saline)	167	225.957	4.42048	25.0256	34.5	53.8	73	14.9701	25.7485	34.7305
1288.TBH24Aug09.McMahon.Pool.4.and.1percentPhiX.110310.HWUSI.EAS552R.0357.s.4.1.sequence	Free-living	Water (non-saline)	224	285.814	4.81704	34.5069	38.78	56.74	75.46	14.7321	21.875	31.25
1288.TBH25July08.McMahon.Pool.2.and.1percentPhiX.110310.HWUSI.EAS552R.0357.s.2.1.sequence	Free-living	Water (non-saline)	240	362.135	5.16817	34.0221	54.8	67.76	77.5	10	17.9167	27.0833
1288.TBH29July08.McMahon.Pool.2.and.1percentPhiX.110310.HWUSI.EAS552R.0357.s.2.1.sequence	Free-living	Water (non-saline)	250	331.182	5.12248	34.4636	51.38	62.52	74	9.6	17.2	26.8
1288.TBH29Oct07.McMahon.Pool.1.and.1percentPhiX.110310.HWUSI.EAS552R.0357.s.1.1.sequence	Free-living	Water (non-saline)	373	582.103	6.0281	53.6222	27.36	36	48.68	8.84718	13.941	23.0563
1288.WSBE07Aug07.McMahon.Pool.1.and.1percentPhiX.110310.HWUSI.EAS552R.0357.s.1.1.sequence	Free-living	Water (non-saline)	286	316.56	6.18048	33.0258	20.58	43.44	56.04	10.4895	18.5315	29.021
1288.WSBE11June07.McMahon.Pool.1.and.1percentPhiX.110310.HWUSI.EAS552R.0357.s.1.1.sequence	Free-living	Water (non-saline)	146	219	4.83505	19.9578	33.14	45.02	67.82	13.0137	24.6575	35.6164
1288.WSBE17Sept07.McMahon.Pool.1.and.1percentPhiX.110310.HWUSI.EAS552R.0357.s.7.1.sequence	Free-living	Water (non-saline)	243	294.825	5.97751	32.6726	26.94	47.06	53.28	10.6996	19.7531	28.8066
1288.WSBE22June07.McMahon.Pool.1.and.1percentPhiX.110310.HWUSI.EAS552R.0357.s.1.1.sequence	Free-living	Water (non-saline)	145	168.545	4.78616	18.0847	29.08	44.44	66.18	15.8621	26.8966	38.6207
1288.WSBE27Aug07.McMahon.Pool.1.and.1percentPhiX.110310.HWUSI.EAS552R.0357.s.1.1.sequence	Free-living	Water (non-saline)	230	318.026	5.40518	34.2725	25.42	35.56	43.86	13.0435	21.7391	30
1288.WSBE27June07.McMahon.Pool.1.and.1percentPhiX.110310.HWUSI.EAS552R.0357.s.1.1.sequence	Free-living	Water (non-saline)	122	135.75	4.8185	15.3427	34.18	48.14	69.26	17.2131	29.5082	40.1639
1288.WSBE31July07.McMahon.Pool.1.and.1percentPhiX.110310.HWUSI.EAS552R.0357.s.7.1.sequence	Free-living	Water (non-saline)	240	267.143	5.53654	27.3867	37.18	49.98	64.74	11.6667	21.6667	32.0833
1288.WSBH19June07.McMahon.Pool.1.and.1percentPhiX.110310.HWUSI.EAS552R.0357.s.1.1.sequence	Free-living	Water (non-saline)	160	179.231	4.68715	22.138	21.48	27.82	38.08	19.375	32.5	46.25
1288.WSBH31July07.McMahon.Pool.1.and.1percentPhiX.110310.HWUSI.EAS552R.0357.s.1.1.sequence	Free-living	Water (non-saline)	237	273.768	4.84248	34.1565	46.14	48.92	62.92	10.1266	21.519	32.4895
1289.KH1	Free-living	Soil (non-saline)	963	1918.52	8.09294	84.5188	26.34	44.4	52.96	10.3842	17.2378	27.4143
1289.KH15	Free-living	Soil (non-saline)	977	1823.53	8.35489	82.3903	24.18	42.94	51.28	12.3849	19.652	28.6592
1289.KH17	Free-living	Soil (non-saline)	1015	1845.64	8.55823	82.4823	26.1	44.98	54.6	14.2857	22.3645	31.33
1289.KH2	Free-living	Soil (non-saline)	1014	1761.02	8.15148	83.4207	32.18	47.06	55.14	14.6943	22.288	32.3471
1289.KH21	Free-living	Soil (non-saline)	953	1546.94	8.24886	73.7866	30.56	47.3	55.94	13.9559	22.4554	33.2634
1289.KH24	Free-living	Soil (non-saline)	951	1611.84	8.23452	82.1285	26.24	43.9	52.28	12.6183	21.0305	30.0736
1289.KH25	Free-living	Soil (non-saline)	984	1785.75	8.37564	77.7998	29.7	47.34	55.78	14.5325	21.8496	31.8089
1289.KH3	Free-living	Soil (non-saline)	962	1902.84	8.19951	86.4475	24.06	42.3	50.12	11.9543	19.3347	26.7152
1289.KH31	Free-living	Soil (non-saline)	944	1577.81	8.23196	78.5029	25.9	44.56	53.38	11.3347	19.2797	27.7542
1289.KH36	Free-living	Soil (non-saline)	967	1499	8.39682	82.137	24.22	43.48	52.76	13.6505	21.6132	31.5408
1289.KH4	Free-living	Soil (non-saline)	921	1664.41	8.3831	73.1764	27.48	48.7	58.62	14.658	23.6699	34.5277
1289.KH41	Free-living	Soil (non-saline)	948	1557.73	8.15232	79.9626	25.46	43.68	52.26	11.1814	18.7764	28.27
1289.KH43	Free-living	Soil (non-saline)	875	1459.46	8.02911	72.4281	28.42	46.78	56.14	12.5714	20.3429	30.9714
1289.KH45	Free-living	Soil (non-saline)	905	1675.36	8.23227	78.5053	23.78	45	54.04	12.2652	19.779	28.3978
1289.KH46	Free-living	Soil (non-saline)	874	1520.5	8.15508	75.366	28.52	49.54	57.58	12.9291	21.7391	31.4645
1289.KH48	Free-living	Soil (non-saline)	863	1510.75	8.02833	74.5727	30.16	47.42	55.7	11.124	18.8876	28.9687
1289.KH50	Free-living	Soil (non-saline)	959	1563.22	8.34325	77.2074	26.8	44.04	53.48	13.7643	21.7935	30.4484
1289.KH51	Free-living	Soil (non-saline)	977	1653.9	8.40194	85.2768	23.9	43.78	51.94	11.7707	19.1402	27.9427
1289.KH52	Free-living	Soil (non-saline)	892	1451.09	8.15939	74.5162	28.2	47.78	56.8	14.574	22.0852	32.6233
1289.KH53	Free-living	Soil (non-saline)	1038	1949.02	8.69528	80.5961	27.18	44.86	55.6	13.7765	21.1946	31.0212
1289.KH54	Free-living	Soil (non-saline)	1047	2024.64	8.45124	91.732	23.88	39.34	49	9.83763	16.1414	25.5014
1289.KH57	Free-living	Soil (non-saline)	835	1439.76	8.12511	69.9228	24.26	43.8	53.42	12.2156	20.479	30.4192
1289.KH58	Free-living	Soil (non-saline)	980	1445.94	8.41554	77.8114	22.94	41.06	50.28	12.1429	19.4898	29.1837
1289.KH59	Free-living	Soil (non-saline)	884	1503.31	8.17689	75.3445	23.58	41.62	51.12	10.5204	17.6471	27.6018
1289.KH6	Free-living	Soil (non-saline)	1034	1740.63	8.4118	78.4268	24.3	43.4	53.36	13.7331	22.2437	31.4313
1289.KH60	Free-living	Soil (non-saline)	1052	1822.02	8.51819	85.0825	23.8	42.46	50.96	11.692	19.4867	29.0875
1289.KH61	Free-living	Soil (non-saline)	900	1675.61	8.30828	80.0466	25.62	44.92	54.06	14.1111	21.7778	31
1289.KH8	Free-living	Soil (non-saline)	1015	1970.2	8.23345	89.8353	23.12	41.92	49.88	9.55665	17.2414	25.4187
1453.44568SDZ5.C5.Pnem.colon	Host-associated	Animal proximal gut	122	164.053	4.52254	18.1829	77.38	78.92	81.02	33.6066	44.2623	50.8197
1453.44568SDZ5.C6.Pnem.stom	Host-associated	Animal proximal gut	227	289.029	5.38933	28.0953	34.08	37.72	52.86	21.5859	28.1938	34.8018
1453.44568SDZ5.C7.Pnem.jeju	Host-associated	Animal proximal gut	213	245.129	5.21801	28.5533	59.4	61.48	67.78	31.4554	36.1502	43.662
1453.44568SDZ5.C8.Pnem.stom	Host-associated	Animal proximal gut	227	273.122	5.39235	29.9025	41.24	43.62	51.26	22.467	29.0749	36.1233
1453.44568SDZ5.D1.Pnem.stom	Host-associated	Animal proximal gut	213	237.794	4.9541	26.4426	42.84	51.02	57.08	36.1502	45.0704	51.6432
1453.44568SDZ5.D2.Pnem.stom	Host-associated	Animal proximal gut	221	265.323	5.39705	29.7783	29.06	34.28	56.56	20.8145	26.6968	32.5792
1453.44568SDZ5.D3.Pnem.ileum	Host-associated	Animal proximal gut	107	135.75	3.37516	16.8929	86.38	87.58	89.04	36.4486	49.5327	55.1402
1453.44568SDZ5.D4.Pnem.stom	Host-associated	Animal proximal gut	224	249.5	5.51318	27.2083	35.22	38.7	55.16	21.875	29.0179	34.8214
1453.44568SDZ5.D8.Pnem.stom	Host-associated	Animal proximal gut	224	293.484	5.51611	28.3841	33.54	38.5	56.06	23.2143	29.0179	34.8214
1453.44568SDZ5.E1.Pnem.cecum	Host-associated	Animal proximal gut	139	159.87	4.36406	18.4168	80.82	82.82	84.6	33.0935	40.2878	47.482
1453.44568SDZ5.E4.Pnem.stom	Host-associated	Animal proximal gut	210	256.345	5.52285	27.8445	38.54	42.06	54.58	21.9048	29.5238	35.2381
1453.44568SDZ5.E7.Pnem.stom	Host-associated	Animal proximal gut	233	264	5.43504	30.408	39.46	43.46	55.52	21.8884	30.0429	36.9099
1453.44568SDZ5.E8.Pnem.stom	Host-associated	Animal proximal gut	225	272.207	5.74202	27.2587	37.34	40.96	51.02	22.6667	29.3333	36
1453.44568SDZ5.F1.Pnem.stom	Host-associated	Animal proximal gut	212	268.045	5.7308	27.5026	33.38	36.1	55.44	30.1887	35.8491	43.8679
1453.44568SDZ5.F2.Pnem.stom	Host-associated	Animal proximal gut	222	310.37	5.43129	29.7534	38.34	41.38	52.7	21.1712	27.4775	33.3333
1453.44568SDZ5.F3.Pnem.stom	Host-associated	Animal proximal gut	183	194.12	5.16699	24.1575	32	33.46	64.38	25.6831	30.6011	36.612
1453.44568SDZ5.F4.Pnem.stom	Host-associated	Animal proximal gut	207	261	5.19495	26.6463	31.88	35.54	51.62	24.6377	30.9179	37.1981
1453.44568SDZ5.F6.Pnem.stom	Host-associated	Animal proximal gut	223	271.8	5.30785	27.7081	35.64	39.6	52.82	19.2825	28.2511	33.6323
1453.44568SDZ5.F7.Pnem.stom	Host-associated	Animal proximal gut	216	265.875	5.34309	28.8753	31.94	36.22	51.3	22.6852	29.1667	35.6481
1453.44568SDZ5.F8.Pnem.stom	Host-associated	Animal proximal gut	216	248.2	5.39947	27.6653	44.94	48.06	55.02	20.8333	28.2407	34.2593
1453.44568SDZ5.G1.Pnem.stom	Host-associated	Animal proximal gut	202	296	5.1999	27.6136	35.98	40.1	53.86	21.2871	26.7327	32.6733
1453.44568SDZ5.G2.Pnem.feces	Host-associated	Animal proximal gut	158	192.69	2.70617	21.9421	87.14	88.28	90.88	32.9114	41.1392	48.1013
1453.44568SDZ5.G3.Pnem.stom	Host-associated	Animal proximal gut	226	307.25	5.54165	30.9538	29.72	33.18	52.2	26.5487	33.6283	38.9381
1453.44568SDZ5.G4.Pnem.feces	Host-associated	Animal proximal gut	98	137.769	3.10316	14.7794	89.44	90.4	91.78	34.6939	46.9388	53.0612
1453.44568SDZ5.G5.Pnem.feces	Host-associated	Animal proximal gut	155	195.176	4.96675	19.4298	73.02	76.38	77.68	38.0645	49.0323	56.129
1453.44568SDZ5.G6.Pnem.feces	Host-associated	Animal proximal gut	106	111.929	4.333	14.0794	77.74	78.94	81.24	34.9057	45.283	51.8868
1453.44568SDZ5.G8.Pnem.stom	Host-associated	Animal proximal gut	192	237.452	5.08278	25.5707	34.34	38.28	43.82	20.8333	28.6458	34.375
1453.44568SDZ5.H1.Pnem.stom	Host-associated	Animal proximal gut	223	247.75	5.36582	27.2175	34	37.94	54.08	20.6278	26.9058	34.0807
1453.44899SDZ3.G2.Pnem.stom	Host-associated	Animal proximal gut	120	141.6	2.49847	20.1179	73.66	78.26	80.98	22.5	25.8333	34.1667
1453.44899SDZ3.G3.Pnem.stom	Host-associated	Animal proximal gut	163	223.5	4.48214	26.1213	50.22	52.3	66.56	14.7239	23.9264	30.0613
1453.44899SDZ3.G4.Pnem.stom	Host-associated	Animal proximal gut	169	319.167	5.08584	28.3449	31.04	32.98	40.26	12.426	18.9349	23.0769
1453.44899SDZ3.G5.Pnem.duod	Host-associated	Animal proximal gut	245	285.738	5.69144	32.1222	10.9	12.28	21.46	13.4694	20.8163	26.9388
1453.44899SDZ3.G6.Pnem.stom	Host-associated	Animal proximal gut	177	263	5.37207	29.265	3.64	4.82	12.98	10.7345	15.2542	19.774
1453.44899SDZ3.G7.Pnem.colon	Host-associated	Animal proximal gut	198	255.231	4.96598	27.8577	8.28	40.5	43.56	16.1616	23.2323	30.8081
1453.44899SDZ3.G8.Pnem.cecum	Host-associated	Animal proximal gut	220	243.107	5.56677	26.7987	16.6	25.34	29.06	15.9091	23.1818	31.3636
1453.44899SDZ3.H1.Pnem.jeju	Host-associated	Animal proximal gut	152	212.875	4.40274	22.7173	35.8	37.14	61.88	19.7368	26.3158	31.5789
1453.44923SDZ2.H3.Pnem.stom	Host-associated	Animal proximal gut	124	139	2.69953	19.13	94.26	95.6	96.22	29.0323	40.3226	51.6129
1453.44923SDZ2.H5.Pnem.jeju	Host-associated	Animal proximal gut	52	116.125	2.05028	11.6113	95	99.32	99.32	61.5385	76.9231	76.9231
1453.44923SDZ2.H8.Pnem.colon	Host-associated	Animal proximal gut	126	143.4	4.23824	20.0344	73.78	80.14	84.36	33.3333	45.2381	55.5556
1453.44923SDZ3.A1.Pnem.stom	Host-associated	Animal proximal gut	166	207.053	5.37665	22.7245	54.52	57.44	66.14	26.506	39.1566	46.988
1453.44923SDZ3.A2.Pnem.stom	Host-associated	Animal proximal gut	38	46.1667	2.24699	8.56878	98.8	98.94	98.98	60.5263	68.4211	71.0526
1453.44923SDZ3.A3.Pnem.stom	Host-associated	Animal proximal gut	209	210.69	6.06337	24.9871	44.68	49.44	59.74	34.9282	48.8038	58.3732
1453.44923SDZ3.A4.Pnem.stom	Host-associated	Animal proximal gut	41	56.6667	2.6399	9.77772	98.02	98.6	98.66	41.4634	53.6585	56.0976
1453.44923SDZ3.A6.Pnem.stom	Host-associated	Animal proximal gut	33	30.25	2.49108	7.06321	98.94	99.52	99.62	51.5152	66.6667	78.7879
1453.44923SDZ3.A7.Pnem.stom	Host-associated	Animal proximal gut	24	21.5	2.69318	4.46864	98.18	99.44	99.44	54.1667	75	75
1453.44923SDZ3.A8.Pnem.ileum	Host-associated	Animal proximal gut	80	81.5833	3.15404	13.7308	87.22	97.38	97.8	53.75	63.75	72.5
1453.44923SDZ3.B2.Pnem.stom	Host-associated	Animal proximal gut	40	55	2.96665	9.1139	96.22	98.06	98.16	62.5	72.5	77.5
1453.44923SDZ3.B3.Pnem.stom	Host-associated	Animal proximal gut	38	50.6	2.47388	8.08516	99	99.74	99.78	52.6316	71.0526	76.3158
1453.44923SDZ3.B4.Pnem.stom	Host-associated	Animal proximal gut	43	67	2.75378	8.71417	95.42	96.72	97.06	37.2093	51.1628	62.7907
1453.44923SDZ3.B5.Pnem.stom	Host-associated	Animal proximal gut	26	35.3333	2.55765	6.52867	99.08	99.86	99.9	57.6923	76.9231	84.6154
1453.44923SDZ3.B7.Pnem.stom	Host-associated	Animal proximal gut	156	192.316	4.56908	22.1155	75.32	79.02	82.14	32.6923	43.5897	51.9231
1453.44923SDZ3.B8.Pnem.stom	Host-associated	Animal proximal gut	44	51.2	2.85901	9.46706	98.06	98.54	98.82	56.8182	63.6364	75
1453.44923SDZ3.C1.Pnem.stom	Host-associated	Animal proximal gut	107	133.077	3.03331	18.6964	94.74	95.84	96.56	28.972	41.1215	50.4673
1453.44923SDZ3.C2.Pnem.stom	Host-associated	Animal proximal gut	52	55.1	2.9439	10.7751	97.28	98.34	98.5	51.9231	63.4615	69.2308
1453.44923SDZ3.C3.Pnem.stom	Host-associated	Animal proximal gut	22	62	2.83775	5.94985	98.12	99.86	99.86	63.6364	81.8182	81.8182
1453.44923SDZ3.C4.Pnem.stom	Host-associated	Animal proximal gut	22	22.2	2.42783	5.31895	98.44	99.86	99.86	59.0909	81.8182	81.8182
1453.44923SDZ3.C5.Pnem.stom	Host-associated	Animal proximal gut	20	32.3333	2.48678	5.62823	98.82	99.88	99.88	60	75	75
1453.44923SDZ3.C6.Pnem.stom	Host-associated	Animal proximal gut	17	20	2.4827	3.63212	99.42	99.98	99.98	82.3529	94.1176	94.1176
1453.44923SDZ3.D1.Pnem.stom	Host-associated	Animal proximal gut	208	247.037	5.88277	28.0601	47.46	52.1	60.92	29.3269	41.8269	51.9231
1453.44923SDZ3.D4.Pnem.feces	Host-associated	Animal proximal gut	53	53.2143	1.88381	10.1229	97.64	99.28	99.32	58.4906	73.5849	75.4717
1453.44923SDZ3.D5.Pnem.feces	Host-associated	Animal proximal gut	90	90.4762	2.84508	14.205	93.66	98.08	98.2	54.4444	66.6667	71.1111
1453.44923SDZ3.D6.Pnem.feces	Host-associated	Animal proximal gut	72	77	2.87737	12.8176	91.68	97.18	97.7	56.9444	70.8333	77.7778
1453.44923SDZ3.D7.Pnem.stom	Host-associated	Animal proximal gut	40	46	3.08968	7.86845	97.7	98.7	98.88	57.5	75	80
1453.44923SDZ3.D8.Pnem.stom	Host-associated	Animal proximal gut	19	20	1.40158	5.62669	99.3	99.78	99.98	57.8947	84.2105	94.7368
1453.45187SDZ5.A2.Tfran.stom	Host-associated	Animal proximal gut	139	149.286	4.90732	19.707	32.92	45.44	50.08	25.8993	36.6906	47.482
1453.45187SDZ5.A3.Tfran.stom	Host-associated	Animal proximal gut	236	251.233	5.3387	24.9658	61.52	70	74.58	54.661	64.8305	71.6102
1453.45187SDZ5.A4.Tfran.colon	Host-associated	Animal proximal gut	49	58.5	3.69582	8.53525	84.64	88.7	89.3	53.0612	67.3469	75.5102
1453.45187SDZ5.A5.Tfran.cecum	Host-associated	Animal proximal gut	60	57.5	3.85812	8.82952	79.22	86.98	87.72	45	68.3333	78.3333
1453.45187SDZ5.A8.Tfran.stom	Host-associated	Animal proximal gut	134	153	4.38032	20.843	40.1	48.1	50.92	22.3881	31.3433	42.5373
1453.45187SDZ5.B1.Tfran.stom	Host-associated	Animal proximal gut	146	150	4.50271	19.869	38.76	55.28	58.42	26.0274	35.6164	45.8904
1453.45187SDZ5.B3.Tfran.stom	Host-associated	Animal proximal gut	133	147.474	4.42925	18.138	42.82	54.34	56.56	26.3158	39.0977	48.8722
1453.45187SDZ5.B4.Tfran.stom	Host-associated	Animal proximal gut	153	167	4.96396	22.1167	44.12	58.4	63.12	29.4118	39.8693	50.3268
1453.45187SDZ5.B5.Tfran.feces	Host-associated	Animal proximal gut	46	51.6667	3.70048	8.09474	84.44	88.5	88.98	50	63.0435	69.5652
1453.45187SDZ5.B6.Tfran.feces	Host-associated	Animal proximal gut	68	83	4.056	9.83667	74.82	83.86	84.96	47.0588	66.1765	76.4706
1453.45187SDZ5.B7.Tfran.feces	Host-associated	Animal proximal gut	50	53.1111	3.47492	8.83801	33.1	79.44	85.24	34	48	62
1453.45187SDZ5.C1.Tfran.stom	Host-associated	Animal proximal gut	131	158	4.40935	18.7407	39.4	50.64	55.2	25.9542	34.3511	43.5115
1453.45187SDZ5.C2.Tfran.stom	Host-associated	Animal proximal gut	144	165.188	4.59302	20.2474	34.94	50	53.98	28.4722	38.1944	47.9167
1453.45187SDZ5.C3.Tfran.feces	Host-associated	Animal proximal gut	53	65.3333	3.81898	10.7441	33.06	70.92	86.36	35.8491	47.1698	60.3774
1453.45300SDZ3.E2.Pnem.stom	Host-associated	Animal proximal gut	206	281.731	5.33233	26.3635	22.34	33.6	53.14	19.4175	28.1553	43.6893
1453.45300SDZ3.E3.Pnem.stom	Host-associated	Animal proximal gut	215	300.957	5.5525	28.3833	16.9	25.66	46.68	19.0698	28.3721	41.8605
1453.45300SDZ3.E4.Pnem.stom	Host-associated	Animal proximal gut	213	283.034	5.7101	29.1252	21.26	36.18	57.88	20.6573	32.3944	45.5399
1453.45300SDZ3.E5.Pnem.stom	Host-associated	Animal proximal gut	238	304.875	5.9997	30.1669	22.34	31	46.14	16.3866	27.7311	40.7563
1453.45300SDZ3.E6.Pnem.stom	Host-associated	Animal proximal gut	233	272.135	5.71507	30.4225	20	29.1	42.92	19.3133	30.0429	42.9185
1453.45300SDZ3.E7.Pnem.stom	Host-associated	Animal proximal gut	233	322.538	6.23086	31.4155	18.78	28.92	44.7	19.3133	27.0386	40.3433
1453.45300SDZ3.E8.Pnem.stom	Host-associated	Animal proximal gut	256	369.13	6.16457	32.4769	24.38	34.08	52.24	20.3125	30.0781	43.3594
1453.45300SDZ3.F1.Pnem.stom	Host-associated	Animal proximal gut	217	306.375	5.9888	30.3776	19.6	30.08	46.58	20.2765	28.1106	41.0138
1453.45300SDZ3.F2.Pnem.Mlymph	Host-associated	Animal proximal gut	202	220.75	5.97176	27.4551	30.8	38.02	51.48	21.2871	32.1782	43.0693
1453.45300SDZ3.F3.Pnem.cecum	Host-associated	Animal proximal gut	274	384.244	5.8568	37.7584	17.32	26.4	47.24	13.5036	20.438	29.562
1453.45300SDZ3.F4.Pnem.duod	Host-associated	Animal proximal gut	216	246.033	5.42147	27.3096	24.82	32.18	49.9	16.2037	25.463	37.963
1453.45300SDZ3.F5.Pnem.colon	Host-associated	Animal proximal gut	289	345.978	5.7769	37.2116	15.24	24.06	37.78	14.5329	20.4152	29.7578
1453.45300SDZ3.F8.Pnem.stom	Host-associated	Animal proximal gut	235	282.738	5.76215	29.9956	19.32	31.1	48.74	20	30.2128	42.9787
1453.45300SDZ3.G1.Pnem.ileum	Host-associated	Animal proximal gut	285	393.923	6.23848	37.7407	25.16	34.44	48.4	15.7895	23.8596	34.7368
1453.45300SDZ4.D4.Pnem.stom	Host-associated	Animal proximal gut	229	299.44	5.87414	29.1009	26.7	33.2	56.56	18.7773	28.3843	40.1747
1453.45300SDZ4.D5.Pnem.stom	Host-associated	Animal proximal gut	229	277.5	5.70792	29.8981	18.88	27.32	43.62	17.9039	26.2009	39.738
1453.45300SDZ4.D6.Pnem.stom	Host-associated	Animal proximal gut	220	253.625	5.60875	28.4547	23.72	35.62	56	18.6364	30	43.1818
1453.45300SDZ4.D7.Pnem.stom	Host-associated	Animal proximal gut	224	273.941	5.89493	29.4962	27.5	34.3	51.96	16.9643	27.6786	41.5179
1453.45300SDZ4.D8.Pnem.stom	Host-associated	Animal proximal gut	223	271.038	5.73499	29.6187	37.64	43.06	55.4	18.3857	28.2511	42.1525
1453.45300SDZ4.E1.Pnem.stom	Host-associated	Animal proximal gut	223	296.2	5.44166	28.9335	21.64	29.3	43.76	17.4888	28.2511	42.6009
1453.45300SDZ4.E3.Pnem.feces	Host-associated	Animal proximal gut	218	279.37	5.41737	27.6847	29.48	35.74	54.16	21.1009	31.6514	43.578
1453.45300SDZ4.E4.Pnem.feces	Host-associated	Animal proximal gut	279	338.256	6.04989	34.0364	25.7	33.08	49.1	16.4875	25.0896	37.9928
1453.45300SDZ4.E5.Pnem.feces	Host-associated	Animal proximal gut	297	396.357	6.01322	37.4089	21.7	29.08	45.34	15.1515	24.2424	33.67
1453.45300SDZ4.E6.Pnem.feces	Host-associated	Animal proximal gut	299	362.958	6.10062	36.2521	18.98	26.78	41.12	14.3813	22.7425	33.1104
1453.45300SDZ4.E7.Pnem.feces	Host-associated	Animal proximal gut	292	335.565	5.6224	36.9388	17.12	22.8	37.94	17.1233	24.3151	32.5342
1453.45560SDZ2.A7.Pnem.stom	Host-associated	Animal proximal gut	186	215.875	5.49976	22.8865	28.52	39.68	46.86	25.2688	37.6344	46.7742
1453.45560SDZ2.A8.Pnem.stom	Host-associated	Animal proximal gut	200	230.261	5.74097	25.5301	38.96	44.28	48.8	30	43	49.5
1453.45560SDZ2.B1.Pnem.duod	Host-associated	Animal proximal gut	201	266.833	5.54159	26.2873	33.18	37.74	42.44	25.3731	37.8109	43.2836
1453.45560SDZ2.B2.Pnem.cecum	Host-associated	Animal proximal gut	174	214.167	5.55043	23.0391	25.72	36.2	44.08	25.8621	37.931	47.1264
1453.45560SDZ2.B3.Pnem.cecum	Host-associated	Animal proximal gut	122	192.231	3.00174	17.446	73.52	80	80.9	31.1475	46.7213	54.918
1453.45560SDZ2.B4.Pnem.stom	Host-associated	Animal proximal gut	168	273.867	5.61525	24.9941	31.46	34.54	53.24	24.4048	33.9286	41.0714
1453.45560SDZ2.B5.Pnem.stom	Host-associated	Animal proximal gut	196	230.6	5.54336	25.7408	28.68	38.9	43.36	20.9184	29.5918	37.7551
1453.45560SDZ2.B6.Pnem.stom	Host-associated	Animal proximal gut	199	255.125	5.56388	27.2652	28.16	37.26	41.38	22.6131	33.1658	41.7085
1453.45560SDZ2.B8.Pnem.stom	Host-associated	Animal proximal gut	188	240.105	5.77618	25.0497	36.9	43.74	55.78	20.7447	31.9149	40.4255
1453.45560SDZ2.C1.Pnem.stom	Host-associated	Animal proximal gut	202	238.042	5.58235	27.4387	29.24	39.78	44.38	20.7921	29.703	38.1188
1453.45560SDZ2.C2.Pnem.jeju	Host-associated	Animal proximal gut	166	209	4.50089	21.6942	31.62	56.86	58.64	23.494	34.3373	45.7831
1453.45560SDZ2.C3.Pnem.stom	Host-associated	Animal proximal gut	194	255.125	5.65763	27.112	31.58	41.66	47.76	22.1649	31.9588	41.2371
1453.45560SDZ2.C4.Pnem.cecum	Host-associated	Animal proximal gut	186	246	5.58803	22.8586	27.16	38.08	45.44	25.2688	40.8602	51.0753
1453.45560SDZ2.C6.Pnem.stom	Host-associated	Animal proximal gut	187	242.476	5.67589	24.7498	27.32	32.52	43.16	24.5989	36.8984	44.385
1453.45560SDZ2.D3.Pnem.feces	Host-associated	Animal proximal gut	193	238.261	5.55397	23.684	33.76	42.7	45	26.4249	40.9326	46.6321
1453.45560SDZ2.D4.Pnem.stom	Host-associated	Animal proximal gut	188	221.516	5.54846	26.5092	27.34	36.56	41.08	18.617	29.7872	37.766
1453.45560SDZ2.D5.Pnem.stom	Host-associated	Animal proximal gut	184	238.048	5.65833	26.7518	29.02	37	40.82	19.5652	27.7174	34.7826
1453.45560SDZ2.D8.Pnem.stom	Host-associated	Animal proximal gut	160	186	5.15406	21.1655	35.16	40.62	42.52	26.875	39.375	46.25
1453.45560SDZ2.E1.Pnem.stom	Host-associated	Animal proximal gut	164	200.4	5.54197	22.0488	37.64	44.72	48.66	26.8293	39.6341	46.3415
1453.45560SDZ2.E4.Pnem.feces	Host-associated	Animal proximal gut	84	98.55	2.25982	13.5727	77.36	83.2	83.7	29.7619	41.6667	50
1453.45560SDZ2.E6.Pnem.feces	Host-associated	Animal proximal gut	175	202.333	5.62983	23.727	34.7	42.52	44.94	25.1429	38.2857	45.1429
1453.45560SDZ2.G4.Pnem.feces	Host-associated	Animal proximal gut	201	228.844	5.41326	23.105	31.74	39.66	45.36	24.8756	37.8109	46.2687
1453.45661SDZ2.D2.Pnem.stom	Host-associated	Animal proximal gut	177	231.143	5.68282	25.174	39.96	45.48	56.32	24.8588	35.5932	46.8927
1453.45661SDZ2.D6.Pnem.ileum	Host-associated	Animal proximal gut	79	104.083	2.58188	12.3877	90.84	91.48	92.12	37.9747	48.1013	55.6962
1453.45661SDZ2.D7.Pnem.stom	Host-associated	Animal proximal gut	163	211.043	5.23079	23.6074	46.14	49.82	59.28	20.8589	31.2883	41.7178
1453.45661SDZ2.E2.Pnem.stom	Host-associated	Animal proximal gut	166	229.067	5.38804	23.4291	44.78	48.88	59.38	22.2892	33.7349	43.9759
1453.45661SDZ2.E3.Pnem.stom	Host-associated	Animal proximal gut	165	191.316	5.6076	23.0119	43.46	46.32	55.6	24.2424	33.3333	43.0303
1453.45661SDZ2.E5.Pnem.stom	Host-associated	Animal proximal gut	176	191.368	5.6338	23.8225	42.2	45.98	55.24	23.8636	31.8182	43.1818
1453.45661SDZ2.E7.Pnem.cecum	Host-associated	Animal proximal gut	52	55	1.80205	10.0323	95.98	96.38	96.52	51.9231	63.4615	67.3077
1453.45661SDZ2.E8.Pnem.colon	Host-associated	Animal proximal gut	67	72.7143	1.32911	12.6229	97.52	97.72	98.24	40.2985	47.7612	59.7015
1453.45661SDZ2.F1.Pnem.stom	Host-associated	Animal proximal gut	158	225.474	5.26214	24.5536	45.44	49.5	59.96	22.7848	31.6456	43.038
1453.45661SDZ2.F2.Pnem.duod	Host-associated	Animal proximal gut	158	173.368	3.5937	21.2398	76.34	78.2	82.82	30.3797	44.3038	52.5316
1453.45661SDZ2.F3.Pnem.stom	Host-associated	Animal proximal gut	166	186.8	5.24998	21.7984	44.58	47.72	58.1	22.8916	34.3373	45.1807
1453.45661SDZ2.F4.Pnem.stom	Host-associated	Animal proximal gut	165	208	5.44597	22.6568	42.34	46.98	57.48	26.0606	36.3636	47.8788
1453.45661SDZ2.F5.Pnem.stom	Host-associated	Animal proximal gut	175	200.875	5.65843	24.1653	41.48	44.94	54.66	23.4286	32	41.7143
1453.45661SDZ2.F6.Pnem.stom	Host-associated	Animal proximal gut	163	185.556	5.54127	22.012	41.3	46.84	56	23.3129	34.3558	44.1718
1453.45661SDZ2.F7.Pnem.jeju	Host-associated	Animal proximal gut	70	75.25	1.33578	12.301	95.3	95.88	96.18	40	52.8571	64.2857
1453.45661SDZ2.F8.Pnem.stom	Host-associated	Animal proximal gut	158	182.25	5.09949	22.3918	44.76	48.48	60.38	22.1519	34.8101	46.2025
1453.45661SDZ2.G1.Pnem.stom	Host-associated	Animal proximal gut	152	181.792	5.234	21.8813	47.2	50.9	60.74	22.3684	34.2105	42.7632
1453.45661SDZ2.G2.Pnem.feces	Host-associated	Animal proximal gut	63	65.2143	2.36927	11.0451	91.98	92.56	93	39.6825	50.7937	61.9048
1453.45661SDZ2.G3.Pnem.feces	Host-associated	Animal proximal gut	70	77.5	1.64573	12.0948	95.44	95.86	96.48	28.5714	40	51.4286
1453.45661SDZ2.G5.Pnem.stom	Host-associated	Animal proximal gut	175	221	5.18036	23.2686	47.7	51.32	60.78	21.7143	32.5714	41.1429
1453.45661SDZ2.G6.Pnem.jeju	Host-associated	Animal proximal gut	40	46.625	1.16509	8.06143	97.34	97.52	97.66	37.5	50	57.5
1453.45661SDZ2.G7.Pnem.feces	Host-associated	Animal proximal gut	67	67.3333	2.51291	9.91665	90.16	90.8	91.42	44.7761	55.2239	62.6866
1453.45661SDZ2.G8.Pnem.stom	Host-associated	Animal proximal gut	154	204.214	5.09394	21.8713	44.54	47.84	59.18	22.7273	33.7662	44.1558
1453.45661SDZ2.H1.Pnem.stom	Host-associated	Animal proximal gut	158	166.882	5.20556	21.2192	47.42	50.4	60.94	23.4177	34.1772	43.6709
1453.45661SDZ2.H2.Pnem.stom	Host-associated	Animal proximal gut	164	199.5	5.36248	22.5376	43.22	46.12	55.64	25.6098	35.3659	45.7317
1453.45796SDZ4.E8.Pnem.duod	Host-associated	Animal proximal gut	216	265.556	5.57801	26.463	57.86	72.62	75.6	30.5556	44.4444	50.463
1453.45796SDZ4.F3.Pnem.stom	Host-associated	Animal proximal gut	108	120.056	4.24007	15.1487	52.56	74.14	91.74	43.5185	65.7407	73.1481
1453.45796SDZ4.F4.Pnem.stom	Host-associated	Animal proximal gut	106	141.062	4.46689	16.6449	58.42	82.22	91.26	41.5094	58.4906	66.9811
1453.45796SDZ4.F5.Pnem.jeju	Host-associated	Animal proximal gut	226	248.62	5.26578	26.5943	68.54	76.34	81.06	32.3009	49.115	55.3097
1453.45796SDZ4.F6.Pnem.colon	Host-associated	Animal proximal gut	204	226.25	5.54606	24.882	54.32	68.14	70.86	28.4314	39.7059	46.5686
1453.45796SDZ4.F7.Pnem.stom	Host-associated	Animal proximal gut	100	124.118	4.2208	15.356	47.22	69	90.46	37	56	65
1453.45796SDZ4.F8.Pnem.ileum	Host-associated	Animal proximal gut	80	99	3.38493	11.5946	86.6	94.52	97.26	41.25	61.25	67.5
1453.45796SDZ4.G4.Pnem.stom	Host-associated	Animal proximal gut	107	124.667	4.5087	16.1188	58.3	80.54	91.66	38.3178	58.8785	64.486
1453.45796SDZ4.G5.Pnem.stom	Host-associated	Animal proximal gut	103	116.353	4.12876	15.1109	45.82	83.3	88.02	37.8641	59.2233	66.9903
1453.45796SDZ4.G6.Pnem.stom	Host-associated	Animal proximal gut	116	130.077	4.16233	15.7497	39.18	77.82	88.42	35.3448	55.1724	63.7931
1453.45796SDZ4.G7.Pnem.stom	Host-associated	Animal proximal gut	122	134.235	4.62685	16.3781	52.74	73.14	88.62	39.3443	57.377	66.3934
1453.45796SDZ4.G8.Pnem.stom	Host-associated	Animal proximal gut	112	142.273	4.39747	17.1089	47.74	69.66	87.7	35.7143	56.25	64.2857
1453.45796SDZ4.H1.Pnem.feces	Host-associated	Animal proximal gut	229	297.571	5.20089	27.3904	60.2	79.7	84.26	27.5109	42.3581	50.2183
1453.45796SDZ4.H2.Pnem.feces	Host-associated	Animal proximal gut	53	67.2727	3.24404	9.39991	85.5	94.46	97.2	45.283	62.2642	69.8113
1453.45796SDZ4.H4.Pnem.stom	Host-associated	Animal proximal gut	67	66	1.37186	11.124	92.48	98.08	98.44	47.7612	73.1343	77.6119
1453.45796SDZ4.H5.Pnem.feces	Host-associated	Animal proximal gut	201	301.316	5.51576	24.7596	52.42	59.78	63.44	28.8557	39.3035	45.2736
1453.45796SDZ4.H7.Pnem.feces	Host-associated	Animal proximal gut	205	219.103	5.469	22.9766	63.36	76.88	80.72	32.1951	46.8293	51.2195
1453.45796SDZ4.H8.Pnem.stom	Host-associated	Animal proximal gut	111	134.667	4.38673	17.1768	39.12	72.1	83.12	38.7387	56.7568	63.0631
1453.46834SDZ4.A3.Pnem.stom	Host-associated	Animal proximal gut	241	327	5.54471	31.9028	17.88	23.24	26.96	18.6722	29.8755	39.834
1453.46834SDZ4.A5.Pnem.stom	Host-associated	Animal proximal gut	248	309.162	5.79083	32.287	19.54	26.16	29.96	17.7419	26.6129	36.2903
1453.46834SDZ4.A6.Pnem.stom	Host-associated	Animal proximal gut	218	276.737	5.24589	29.9983	26.18	51.12	57.48	19.7248	29.3578	38.5321
1453.46834SDZ4.A7.Pnem.cecum	Host-associated	Animal proximal gut	269	308.872	5.83493	32.0685	15.04	24.6	31.46	17.1004	25.2788	35.6877
1453.46834SDZ4.A8.Pnem.feces	Host-associated	Animal proximal gut	206	259.75	5.33486	27.6012	24.22	29.4	33.7	20.3883	29.6117	39.3204
1453.46834SDZ4.B1.Pnem.stom	Host-associated	Animal proximal gut	237	334.774	5.90146	31.4737	20.4	27.34	32.78	18.9873	28.692	38.8186
1453.46834SDZ4.B2.Pnem.stom	Host-associated	Animal proximal gut	270	360	5.95166	32.8601	25.18	32.48	37.02	21.1111	31.4815	41.8519
1453.46834SDZ4.B3.Pnem.feces	Host-associated	Animal proximal gut	247	304.61	5.66249	33.0946	14.76	23.1	28.66	14.5749	23.0769	32.3887
1453.46834SDZ4.B4.Pnem.ileum	Host-associated	Animal proximal gut	260	309.447	5.91333	32.7278	22.34	31.7	36.1	20.7692	28.0769	39.2308
1453.46834SDZ4.B5.Pnem.duod	Host-associated	Animal proximal gut	261	340.774	6.04129	32.2416	24.42	34.36	40.86	18.7739	27.5862	37.5479
1453.46834SDZ4.B6.Pnem.stom	Host-associated	Animal proximal gut	221	279.25	5.60956	30.122	23.58	28.34	33.3	21.267	30.7692	40.724
1453.46834SDZ4.B7.Pnem.stom	Host-associated	Animal proximal gut	231	302.583	5.71489	30.8112	22	28.98	32.62	18.6147	26.8398	36.7965
1453.46834SDZ4.B8.Pnem.stom	Host-associated	Animal proximal gut	235	295.568	6.07712	30.5448	18.38	35	46.48	20.4255	28.5106	38.2979
1453.46834SDZ4.C1.Pnem.stom	Host-associated	Animal proximal gut	245	286.059	5.80052	30.9864	20.18	26.38	31.96	19.1837	27.3469	35.9184
1453.46834SDZ4.C2.Pnem.feces	Host-associated	Animal proximal gut	266	321.947	5.56196	32.7787	16.28	22.56	29.12	16.1654	24.0602	33.8346
1453.46834SDZ4.C4.Pnem.jeju	Host-associated	Animal proximal gut	256	360.75	6.02894	32.1707	24.42	32.3	36.52	17.9688	28.5156	37.8906
1453.46834SDZ4.C5.Pnem.feces	Host-associated	Animal proximal gut	238	309.341	5.58898	32.1051	18.12	27.66	32.1	18.0672	26.0504	36.1345
1453.46834SDZ4.C6.Pnem.stom	Host-associated	Animal proximal gut	218	289.731	5.45584	28.045	19.82	37.82	42.28	20.6422	32.1101	39.9083
1453.46834SDZ4.C7.Pnem.stom	Host-associated	Animal proximal gut	248	286.229	5.73689	31.8735	24.54	30.02	33.86	22.1774	30.6452	40.3226
1453.46834SDZ4.C8.Pnem.stom	Host-associated	Animal proximal gut	238	315.5	5.98464	30.9954	19.4	28.22	35.26	20.5882	30.2521	42.8571
1453.46834SDZ4.D2.Pnem.colon	Host-associated	Animal proximal gut	264	333.028	5.85206	33.7481	16.22	22.56	27.66	16.2879	23.8636	32.5758
1453.46834SDZ4.D3.Pnem.stom	Host-associated	Animal proximal gut	236	283.459	5.66742	31.3356	29.94	35	39.58	22.0339	30.0847	39.8305
1453.47548SDZ2.A6.Cang.stom	Host-associated	Animal proximal gut	235	294.217	6.27201	34.2619	10.86	21.76	35.02	11.9149	18.2979	24.6809
1453.47548SDZ2.B7.Cang.colon	Host-associated	Animal proximal gut	296	343.264	4.86702	35.6824	15.78	19.72	24.08	18.2432	27.027	38.8514
1453.47548SDZ2.C8.Cang.stom	Host-associated	Animal proximal gut	215	254	6.19518	30.5575	13.06	22.3	33.86	12.5581	18.6047	26.9767
1453.48000SDZ3.H2.Cang.stom	Host-associated	Animal proximal gut	234	319.957	5.97877	33.2379	29.54	35.4	53.74	23.0769	31.6239	40.5983
1453.48000SDZ3.H3.Cang.stom	Host-associated	Animal proximal gut	204	252.281	5.78515	31.1072	22.06	32.8	52.44	21.0784	29.4118	37.2549
1453.48000SDZ3.H4.Cang.stom	Host-associated	Animal proximal gut	214	235	5.66198	30.4153	24.6	33.76	52.62	21.4953	30.8411	36.4486
1453.48000SDZ3.H5.Cang.stom	Host-associated	Animal proximal gut	208	255.042	5.77094	30.6068	24.68	33.16	47.3	17.7885	26.9231	35.0962
1453.48000SDZ3.H6.Cang.duod	Host-associated	Animal proximal gut	215	274.231	5.75758	31.1	23.52	33.5	53.5	20.9302	28.3721	36.2791
1453.48000SDZ3.H7.Cang.jeju	Host-associated	Animal proximal gut	248	328.2	6.06771	32.027	51.6	57.38	70.18	25.4032	32.2581	40.7258
1453.48000SDZ3.H8.Cang.colon	Host-associated	Animal proximal gut	187	209.161	5.15604	24.3944	70.68	74.2	84.28	32.0856	44.385	53.4759
1453.48000SDZ4.A1.Cang.stom	Host-associated	Animal proximal gut	218	283.12	5.9662	32.5107	20.54	31.18	51.44	18.8073	26.6055	34.8624
1453.48000SDZ4.A2.Cang.cecum	Host-associated	Animal proximal gut	228	262.486	5.56176	28.4568	63.7	67.94	79.86	27.6316	36.4035	47.3684
1453.54167SDZ1.A1.Tfran.stom	Host-associated	Animal proximal gut	225	257.045	5.81125	29.225	19.2	29.32	37.22	19.1111	28	34.6667
1453.54167SDZ1.A2.Tfran.stom	Host-associated	Animal proximal gut	234	279.5	5.78523	32.7301	23.7	29.76	36.1	18.3761	25.641	31.1966
1453.54167SDZ1.A3.Tfran.stom	Host-associated	Animal proximal gut	223	276	5.88501	32.493	16.68	25.38	34.12	15.6951	22.4215	28.6996
1453.54167SDZ1.A4.Tfran.stom	Host-associated	Animal proximal gut	231	263.556	5.80339	31.4415	15.88	25.16	33.22	15.5844	22.9437	30.303
1453.54167SDZ1.A5.Tfran.stom	Host-associated	Animal proximal gut	227	319.097	5.86532	33.815	18.66	28.64	35.7	14.978	23.7885	30.3965
1453.54167SDZ1.A6.Tfran.stom	Host-associated	Animal proximal gut	238	268.281	5.65097	33.508	16.86	22.7	30.22	18.0672	25.2101	32.7731
1453.54167SDZ1.A7.Tfran.feces	Host-associated	Animal proximal gut	203	298.37	5.30994	27.6546	42.38	46.82	50.1	24.6305	33.0049	40.3941
1453.54167SDZ1.A8.Tfran.cecum	Host-associated	Animal proximal gut	210	263.091	5.34076	28.0376	43.2	48.24	51	25.7143	33.8095	41.9048
1453.54167SDZ1.B1.Tfran.feces	Host-associated	Animal proximal gut	215	269.2	5.58364	31.08	30.84	35.32	40.68	21.8605	30.2326	35.3488
1453.54167SDZ1.B3.Tfran.feces	Host-associated	Animal proximal gut	196	243.714	5.0316	26.5951	45.68	49.74	52.22	25	34.1837	41.3265
1453.54167SDZ1.B4.Tfran.ileum	Host-associated	Animal proximal gut	214	257.241	5.53448	28.1205	47.14	53.48	57.42	23.8318	32.243	38.785
1453.54167SDZ1.B5.Tfran.colon	Host-associated	Animal proximal gut	218	270.345	5.47695	29.9959	47.24	54.4	58.34	27.5229	34.8624	41.7431
1453.54167SDZ1.B6.Tfran.feces	Host-associated	Animal proximal gut	195	285.65	5.40104	28.4994	45.16	48.7	51.64	23.0769	31.2821	36.9231
1453.54167SDZ1.B7.Tfran.mesy	Host-associated	Animal proximal gut	203	238.25	5.30928	26.8268	52.28	60.34	64.2	29.064	38.9163	47.7833
1453.54323SDZ1.B8.Cguer.mesy	Host-associated	Animal proximal gut	147	158.955	4.63747	20.9725	61.44	64.34	78.34	29.932	42.1769	51.7007
1453.54323SDZ1.C1.Cguer.colon	Host-associated	Animal proximal gut	235	314	5.12269	29.1434	54.14	58.46	75.58	22.9787	31.0638	42.1277
1453.54323SDZ1.C2.Cguer.duod	Host-associated	Animal proximal gut	210	286.484	4.86456	28.0137	55.32	57.4	74.28	23.8095	30.4762	42.8571
1453.54323SDZ1.C3.Cguer.feces	Host-associated	Animal proximal gut	164	189	4.93507	26.5103	49.66	53.22	55.8	22.561	29.878	36.5854
1453.54323SDZ1.C4.Cguer.jeju	Host-associated	Animal proximal gut	101	120.5	4.14279	18.9905	68.32	77.36	82.18	48.5149	58.4158	67.3267
1453.54323SDZ1.C5.Cguer.feces	Host-associated	Animal proximal gut	118	145.353	3.30298	18.5956	78.46	87.04	87.38	44.0678	56.7797	59.322
1453.54323SDZ1.C6.Cguer.ileum	Host-associated	Animal proximal gut	85	86.1176	2.85565	15.5695	82.58	91.5	92.04	52.9412	69.4118	74.1176
1453.54323SDZ1.C7.Cguer.feces	Host-associated	Animal proximal gut	241	317.188	5.8339	30.2002	36.76	41.4	62.62	21.5768	28.6307	39.0041
1453.54323SDZ1.C8.Cguer.cecum	Host-associated	Animal proximal gut	229	341.618	5.59178	29.5365	40.7	44.52	69.48	21.8341	29.2576	40.6114
1453.54323SDZ1.D1.Cguer.stom	Host-associated	Animal proximal gut	145	187.353	4.46423	21.5765	56.3	58.02	76.14	28.9655	37.2414	46.2069
1453.54323SDZ1.D2.Cguer.stom	Host-associated	Animal proximal gut	139	189.812	4.4121	22.0526	64.62	66.02	75.82	26.6187	37.4101	47.482
1453.54323SDZ1.D3.Cguer.stom	Host-associated	Animal proximal gut	143	211.333	4.25705	22.6127	61.28	64	78.84	31.4685	41.958	51.7483
1453.54323SDZ1.D4.Cguer.stom	Host-associated	Animal proximal gut	145	171.056	4.58103	21.177	68.08	69.78	75.1	33.1034	43.4483	53.1034
1453.54323SDZ1.D5.Cguer.stom	Host-associated	Animal proximal gut	123	182.125	3.86465	20.3814	63.54	65.58	78.22	30.8943	39.8374	46.3415
1453.54323SDZ1.D6.Cguer.stom	Host-associated	Animal proximal gut	159	206.231	4.3998	23.8322	61.7	64.66	74.62	27.044	42.7673	52.8302
1453.54332SDZ2.A5.Tcris.colon	Host-associated	Animal proximal gut	197	268	5.14163	28.9449	72.44	84.6	87.4	28.934	38.0711	44.1624
1453.54374SDZ1.D7.Tcris.feces	Host-associated	Animal proximal gut	170	192.05	4.53773	25.8913	61.9	64.48	77.3	29.4118	37.0588	45.2941
1453.54374SDZ1.D8.Tcris.stom	Host-associated	Animal proximal gut	274	350.027	6.06027	39.1144	7	8.04	15.64	8.75912	13.5036	20.073
1453.54374SDZ1.E1.Tcris.stom	Host-associated	Animal proximal gut	286	331.8	5.84392	39.6549	7.06	8.44	17.3	10.1399	15.035	21.3287
1453.54374SDZ1.E2.Tcris.stom	Host-associated	Animal proximal gut	256	307.894	5.54961	37.7869	7.6	11.56	24.46	9.375	12.5	17.9688
1453.54374SDZ1.E3.Tcris.stom	Host-associated	Animal proximal gut	279	328.216	5.73985	37.886	7.7	19.92	30.08	13.6201	16.4875	22.9391
1453.54374SDZ1.E4.Tcris.stom	Host-associated	Animal proximal gut	109	162.909	3.774	17.7702	91.54	94.48	96.36	37.6147	50.4587	55.0459
1453.54374SDZ1.E5.Tcris.stom	Host-associated	Animal proximal gut	80	99.1	3.71292	12.8987	92.8	96.98	98.34	45	61.25	63.75
1453.54374SDZ1.E6.Tcris.duod	Host-associated	Animal proximal gut	137	175.286	3.97907	20.4718	91.9	94.46	95.16	35.7664	44.5255	50.365
1453.54374SDZ1.E7.Tcris.jeju	Host-associated	Animal proximal gut	66	77.5	3.70144	10.3834	97.12	97.98	98.12	56.0606	74.2424	77.2727
1453.54374SDZ1.E8.Tcris.cecum	Host-associated	Animal proximal gut	178	211.441	5.14119	24.4508	83.76	87.6	89.28	35.3933	44.382	51.6854
1453.54374SDZ1.F1.Tcris.feces	Host-associated	Animal proximal gut	74	100.6	3.81831	12.1754	97.12	97.9	98.04	52.7027	66.2162	68.9189
1453.54374SDZ1.F2.Tcris.feces	Host-associated	Animal proximal gut	151	210.714	4.42448	21.9219	90.9	92	92.78	35.0993	45.0331	50.3311
1453.54374SDZ1.F3.Tcris.ileum	Host-associated	Animal proximal gut	160	209.5	4.81016	22.6101	89.46	92.14	93.02	37.5	47.5	54.375
1453.54374SDZ1.F4.Tcris.feces	Host-associated	Animal proximal gut	198	248	5.15722	25.3945	79.5	81.2	83.46	30.303	39.899	46.4646
1453.54379SDZ1.F5.Tcris.feces	Host-associated	Animal proximal gut	197	316.7	4.70425	28.4649	90.2	93.16	94.18	34.5178	45.1777	52.2843
1453.54379SDZ1.F6.Tcris.mesy	Host-associated	Animal proximal gut	150	224.714	4.39564	23.7054	92.38	94.68	95.28	31.3333	44	50.6667
1453.54379SDZ1.F7.Tcris.feces	Host-associated	Animal proximal gut	133	201.882	4.34647	21.6412	91.3	93.6	94.12	36.0902	46.6165	53.3835
1453.54379SDZ1.F8.Tcris.stom	Host-associated	Animal proximal gut	284	328.634	6.37046	37.633	7.42	18.62	29.58	9.85915	14.7887	21.4789
1453.54379SDZ1.G1.Tcris.ileum	Host-associated	Animal proximal gut	184	258.692	4.61868	29.714	80	82.38	87.34	26.6304	35.3261	41.3043
1453.54379SDZ1.G2.Tcris.colon	Host-associated	Animal proximal gut	214	241.774	5.35034	27.2879	77.54	83.52	86.24	27.1028	36.9159	43.9252
1453.54379SDZ1.G3.Tcris.stom	Host-associated	Animal proximal gut	125	191.25	3.9187	19.6547	90.38	92.16	95.82	35.2	47.2	56.8
1453.54379SDZ1.G4.Tcris.jeju	Host-associated	Animal proximal gut	74	100.667	3.61613	12.8244	97.46	98.1	98.18	51.3514	63.5135	68.9189
1453.54379SDZ1.G5.Tcris.feces	Host-associated	Animal proximal gut	80	139	3.62173	13.8567	96.58	97.36	97.42	48.75	57.5	60
1453.54379SDZ1.G6.Tcris.stom	Host-associated	Animal proximal gut	300	372.079	6.29312	41.1215	9.94	12.64	24.12	12.6667	16.6667	22
1453.54379SDZ1.G7.Tcris.Mlymph	Host-associated	Animal proximal gut	148	192.316	4.48527	22.328	91.1	93.38	94.36	35.1351	41.8919	47.973
1453.54379SDZ1.G8.Tcris.stom	Host-associated	Animal proximal gut	286	347.167	6.4105	39.0176	5.96	11.92	26.78	12.9371	17.8322	25.8741
1453.54379SDZ1.H1.Tfran.stom	Host-associated	Animal proximal gut	305	381.188	6.19097	41.6935	8.68	11.56	23.52	12.7869	17.377	22.9508
1453.54432SDZ1.H2.Tfran.stom	Host-associated	Animal proximal gut	254	355.075	6.19874	37.7595	11.18	18.36	28.14	14.5669	19.2913	26.7717
1453.54432SDZ1.H3.Tfran.stom	Host-associated	Animal proximal gut	243	309.536	5.97687	33.1916	22.38	31.5	39.84	16.4609	22.2222	28.3951
1453.54432SDZ1.H4.Tfran.stom	Host-associated	Animal proximal gut	258	300.783	6.19134	35.9487	14.32	21.74	31.88	14.3411	17.8295	24.8062
1453.54432SDZ1.H5.Tfran.stom	Host-associated	Animal proximal gut	256	323	6.12955	35.2264	9.28	17.9	26.12	14.0625	17.9688	23.0469
1453.54432SDZ1.H6.Tfran.stom	Host-associated	Animal proximal gut	241	302.086	5.97904	33.9751	10.3	19.44	30.6	14.5228	20.7469	25.7261
1453.54432SDZ1.H7.Tfran.ileum	Host-associated	Animal proximal gut	217	305.276	5.56781	31.0376	66.2	72.66	76.78	25.3456	33.6406	41.4747
1453.54432SDZ2.A1.Tfran.jeju	Host-associated	Animal proximal gut	148	245.882	4.6775	22.8987	79.52	87.2	89.5	31.0811	43.9189	49.3243
1453.54432SDZ2.A2.Tfran.feces	Host-associated	Animal proximal gut	215	284.194	5.78448	33.0032	35.28	47.54	52.8	18.6047	25.5814	32.5581
1453.54432SDZ2.A3.Tfran.duod	Host-associated	Animal proximal gut	273	336.081	6.17193	34.9823	11.4	26.92	35.22	15.7509	21.978	27.4725
1453.54432SDZ2.A4.Tfran.feces	Host-associated	Animal proximal gut	231	349.714	5.71072	30.5691	43.22	60.18	63.06	25.1082	35.4978	42.4242
1453.54432SDZ2.H8.Tfran.feces	Host-associated	Animal proximal gut	74	115	4.13123	14.4391	86.76	90.22	91.62	43.2432	59.4595	67.5676
1481.NA.01.T0	Host-associated	Animal distal gut	124	138.222	5.03517	16.4918	81.1	81.86	82.6	55.6452	60.4839	62.9032
1481.NA.01.T8	Host-associated	Animal distal gut	115	117.217	4.78559	14.0231	88.58	88.84	89.44	53.0435	55.6522	60
1481.NA.02.T0	Host-associated	Animal distal gut	80	79.5	4.23057	10.7964	96.22	96.4	96.64	86.25	90	91.25
1481.NA.02.T8	Host-associated	Animal distal gut	81	96.3333	4.59012	10.5233	89.3	89.66	90.32	82.716	85.1852	86.4198
1481.NA.04.T0	Host-associated	Animal distal gut	81	91.1111	4.7044	11.8966	97.32	97.96	98.36	82.716	87.6543	91.358
1481.NA.06.T0	Host-associated	Animal distal gut	62	69.6667	4.5162	9.17882	91.5	91.98	93.02	79.0323	83.871	90.3226
1481.NA.07.T4	Host-associated	Animal distal gut	57	59	3.76171	8.08319	99.24	99.44	99.48	85.9649	89.4737	92.9825
1481.NA.07.T8	Host-associated	Animal distal gut	81	90.0769	4.49308	11.832	94.66	95.14	95.26	87.6543	91.358	92.5926
1481.NA.10.T0	Host-associated	Animal distal gut	94	104.333	4.45447	12.8924	90.28	93.04	93.22	77.6596	79.7872	80.8511
1481.NA.10.T8	Host-associated	Animal distal gut	128	148	5.46051	15.624	92.42	95.9	96.16	77.3438	79.6875	82.0312
1481.NA.12.T0	Host-associated	Animal distal gut	119	140	5.32128	14.6407	93.92	96.36	97.84	76.4706	82.3529	85.7143
1481.NA.12.T8	Host-associated	Animal distal gut	106	122.833	4.8729	13.5411	97.26	97.72	98.62	83.9623	84.9057	88.6792
1481.NA.13.T4	Host-associated	Animal distal gut	154	165.316	5.71961	17.8153	91.58	93.62	93.74	61.6883	68.1818	70.7792
1481.NA.15.T0	Host-associated	Animal distal gut	135	204.6	4.97156	16.9113	84.56	86.8	87.36	57.7778	61.4815	62.963
1481.NA.15.T8	Host-associated	Animal distal gut	130	164	4.58638	17.2792	86.84	88.08	88.32	59.2308	63.8462	66.9231
1481.NA.17.T0	Host-associated	Animal distal gut	115	127.1	5.18166	14.8499	92.08	93.54	94.02	69.5652	73.0435	75.6522
1481.NA.17.T8	Host-associated	Animal distal gut	122	156.833	5.43628	16.6038	78.76	81.4	91.72	69.6721	72.9508	75.4098
1481.NA.18.T0	Host-associated	Animal distal gut	54	62.1667	3.95209	9.76874	98.86	99	99.02	83.3333	85.1852	87.037
1481.NA.20.T0	Host-associated	Animal distal gut	80	101.154	4.35278	12.0429	98.14	98.2	98.4	85	86.25	88.75
1481.NA.20.T8	Host-associated	Animal distal gut	47	59.8571	3.95607	8.62482	98.8	98.9	98.9	89.3617	93.617	93.617
1481.NA.23.T0	Host-associated	Animal distal gut	104	128	4.40159	13.448	92.64	92.94	93.16	68.2692	69.2308	71.1538
1481.NA.23.T8	Host-associated	Animal distal gut	109	114.5	4.24841	13.1722	44.5	44.98	44.98	69.7248	72.4771	72.4771
1481.NA.24.T0	Host-associated	Animal distal gut	103	109.688	5.1674	13.8271	93.48	94.32	94.76	78.6408	80.5825	82.5243
1481.NA.24.T8	Host-associated	Animal distal gut	96	103.667	5.10523	13.0484	90.02	92.88	93.24	75	79.1667	81.25
1481.PO1.1.T0	Host-associated	Animal distal gut	99	103.714	5.08134	12.6679	96.34	96.5	96.74	80.8081	83.8384	86.8687
1481.PO1.11.T0	Host-associated	Animal distal gut	150	164.312	5.38989	17.0568	89.72	90	90.7	69.3333	72	77.3333
1481.PO1.11.T8	Host-associated	Animal distal gut	181	191	6.00889	20.0144	91.72	93.92	95.3	66.8508	70.7182	75.1381
1481.PO1.15.T0	Host-associated	Animal distal gut	74	75.1111	4.04836	9.77313	98.7	99.08	99.08	91.8919	95.9459	95.9459
1481.PO1.17.T8	Host-associated	Animal distal gut	73	76	3.93207	10.3309	92.42	94.08	97.14	63.0137	68.4932	73.9726
1481.PO1.2.T0	Host-associated	Animal distal gut	140	151.5	5.65943	17.2538	78.64	79.34	80.26	64.2857	67.8571	70
1481.PO1.2.T8	Host-associated	Animal distal gut	151	163.882	5.76343	18.4155	87.24	88.44	89.46	64.2384	67.5497	70.1987
1481.PO1.3.T0	Host-associated	Animal distal gut	113	137	4.67575	14.9613	78.16	79.14	79.22	77.8761	81.4159	84.0708
1481.PO1.5.T8	Host-associated	Animal distal gut	185	216.292	5.91192	21.7056	80.98	83.84	85.56	51.8919	54.0541	57.8378
1481.PO2.3.T0	Host-associated	Animal distal gut	107	124.333	5.1808	14.394	96.14	96.16	96.16	79.4393	80.3738	80.3738
1481.PO2.3.T4	Host-associated	Animal distal gut	142	170.474	5.26736	17.7687	96.2	96.82	96.86	68.3099	72.5352	73.2394
1481.PO2.5.T4	Host-associated	Animal distal gut	125	144.429	5.07883	15.9142	93.24	95.78	97.34	68	72.8	76
1481.PO3.2.T0	Host-associated	Animal distal gut	97	97.3333	4.63332	12.3063	79.2	96.86	96.88	82.4742	84.5361	85.567
1481.PO3.2.T8	Host-associated	Animal distal gut	122	153	4.76999	14.7025	91.18	95.94	96.8	77.8689	81.9672	86.8852
1481.PO3.3.T0	Host-associated	Animal distal gut	86	97	4.83603	11.3069	87.06	89.82	89.88	72.093	77.907	80.2326
1481.PO4.3.T0	Host-associated	Animal distal gut	112	124.6	5.06848	13.0573	92.32	93.48	95.96	81.25	84.8214	89.2857
1481.PO4.3.T4	Host-associated	Animal distal gut	105	107.462	5.06538	13.0317	90.72	92.96	94.48	80.9524	84.7619	89.5238
1481.PO4.4.T8	Host-associated	Animal distal gut	124	135.545	4.97109	15.7099	96.02	97.24	97.7	75.8065	80.6452	83.0645
1481.PO4.6.T8	Host-associated	Animal distal gut	115	126.214	5.27802	14.0007	90.56	90.62	90.74	80.8696	81.7391	82.6087
1481.PO4.7.T8	Host-associated	Animal distal gut	186	209.615	6.20931	22.4881	84.34	85.8	86.62	62.9032	66.129	68.2796
1481.PO4.8.T8	Host-associated	Animal distal gut	179	194.885	5.47924	21.4053	65.86	66.02	66.5	59.2179	61.4525	66.4804
1481.PO4.9.T0	Host-associated	Animal distal gut	115	126.667	5.36504	14.7576	93	94.54	94.6	78.2609	81.7391	82.6087
1481.PO4.9.T8	Host-associated	Animal distal gut	114	131.5	5.29571	14.2296	96.14	96.98	97.18	78.0702	83.3333	85.0877
1481.PO5.10.T4	Host-associated	Animal distal gut	112	120.231	5.31135	13.9597	87.1	88.74	88.86	82.1429	85.7143	87.5
1481.PO5.2.T0	Host-associated	Animal distal gut	142	153.286	5.14713	15.2579	93.4	97.24	97.96	73.9437	79.5775	82.3944
1481.PO5.2.T8	Host-associated	Animal distal gut	134	143.158	5.21822	15.5647	92.4	96.96	97.5	72.3881	78.3582	80.597
1481.PO5.3.T0	Host-associated	Animal distal gut	121	122.4	5.2722	14.7693	95.02	95.5	96.14	69.4215	73.5537	76.0331
1481.PO5.3.T8	Host-associated	Animal distal gut	101	117	5.12114	12.4241	97.46	97.8	98.04	83.1683	84.1584	87.1287
1481.PO5.5.T0	Host-associated	Animal distal gut	166	177.455	5.41758	18.852	93.46	94.84	95.34	65.6627	71.0843	73.494
1481.PO6.1.T0	Host-associated	Animal distal gut	119	149.333	4.90289	15.5414	81.36	81.42	81.84	63.0252	64.7059	67.2269
1481.PO6.2.T0	Host-associated	Animal distal gut	113	116.067	4.64589	13.8843	92.66	93	94.28	62.8319	67.2566	69.0265
1481.PO6.2.T8	Host-associated	Animal distal gut	150	172.895	5.67122	16.9251	84.62	85.52	86.8	62	65.3333	68
1481.PO6.3.T8	Host-associated	Animal distal gut	88	100.5	4.63109	12.5751	95.98	96.94	97.28	70.4545	76.1364	78.4091
1481.PO6.4.T0	Host-associated	Animal distal gut	100	123.462	5.11078	13.3667	88.66	89.44	89.5	74	80	82
1481.PO7.2.T8	Host-associated	Animal distal gut	88	103.429	4.26638	11.7508	98.1	98.16	98.24	76.1364	77.2727	80.6818
1521.1.W.s.6.1.sequences	Free-living	Water (non-saline)	705	1208.14	6.21763	79.9816	68.04	76.26	82.1	18.8652	27.0922	35.6028
1521.10.W.s.6.1.sequences	Free-living	Water (non-saline)	1341	1673.36	9.04845	134.751	27.42	42.28	48.22	11.6331	18.4191	23.7136
1521.11.W.s.6.1.sequences	Free-living	Water (non-saline)	434	486.516	6.77224	59.4848	21.7	32.2	62.12	21.8894	31.7972	37.3272
1521.12.W.s.6.1.sequences	Free-living	Water (non-saline)	1275	2287.27	8.21583	126.47	30.78	41.88	62.94	14.9804	22.9804	29.2549
1521.15.W.s.6.1.sequences	Free-living	Water (non-saline)	1606	2841.3	8.94717	155.164	19.48	33.28	51.7	10.0872	17.1233	24.4707
1521.16.W.s.6.1.sequences	Free-living	Water (non-saline)	1856	3163.91	9.81823	181.03	20.96	31.86	41.72	10.722	18.4267	24.7306
1521.17.W.s.6.1.sequences	Free-living	Water (non-saline)	1149	1537.66	9.47187	122.747	23.46	33.74	44.16	14.8825	23.8468	31.9408
1521.18.W.s.6.1.sequences	Free-living	Water (non-saline)	1670	2750.63	9.46877	181.435	10.78	18.86	27.12	7.96407	13.2934	18.982
1521.19.W.s.6.1.sequences	Free-living	Water (non-saline)	1016	2155.77	6.09913	112.936	12.54	16.8	21.16	12.5984	17.7165	23.622
1521.2.W.s.6.1.sequences	Free-living	Water (non-saline)	508	1048.04	4.9676	56.6658	75.74	87.02	88.58	21.2598	33.4646	40.5512
1521.20.W.s.6.1.sequences	Free-living	Water (non-saline)	1436	2209.11	8.91334	141.285	27.6	36.06	41.38	11.4903	17.8273	23.3983
1521.21.W.s.6.1.sequences	Free-living	Water (non-saline)	1068	2004.45	8.3278	104.568	40.24	48.32	52.18	16.4794	24.4382	31.4607
1521.22.W.s.6.1.sequences	Free-living	Water (non-saline)	1297	2290.43	8.50935	140.08	30.44	36.48	39.88	11.4109	17.5019	22.9761
1521.226.1.1.s.7.1.sequences	Free-living	Water (non-saline)	203	382.889	4.64746	33.2161	80.02	84.08	89.34	38.9163	48.2759	57.1429
1521.226.11.s.7.1.sequences	Free-living	Water (non-saline)	527	730.929	6.37892	67.4616	46.84	61.76	65.38	17.0778	23.7192	29.222
1521.226.2.s.7.1.sequences	Free-living	Water (non-saline)	463	664.511	6.02377	66.3985	53.72	61.9	67.32	19.6544	24.406	28.0778
1521.226.5.s.7.1.sequences	Free-living	Water (non-saline)	454	636.579	4.76128	67.5988	66.36	72.02	76.92	18.5022	26.4317	32.3789
1521.226.6.s.7.1.sequences	Free-living	Water (non-saline)	444	581.719	6.2157	59.1489	62.24	70.64	75.2	20.7207	28.3784	35.8108
1521.226.7.s.7.1.sequences	Free-living	Water (non-saline)	288	466.733	4.41366	44.3471	73.02	76.48	79.54	23.6111	31.25	38.5417
1521.226.9.s.7.1.sequences	Free-living	Water (non-saline)	295	426.776	5.29431	42.8985	62.32	73.84	74.84	27.4576	34.9153	41.0169
1521.227.1.1.s.7.1.sequences	Free-living	Water (non-saline)	701	1049.06	7.20384	93.3232	24.08	38.54	41.8	12.4108	18.6876	24.2511
1521.227.11.s.7.1.sequences	Free-living	Water (non-saline)	673	1042.39	6.79621	93.9447	35.78	45.46	47.64	11.4413	17.8306	22.734
1521.227.2.s.7.1.sequences	Free-living	Water (non-saline)	526	660.279	6.92102	80.5198	20.92	29.42	35.9	13.4981	19.2015	23.7643
1521.227.4.s.7.1.sequences	Free-living	Water (non-saline)	652	944.057	7.1274	91.7189	22.88	37.82	44.42	12.8834	18.5583	23.0061
1521.227.5.s.7.1.sequences	Free-living	Water (non-saline)	659	937.207	7.17562	85.9861	31.9	43.32	46.78	14.1123	19.8786	25.0379
1521.227.6.s.7.1.sequences	Free-living	Water (non-saline)	523	796.155	6.42464	73.5615	36.18	44.52	47.34	16.826	22.5621	27.7247
1521.227.7.s.7.1.sequences	Free-living	Water (non-saline)	552	737.686	6.15495	80.1335	16.54	25.88	30.08	14.4928	19.9275	24.2754
1521.227.8.s.7.1.sequences	Free-living	Water (non-saline)	365	555.011	4.79048	57.6178	50.04	71.22	73.4	18.9041	28.2192	33.6986
1521.227.9.s.7.1.sequences	Free-living	Water (non-saline)	756	1031.02	7.336	95.7842	30.32	37.46	40.68	13.2275	18.5185	24.3386
1521.228.1.1.s.7.1.sequences	Free-living	Water (non-saline)	768	1013.44	7.58924	93.0046	41.22	48.2	54.5	12.3698	17.9688	22.7865
1521.228.11.s.7.1.sequences	Free-living	Water (non-saline)	592	839.805	6.82813	74.528	38.58	47.24	57.34	16.5541	22.973	27.8716
1521.228.4.s.7.1.sequences	Free-living	Water (non-saline)	685	1028.13	6.84651	85.7461	45.32	53.74	57.98	13.2847	18.1022	22.9197
1521.228.5.s.7.1.sequences	Free-living	Water (non-saline)	667	952.015	6.90714	89.8555	38.92	46.6	57.94	12.1439	17.3913	22.039
1521.228.7.s.7.1.sequences	Free-living	Water (non-saline)	532	771.385	6.57822	73.7325	46.7	54.94	64.44	14.0977	20.4887	27.0677
1521.228.8.s.7.1.sequences	Free-living	Water (non-saline)	227	336.12	4.24976	38.2396	69.18	76	81.62	18.0617	23.7885	28.1938
1521.228.9.s.7.1.sequences	Free-living	Water (non-saline)	884	1280.22	8.15225	109.211	27.04	32.62	38.56	11.4253	16.629	21.8326
1521.229.1.s.7.1.sequences	Free-living	Water (non-saline)	407	500.883	5.40903	58.8559	76.46	78.26	81.68	16.9533	22.8501	26.2899
1521.229.11.s.7.1.sequences	Free-living	Water (non-saline)	141	174.5	3.62227	25.5634	57.28	87.88	88.86	36.8794	48.9362	56.0284
1521.229.2.s.7.1.sequences	Free-living	Water (non-saline)	580	904.25	6.45337	77.0927	62.44	65.78	73.44	15.6897	21.0345	25.1724
1521.229.4.s.7.1.sequences	Free-living	Water (non-saline)	676	1109.89	7.09207	88.4056	42.46	46.6	55.14	12.426	16.8639	21.1538
1521.229.5.s.7.1.sequences	Free-living	Water (non-saline)	524	718.78	6.15864	73.0193	62.9	71.78	74.56	18.8931	25.1908	28.8168
1521.229.6.s.7.1.sequences	Free-living	Water (non-saline)	275	422.019	4.74945	40.9975	81.82	86.24	88.86	31.6364	42.5455	47.6364
1521.229.7.s.7.1.sequences	Free-living	Water (non-saline)	393	491.342	6.54494	49.2572	58.34	65.76	71.98	26.972	34.0967	39.4402
1521.229.9.s.7.1.sequences	Free-living	Water (non-saline)	334	443.379	5.62036	49.7193	60.12	73.54	75.78	21.2575	30.8383	38.3234
1521.23.W.s.6.1.sequences	Free-living	Water (non-saline)	1279	1753.64	9.01457	144.804	22.22	36.66	49.38	9.22596	18.1392	24.7068
1521.230.1.1.s.7.1.sequences	Free-living	Water (non-saline)	426	718	5.03229	67.9772	59.78	65.46	66.14	11.7371	17.1362	21.1268
1521.230.1.s.7.1.sequences	Free-living	Water (non-saline)	481	642.165	6.69571	70.6656	47.92	52.74	54.02	15.8004	20.9979	25.7796
1521.230.11.s.7.1.sequences	Free-living	Water (non-saline)	501	675.06	6.34362	69.6732	40.64	51.08	52.78	14.7705	20.5589	24.9501
1521.230.4.s.7.1.sequences	Free-living	Water (non-saline)	402	501.222	6.25054	60.2638	51.62	56.32	58.58	13.6816	20.6468	25.3731
1521.230.5.s.7.1.sequences	Free-living	Water (non-saline)	490	763.753	6.55132	70.9063	48.64	55	57.66	13.0612	18.5714	23.0612
1521.230.7.s.7.1.sequences	Free-living	Water (non-saline)	516	739.667	6.3304	72.5646	46.44	52.04	56.54	12.7907	18.0233	23.2558
1521.230.8.s.7.1.sequences	Free-living	Water (non-saline)	423	506.697	5.6865	61.7146	54.24	58.8	63.68	15.3664	21.513	26.7139
1521.230.9.s.7.1.sequences	Free-living	Water (non-saline)	678	1049.55	7.09634	95.6116	37.7	48.36	50.44	10.3245	16.3717	21.3864
1521.231.1.1.s.7.1.sequences	Free-living	Water (non-saline)	856	1269.61	7.37857	108.862	41.94	47.86	52.26	8.99533	13.9019	16.7056
1521.231.2.s.7.1.sequences	Free-living	Water (non-saline)	630	955.714	7.02057	91.8489	51.72	55.92	59.36	11.746	16.5079	21.2698
1521.231.3.s.7.1.sequences	Free-living	Water (non-saline)	635	705	7.27848	81.5531	45.56	49.18	54.76	13.3858	17.9528	24.0945
1521.231.4.s.7.1.sequences	Free-living	Water (non-saline)	838	1214.93	7.64251	107.183	46.54	51.34	54.86	10.6205	15.9905	21.3604
1521.231.5.s.7.1.sequences	Free-living	Water (non-saline)	777	1075.53	7.39128	98.883	42.2	47.02	52.36	10.0386	15.0579	20.0772
1521.231.7.s.7.1.sequences	Free-living	Water (non-saline)	745	1054.06	7.18946	96.3767	31.42	36.58	46.74	11.4094	16.9128	21.6107
1521.231.8.s.7.1.sequences	Free-living	Water (non-saline)	780	1140	7.22818	104.058	24.38	27.26	36.4	10	14.2308	18.2051
1521.231.9.s.7.1.sequences	Free-living	Water (non-saline)	865	1260.9	7.23774	110.147	46.56	53.08	57.72	8.78613	14.2197	18.6127
1521.26.W.s.6.1.sequences	Free-living	Water (non-saline)	2340	4621.01	10.4669	213.946	8.6	14.52	18.34	4.57265	8.84615	12.4359
1521.27.W.s.6.1.sequences	Free-living	Water (non-saline)	1430	1682.71	9.99382	143.973	7.1	11.54	15.82	4.8951	8.6014	12.9371
1521.28.W.s.6.1.sequences	Free-living	Water (non-saline)	1832	2565.29	10.0642	184.453	14.46	18.22	21.2	4.96725	8.35153	11.7904
1521.29.W.s.6.1.sequences	Free-living	Water (non-saline)	955	998.706	9.24746	104.389	14.32	16.62	20.06	6.49215	9.10995	12.5654
1521.3.W.s.6.1.sequences	Free-living	Water (non-saline)	741	1531.64	7.57859	83.6713	48.68	66.2	71.5	18.0837	25.5061	32.1188
1521.30.W.s.6.1.sequences	Free-living	Water (non-saline)	2067	3023.21	10.2552	209.209	11.58	16.5	20.08	4.74117	8.22448	11.7078
1521.31.W.s.6.1.sequences	Free-living	Water (non-saline)	778	855.512	8.62848	89.2815	24.72	29.18	34.14	9.89717	14.5244	20.6941
1521.32.W.s.6.1.sequences	Free-living	Water (non-saline)	1024	1184.95	9.26792	116.673	15.6	19.7	22.88	6.54297	10.6445	14.0625
1521.33.W.s.6.1.sequences	Free-living	Water (non-saline)	1443	1994.33	8.17729	151.706	39.56	46.1	51.2	8.17741	13.5135	18.711
1521.330.1.1.s.7.1.sequences	Free-living	Water (non-saline)	622	925.262	6.54705	83.3732	56.44	59.9	68.8	16.881	23.1511	27.9743
1521.330.1.s.7.1.sequences	Free-living	Water (non-saline)	428	729.179	5.44461	65.7634	64.12	75.54	82.74	15.1869	19.3925	22.1963
1521.330.2.s.7.1.sequences	Free-living	Water (non-saline)	478	616.486	6.01213	65.9583	58.26	64.22	73.26	14.2259	19.4561	23.431
1521.330.3.s.7.1.sequences	Free-living	Water (non-saline)	525	751.009	6.11137	74.6128	52.28	56.38	67.96	11.4286	16.7619	21.1429
1521.330.4.s.7.1.sequences	Free-living	Water (non-saline)	676	996.443	7.5985	84.8212	35.74	48.78	52.42	12.8698	18.787	23.9645
1521.330.5.s.7.1.sequences	Free-living	Water (non-saline)	353	534.552	5.58829	52.9458	64.4	77.74	80.2	23.2295	29.745	34.8442
1521.330.6.s.7.1.sequences	Free-living	Water (non-saline)	210	261.053	5.42483	28.2162	71.52	86.26	89.52	38.5714	48.5714	55.2381
1521.330.7.s.7.1.sequences	Free-living	Water (non-saline)	237	312.161	5.79696	32.0371	64.52	75.5	78.86	36.2869	47.6793	55.2743
1521.330.8.s.7.1.sequences	Free-living	Water (non-saline)	313	424.105	6.31181	43.3105	64.5	73.08	79.42	31.3099	38.9776	45.0479
1521.330.9.s.7.1.sequences	Free-living	Water (non-saline)	393	600.346	5.74755	54.2046	71.88	75.86	83.64	28.2443	36.6412	42.4936
1521.331.1.1.s.7.1.sequences	Free-living	Water (non-saline)	639	967.076	6.70933	84.0461	51.56	55.82	60.74	12.3631	16.4319	20.5008
1521.331.1.s.7.1.sequences	Free-living	Water (non-saline)	464	624.97	5.58415	67.7946	70.46	73	74.02	16.3793	20.9052	23.7069
1521.331.2.s.7.1.sequences	Free-living	Water (non-saline)	540	596.524	6.90002	75.3509	53	57.28	58.86	16.4815	21.2963	25.7407
1521.331.3.s.7.1.sequences	Free-living	Water (non-saline)	631	872.363	6.70325	83.799	36.54	42.12	45.76	12.0444	16.7987	21.2361
1521.331.4.s.7.1.sequences	Free-living	Water (non-saline)	502	687.111	6.41675	70.8164	54.5	57.92	59.68	15.5378	20.3187	24.1036
1521.331.5.s.7.1.sequences	Free-living	Water (non-saline)	562	775.175	6.33179	76.8531	57.1	59.94	61.94	13.1673	16.9039	20.4626
1521.331.6.s.7.1.sequences	Free-living	Water (non-saline)	534	778.685	6.71206	74.7553	53.98	59.6	63.78	16.8539	21.9101	27.1536
1521.331.7.s.7.1.sequences	Free-living	Water (non-saline)	578	718.343	7.08473	72.5834	30.36	33.44	41.22	12.9758	18.6851	22.3183
1521.331.8.s.7.1.sequences	Free-living	Water (non-saline)	590	807.051	7.24881	76.8117	34.46	38.12	43.76	14.5763	20	24.5763
1521.331.9.s.7.1.sequences	Free-living	Water (non-saline)	517	698.958	6.63944	72.88	49.96	57.14	62.88	13.5397	20.5029	24.9516
1521.332.1.1.s.7.1.sequences	Free-living	Water (non-saline)	459	655.395	6.17197	62.4659	55.58	67.02	69.2	18.3007	25.9259	31.1547
1521.332.1.s.7.1.sequences	Free-living	Water (non-saline)	363	482.221	5.75298	54.7599	73.6	77.24	78.2	18.4573	25.0689	30.854
1521.332.2.s.7.1.sequences	Free-living	Water (non-saline)	412	615.727	6.43381	63.2002	57.42	63.78	65.54	15.2913	22.3301	26.4563
1521.332.5.s.7.1.sequences	Free-living	Water (non-saline)	435	565.686	6.61456	64.3499	46.3	51.42	55.54	13.5632	20.6897	24.8276
1521.332.6.s.7.1.sequences	Free-living	Water (non-saline)	507	772.867	6.6941	69.6293	49.92	55.44	60.02	16.9625	23.6686	29.3886
1521.332.7.s.7.1.sequences	Free-living	Water (non-saline)	583	803.815	6.64994	78.7497	39.76	44.8	49.1	16.295	21.6123	26.5866
1521.332.8.s.7.1.sequences	Free-living	Water (non-saline)	518	722.01	6.56955	72.1363	45.82	52.62	56.3	14.6718	20.6564	26.2548
1521.332.9.s.7.1.sequences	Free-living	Water (non-saline)	349	538.473	5.11792	47.8649	69.7	80.94	81.82	23.4957	34.384	40.9742
1521.34.W.s.6.1.sequences	Free-living	Water (non-saline)	2421	4171.21	10.7386	242.546	6.8	10.7	14.52	4.50227	7.47625	11.1524
1521.35.W.s.6.1.sequences	Free-living	Water (non-saline)	1448	2379.71	7.3903	157.554	48.82	51.68	54.58	6.42265	9.59945	12.8453
1521.36.W.s.6.1.sequences	Free-living	Water (non-saline)	1040	1389.83	7.20042	123.714	48.12	56.76	60.22	6.63462	11.7308	16.7308
1521.37.W.s.6.1.sequences	Free-living	Water (non-saline)	1272	1530.32	9.32612	141.55	20.06	32.56	41.36	10.1415	17.6101	23.8994
1521.4.W.s.6.1.sequences	Free-living	Water (non-saline)	1114	1705.73	8.65528	118.424	27.7	41.5	49.76	12.4776	19.2101	25.5835
1521.40.W.s.6.1.sequences	Free-living	Water (non-saline)	1310	1861.81	8.81705	147.29	17.04	35.48	47.86	9.69466	17.1756	22.9771
1521.41.W.s.6.1.sequences	Free-living	Water (non-saline)	806	1313.45	7.79221	91.992	26.5	42.36	59.96	10.794	20.2233	27.7916
1521.42.W.s.6.1.sequences	Free-living	Water (non-saline)	766	1414.68	5.86618	101.367	24.84	64.94	75.56	13.0548	21.2794	27.2846
1521.44.W.s.6.1.sequences	Free-living	Water (non-saline)	795	1315.86	7.44879	97.6819	30.58	54.78	64.36	11.0692	19.1195	27.2956
1521.47.W.s.6.1.sequences	Free-living	Water (non-saline)	1143	2007.15	8.5459	128.746	26.34	42.18	48.12	8.04899	15.748	22.4847
1521.48.W.s.6.1.sequences	Free-living	Water (non-saline)	912	1087.72	8.7029	108.408	25.84	40.4	46.66	12.6096	22.1491	28.6184
1521.5.W.s.6.1.sequences	Free-living	Water (non-saline)	1885	3495.1	9.7346	181.889	22.14	32.68	44.62	10.1326	15.809	21.2202
1521.50.W.s.6.1.sequences	Free-living	Water (non-saline)	946	1250.73	8.51132	98.4909	37.42	53.48	64.38	14.2706	24.8414	34.2495
1521.52.W.s.6.1.sequences	Free-living	Water (non-saline)	2462	5810.64	10.5796	247.237	17.6	24.34	29.98	6.37693	11.8603	16.7344
1521.53.W.s.6.1.sequences	Free-living	Water (non-saline)	2162	3714.44	10.3115	225.179	16.7	23.9	29.94	6.01295	10.8696	16.0962
1521.54.W.s.6.1.sequences	Free-living	Water (non-saline)	2077	3776.54	10.2906	215.226	18.88	27.02	34.14	6.78864	11.9884	17.5253
1521.55.W.s.6.1.sequences	Free-living	Water (non-saline)	1611	2892.02	8.63603	166.28	45.22	50.68	54.8	9.99379	15.5183	22.036
1521.56.W.s.6.1.sequences	Free-living	Water (non-saline)	2055	4930.1	9.76334	208.409	33.24	38.06	42.24	7.49392	11.8735	15.9611
1521.57.W.s.6.1.sequences	Free-living	Water (non-saline)	2195	4256.29	9.85664	215.783	24.24	30.62	35.44	6.65148	10.5695	15.0342
1521.58.W.s.6.1.sequences	Free-living	Water (non-saline)	2502	5145.82	10.5624	256.657	13.32	19.02	22.9	5.83533	9.79217	13.8289
1521.6.W.s.6.1.sequences	Free-living	Water (non-saline)	1064	1294.65	8.76324	114.792	31.74	44.04	50.5	12.218	18.797	25.6579
1521.61.W.s.6.1.sequences	Free-living	Water (non-saline)	1902	3003.22	9.82188	194.898	21.06	27.5	30.4	5.99369	10.1998	14.3533
1521.62.W.s.6.1.sequences	Free-living	Water (non-saline)	2068	4147.87	9.7416	215.221	24.02	34.7	38.22	7.15667	11.1219	15.0387
1521.64.W.s.6.1.sequences	Free-living	Water (non-saline)	2093	3243.96	10.2745	217.105	14.44	21.32	24.66	5.68562	9.84233	13.569
1521.65.W.s.6.1.sequences	Free-living	Water (non-saline)	2103	3556.75	10.1615	200.313	22.34	29.96	35.7	6.60961	11.6025	16.5478
1521.66.W.s.6.1.sequences	Free-living	Water (non-saline)	2158	3423.23	10.2658	208.848	17.38	22.38	25.08	5.42169	9.40686	12.5116
1521.67.W.s.6.1.sequences	Free-living	Water (non-saline)	1949	4297.5	9.90283	191.756	26.56	37.34	44.14	8.36326	14.6229	20.7799
1521.68.W.s.6.1.sequences	Free-living	Water (non-saline)	2103	3646.6	10.0237	200.69	24.04	30.74	34.86	6.60961	11.2696	15.7394
1521.69.W.s.6.1.sequences	Free-living	Water (non-saline)	2007	3125.56	10.264	195.185	19.18	25.76	29.8	7.82262	12.7554	17.3891
1521.7.W.s.6.1.sequences	Free-living	Water (non-saline)	2109	4732.01	10.1134	179.149	24	32.7	38.6	8.77193	14.7937	20.2466
1521.72.W.s.6.1.sequences	Free-living	Water (non-saline)	2127	4311.26	10.0907	199.9	29	35.84	40.08	8.93277	14.8096	19.9342
1521.73.W.s.6.1.sequences	Free-living	Water (non-saline)	2322	4758.39	10.4216	229.096	21.16	27.52	31.82	7.14901	11.8002	16.1929
1521.75.W.s.6.1.sequences	Free-living	Water (non-saline)	2158	3474.07	10.3558	214.864	17.26	22.68	26.88	6.58017	10.8434	15.5236
1521.76.W.s.6.1.sequences	Free-living	Water (non-saline)	2115	3355.5	10.3177	203.798	19.2	25.5	30.66	7.61229	11.773	17.1631
1521.77.W.s.6.1.sequences	Free-living	Water (non-saline)	2116	3254.51	10.4784	205.918	12.86	21.64	27.06	6.61626	12.3346	17.0605
1521.8.W.s.6.1.sequences	Free-living	Water (non-saline)	1391	1973	8.86405	144.291	38.04	46.82	50.28	10.6398	16.463	21.711
1521.81.W.s.6.1.sequences	Free-living	Water (non-saline)	2195	4665.77	10.1314	221.265	23.12	28.68	32.68	6.92483	10.6606	14.8975
1521.82.W.s.6.1.sequences	Free-living	Water (non-saline)	2222	4448.63	10.2938	233.032	20.36	27.14	32.16	6.66067	11.2061	16.0666
1521.83.W.s.6.1.sequences	Free-living	Water (non-saline)	1726	2341.83	9.97057	179.084	20.74	28.78	33.68	8.86443	14.5423	20.1043
1521.84.W.s.6.1.sequences	Free-living	Water (non-saline)	2249	4735.62	10.2774	233.613	21.52	28.66	33.9	6.75856	10.6269	15.2068
1521.85.W.s.6.1.sequences	Free-living	Water (non-saline)	2005	3117.29	10.2159	201.66	12.72	21.28	27.32	6.38404	12.0698	18.005
1521.86.W.s.6.1.sequences	Free-living	Water (non-saline)	1611	3027	8.60693	164.663	14.46	22.92	30.64	8.00745	14.4631	20.9808
1521.87.W.s.6.1.sequences	Free-living	Water (non-saline)	1843	2918.8	10.0311	197.647	20.74	28.88	35.22	8.46446	13.9989	20.4015
1521.88.W.s.6.1.sequences	Free-living	Water (non-saline)	889	1021.68	8.70666	106.215	39.58	48.1	51.8	13.6108	20.9224	25.4218
1521.89.W.s.6.1.sequences	Free-living	Water (non-saline)	1569	2194.33	9.50034	167.98	29.86	38.02	43.38	9.81517	15.1689	20.9688
1521.90.W.s.6.1.sequences	Free-living	Water (non-saline)	1776	3466.92	9.49629	184.165	27.92	36.18	43.34	8.61486	14.6396	20.9459
1521.91.W.s.6.1.sequences	Free-living	Water (non-saline)	1688	3743.38	8.21077	187.694	41.18	48.3	50.88	7.46445	11.4929	16.0545
[truncated: 8,001 more rows]
