# Supplementary material for: Estimate of the sequenced proportion of the global prokaryotic genome
Source: Microbiome. 2020 Sep 16;8:134. doi: 10.1186/s40168-020-00903-z (PMC7496214; doi:10.1186/s40168-020-00903-z)
Supplement: Supplementary file 19 — Additional file 18: Supplementary dataset 2. Bcell, BOTU and POTU of different environment types. [file 40168_2020_903_MOESM18_ESM.xlsx]

## Sheet: Data S2
EMPO_3	Samples	OTUs	Bcell (100%)	Bcell (98.6%)	Bcell (97%)	BOTU (100%)	BOTU (98.6%)	BOTU (97%)	POTU (100%)	POTU (98.6%)	POTU (97%)	EMPO_1	Examples
All	10000	262011	38.1 (16.4-86.3)	50.1 (28.3-90.6)	60.4 (40.0-93.0)	18.8 (9.1-52.6)	28.4 (16.4-64.3)	37.6 (24.8-71.4)	2.10678	6.75277	12.2056
Free-living	4839	223323	29.1 (16.2-52.0)	41.4 (26.9-62.2)	51.7 (37.7-69.8)	13.0 (7.7-24.8)	21.3 (14.3-35.1)	30.0 (21.5-43.9)	2.13682	6.22865	11.0781
Host-associated	5161	100726	68.3 (16.9-95.2)	79.6 (30.7-97.2)	85.6 (43.2-98.0)	40.7 (11.8-69.4)	53.5 (19.9-78.2)	62.8 (29.8-82.3)	4.6413	12.5082	20.4565
Aerosol (non-saline)	81	10129	68.4 (59.1-74.8)	77.4 (67.1-82.1)	83.2 (73.6-86.3)	50.0 (42.9-56.0)	64.9 (56.2-71.0)	72.3 (66.0-77.3)	16.7341	34.1692	46.431	Free-living	aerosolized dust or liquid
Hypersaline (saline)	13	2118	8.2 (6.2-43.4)	19.5 (12.8-53.2)	31.3 (22.0-64.0)	11.4 (4.8-17.6)	17.1 (7.9-24.9)	26.4 (11.4-34.3)	5.94901	9.91501	13.6922	Free-living	water from hypersaline sample or brine (>50 psu)
Sediment (non-saline)	544	50989	6.1 (0.6-16.3)	11.8 (1.3-30.3)	22.4 (4.3-42.7)	3.0 (1.0-6.0)	6.5 (2.1-12.4)	11.5 (4.3-19.9)	2.26716	5.00696	9.17649	Free-living	sediment from lake, pond, river (<5 psu)
Sediment (saline)	541	45830	14.4 (8.3-19.5)	23.0 (15.5-29.8)	33.9 (24.7-42.7)	4.0 (2.7-8.3)	8.2 (5.9-13.9)	14.1 (10.5-21.0)	3.25333	6.78158	11.1434	Free-living	sediment from ocean, sea, estuary, mangrove, beach (>5 psu)
Soil (non-saline)	954	93287	22.4 (16.2-31.9)	36.5 (29.3-46.1)	48.1 (41.4-57.0)	10.1 (8.2-12.6)	18.6 (16.1-21.8)	28.6 (25.2-32.2)	2.87714	7.07816	13.0361	Free-living	soil from forest, grassland, tundra, desert, etc.
Surface (non-saline)	953	44178	50.2 (26.3-91.2)	62.0 (38.4-94.3)	68.5 (50.1-95.0)	22.9 (14.3-55.2)	36.6 (24.0-63.7)	44.7 (31.4-70.4)	6.54851	13.7648	21.7801	Free-living	biofilm from wet (<5 psu) or dry surface, wood, dust, microbial mat
Surface (saline)	117	17425	33.7 (18.4-57.5)	43.6 (29.2-71.4)	56.7 (40.4-78.0)	17.1 (10.7-25.9)	28.1 (18.7-38.2)	38.0 (26.2-47.6)	5.49211	10.6284	16.9412	Free-living	biofilm from wet or underwater surface or microbial mat (>5 psu)
Water (non-saline)	954	77551	35.0 (24.0-50.0)	48.4 (34.7-65.6)	56.3 (42.7-72.9)	15.1 (11.2-21.7)	23.6 (18.4-32.2)	32.4 (25.4-41.0)	2.91679	6.70913	11.7574	Free-living	fresh water from lake, pond, river (<5 psu)
Water (saline)	682	17501	47.0 (35.7-59.3)	53.5 (42.9-63.7)	61.0 (50.9-70.4)	27.0 (16.7-33.5)	33.6 (23.3-40.8)	41.2 (30.7-48.9)	8.60522	14.502	21.2216	Free-living	salt water from ocean, sea, estuary, mangrove, coral reef (>5 psu)
Animal corpus	322	3603	97.9 (94.9-99.6)	99.0 (97.0-99.8)	99.3 (97.5-99.8)	76.9 (70.4-84.2)	85.7 (77.8-90.4)	88.2 (81.0-92.9)	28.3097	42.4091	53.0391	Host-associated	tissue of sponge, coral, gill, siphon, carcass, etc. or whole small animal
Animal distal gut	953	26697	66.9 (20.8-92.3)	79.8 (34.8-95.7)	84.6 (46.9-97.4)	39.7 (16.7-66.7)	52.9 (24.4-74.6)	60.0 (33.7-80.4)	9.38308	18.3242	27.8159	Host-associated	feces, stool
Animal proximal gut	354	7667	40.0 (22.1-76.9)	49.1 (33.2-82.2)	58.4 (44.8-87.3)	22.8 (18.3-31.3)	32.1 (27.1-43.3)	43.1 (37.2-51.4)	15.3385	25.4728	35.6593	Host-associated	gut intestine, gizzard, crop, lumen, mucosa
Animal secretion	917	19302	95.4 (87.1-98.1)	97.5 (92.4-99.0)	97.9 (93.5-99.1)	71.2 (60.0-77.0)	79.4 (70.1-83.8)	82.1 (75.7-86.3)	14.299	26.6967	38.2033	Host-associated	saliva, breast milk, vaginal secretion
Animal surface	987	31655	88.9 (73.3-96.0)	92.8 (81.9-97.6)	94.6 (87.2-98.3)	58.8 (46.6-71.3)	70.3 (58.8-80.3)	77.6 (68.3-85.1)	11.4705	25.0166	37.5517	Host-associated	skin, sebum, mucus, slime
Plant corpus	123	4201	99.9 (99.6-100.0)	99.9 (99.8-100.0)	100.0 (99.8-100.0)	66.7 (50.0-78.6)	75.0 (61.1-88.2)	78.8 (66.7-89.4)	23.661	35.9914	47.9648	Host-associated	tissue of leaf, stem, fruit, algae
Plant rhizosphere	552	39483	21.0 (16.8-27.7)	31.8 (26.4-38.7)	41.5 (35.5-49.8)	8.9 (7.7-12.5)	15.7 (13.8-20.8)	23.1 (21.1-29.6)	3.60915	7.40319	12.5522	Host-associated	plant root system, may include some soil
Plant surface	953	13839	4.5 (2.1-11.2)	17.3 (9.0-31.9)	34.6 (24.6-51.3)	8.5 (6.5-12.5)	16.2 (12.8-20.9)	26.0 (21.8-32.3)	8.64224	15.6153	23.9613	Host-associated	leaf or kelp surface biofilm
