# Supplementary material for: Estimate of the sequenced proportion of the global prokaryotic genome
Source: Microbiome. 2020 Sep 16;8:134. doi: 10.1186/s40168-020-00903-z (PMC7496214; doi:10.1186/s40168-020-00903-z)
Supplement: Supplementary file 20 — Additional file 19: Supplementary dataset 3. Summary of 262,011 OTUs and predominant taxa. [file 40168_2020_903_MOESM19_ESM.xlsx]

## Sheet: Data S3
OTU ID	Identity	Dominant	Sequences	Samples	EMPO_3	Aerosol (non-saline)	Animal corpus	Animal distal gut	Animal proximal gut	Animal secretion	Animal surface	Hypersaline (saline)	Plant corpus	Plant rhizosphere	Plant surface	Sediment (non-saline)	Sediment (saline)	Soil (non-saline)	Surface (non-saline)	Surface (saline)	Water (non-saline)	Water (saline)	Taxa
1	96.67		22	2	1												22						d:Bacteria,p:"Proteobacteria",c:Gammaproteobacteria,o:Alteromonadales,f:Alteromonadaceae
2	86.67		6	4	2											3					3		d:Bacteria,p:"Proteobacteria",c:Alphaproteobacteria,o:Rhizobiales,f:Phyllobacteriaceae
3			16	13	2												15					1	d:Bacteria,p:"Proteobacteria",c:Epsilonproteobacteria,o:Campylobacterales
4	92.31		48	21	4			4								6			33		5		d:Bacteria,p:"Planctomycetes",c:Planctomycetia
5	90		30	7	1			30															d:Bacteria,p:Firmicutes,c:Clostridia,o:Clostridiales
6	92.22		2	2	1					2													d:Bacteria,p:"Bacteroidetes",c:"Bacteroidia",o:"Bacteroidales",f:"Prevotellaceae",g:Prevotella
7	84.44		1	1	1									1									d:Bacteria
8	95.56		1	1	1													1					d:Bacteria,p:"Acidobacteria",c:Acidobacteria_Gp3,g:Gp3
9			1	1	1																1		d:Bacteria,p:"Elusimicrobia",c:Endomicrobia
10	86.67		7	1	1			7															d:Bacteria,p:"Bacteroidetes"
11	95.56		1	1	1														1				d:Bacteria,p:"Proteobacteria",c:Alphaproteobacteria,o:Rhodospirillales
12			3	3	1											3							d:Bacteria
13	91.21		15	12	3									5		3		7					d:Bacteria,p:"Planctomycetes",c:Planctomycetia,o:Planctomycetales,f:Planctomycetaceae,g:Pirellula
14			5	4	1												5						d:Bacteria,p:Firmicutes
15			4	3	1												4						d:Bacteria
16	95.56		8	8	2									7				1					d:Bacteria,p:"Actinobacteria",c:Actinobacteria
17	88.89		100	38	3					37					14				49				d:Bacteria,p:"Proteobacteria"
18	86.81		1	1	1													1					d:Bacteria
19	88.89		6	6	1											6							d:Bacteria,p:Latescibacteria,g:Latescibacteria_genera_incertae_sedis
20			23	15	3						1					21				1			d:Bacteria,p:"Proteobacteria",c:Gammaproteobacteria
21	93.33		19	16	1												19						d:Bacteria,p:"Proteobacteria",c:Deltaproteobacteria,o:Desulfobacterales
22	94.44		1	1	1															1			d:Bacteria,p:"Proteobacteria",c:Alphaproteobacteria
23	94.44		65	46	1											65							d:Bacteria,p:"Proteobacteria",c:Deltaproteobacteria,o:Desulfuromonadales
24			1	1	1																1		d:Bacteria
25	95.56		12	5	1						12												d:Bacteria,p:Firmicutes
26	94.44	YES	2298	463	9						23			1427		166	9	489	41	2	139	2	d:Bacteria,p:"Proteobacteria",c:Deltaproteobacteria,f:Syntrophorhabdaceae,g:Syntrophorhabdus
27	90		15	6	1											15							d:Bacteria
28	94.44		1	1	1													1					d:Bacteria,p:"Proteobacteria",c:Deltaproteobacteria,o:Myxococcales
29			24	10	3											7			16		1		d:Bacteria
30	92.22		2	2	1			2															d:Bacteria,p:Firmicutes,c:Clostridia,o:Clostridiales,f:Ruminococcaceae
31			1	1	1																1
32			1	1	1																1		d:Bacteria,p:"Proteobacteria"
33			55	43	1											55							d:Archaea,p:Woesearchaeota
34			2	2	1										2								d:Bacteria,p:"Proteobacteria"
35	82.22		3	2	1																3		d:Bacteria
36	89.89		11	7	2						4						7						d:Bacteria,p:"Proteobacteria",c:Alphaproteobacteria
37	92.13		11	4	1					11													d:Bacteria,p:"Spirochaetes"
38			13	12	1												13						d:Bacteria
39	96.67		16938	248	7											173	1	299	16408	4	51	2	d:Bacteria,p:"Proteobacteria",c:Alphaproteobacteria,o:Sphingomonadales,f:Sphingomonadaceae
40	87.78		17	10	1												17						d:Bacteria,p:"Acidobacteria"
41	87.64		8	7	1												8						d:Bacteria
42			2	2	2											1					1		d:Bacteria
43	89.01		2	2	2													1			1		d:Bacteria
44	91.11		61	8	2														58		3		d:Bacteria
45	94.51		7	1	1													7					d:Bacteria
46	100		13165	249	6	3											12733	2	2	413		12	d:Bacteria,p:"Proteobacteria",c:Alphaproteobacteria,o:Rhodobacterales,f:Rhodobacteraceae,g:Sedimentitalea
47			15	2	2											2		13					d:Bacteria
48	96.67		7	3	1												7						d:Bacteria,p:"Proteobacteria",c:Gammaproteobacteria
49			4	4	2						1						3						d:Archaea
50	95.56		7	4	1																7		d:Bacteria,p:Cyanobacteria/Chloroplast,c:Cyanobacteria,f:Family_VI
51	94.44		62	8	1			62															d:Bacteria,p:Firmicutes,c:Clostridia,o:Clostridiales,f:Ruminococcaceae,g:Ethanoligenens
52	96.67		2	2	2											1			1				d:Bacteria,p:"Actinobacteria",c:Actinobacteria,o:Actinomycetales,f:Streptomycetaceae,g:Streptomyces
53	92.22		10	5	1													10					d:Bacteria,p:"Proteobacteria"
54	87.64		4	4	1											4							d:Bacteria
55	95.56		182	27	3			160											2		20		d:Bacteria,p:Firmicutes,c:Clostridia,o:Clostridiales,f:Ruminococcaceae
56	100		49	3	2						2									47			d:Bacteria,p:"Proteobacteria",c:Gammaproteobacteria,o:Alteromonadales,f:Shewanellaceae,g:Shewanella
57			4	3	1																4		d:Bacteria,p:Parcubacteria,g:Parcubacteria_genera_incertae_sedis
58	96.7		1	1	1													1					d:Bacteria,p:"Chlamydiae",c:Chlamydiia,o:Chlamydiales,f:Parachlamydiaceae,g:Neochlamydia
59	86.67		6	4	1																6		d:Bacteria,p:"Chlamydiae"
60			237	19	2													236			1		d:Bacteria
61			4	4	1									4									d:Bacteria,p:"Verrucomicrobia"
62	97.78		1	1	1			1															d:Bacteria,p:Firmicutes,c:Clostridia,o:Clostridiales,f:Lachnospiraceae,g:Clostridium_XlVa
63	90		13	6	4							3			1					5		4	d:Bacteria,p:"Acidobacteria"
64	94.44		10	3	2												3			7			d:Bacteria,p:Cyanobacteria/Chloroplast
65			9	7	3											5	3		1				d:Bacteria,p:"Proteobacteria",c:Gammaproteobacteria
66	92.13		1	1	1							1											d:Bacteria,p:"Proteobacteria",c:Gammaproteobacteria,o:Chromatiales
67	96.67		3	2	1													3					d:Bacteria,p:"Actinobacteria",c:Actinobacteria,o:Actinomycetales,f:Micromonosporaceae,g:Micromonospora
68			3	2	1																3		d:Bacteria,p:"Proteobacteria"
69	98.89		519	221	10	58	5	2		80	82			32		37		92	65		66		d:Bacteria,p:"Actinobacteria",c:Actinobacteria,o:Actinomycetales,f:Nocardioidaceae,g:Nocardioides
70	93.33		65	15	2										63					2			d:Bacteria,p:Cyanobacteria/Chloroplast,c:Cyanobacteria
71	100		1629	184	15	44	52	102	18	62	1009	6	1	35	8		8	106	94		73	11	d:Bacteria,p:"Proteobacteria",c:Betaproteobacteria,o:Burkholderiales,f:Burkholderiaceae,g:Ralstonia
72	98.89		71	14	1				71														d:Bacteria,p:Firmicutes,c:Clostridia,o:Clostridiales,f:Ruminococcaceae,g:Intestinimonas
73	91.11		13	11	2									10				3					d:Bacteria,p:"Verrucomicrobia",c:Spartobacteria,g:Spartobacteria_genera_incertae_sedis
74			64	20	1											64							d:Bacteria,p:"Acidobacteria"
75			59	38	6						2					7		27	3	1	19		d:Bacteria,p:"Elusimicrobia"
76	85.71		4	3	3	1												1	2				d:Bacteria,p:Cyanobacteria/Chloroplast
77	98.89		2	1	1														2				d:Bacteria,p:"Proteobacteria",c:Deltaproteobacteria,o:Myxococcales,f:Polyangiaceae,g:Chondromyces
78	86.67		11	7	3			7											1		3		d:Bacteria
79	94.51		7	2	1											7							d:Bacteria,p:"Proteobacteria",c:Deltaproteobacteria
80	96.63		213	117	5						1			109				95	2		6		d:Bacteria,p:"Proteobacteria",c:Deltaproteobacteria,o:Myxococcales,f:Polyangiaceae,g:Byssovorax
81			8	2	1												8						d:Bacteria,p:"Acidobacteria"
82	87.78		4	3	1											4							d:Bacteria
83			24	21	2									19				5					d:Bacteria,p:Microgenomates,g:Microgenomates_genera_incertae_sedis
84			122	72	7									8		40	10	21	22	1	20		d:Bacteria,p:"Verrucomicrobia"
85			8	7	1											8							d:Bacteria
86			2	1	1																2		d:Bacteria
87	87.91		37	28	1												37						d:Bacteria,p:"Proteobacteria",c:Deltaproteobacteria
88	93.33		2	1	1										2								d:Bacteria,p:Cyanobacteria/Chloroplast,c:Chloroplast,f:Chloroplast,g:Bacillariophyta
89	90.11	YES	24993	1397	16	22	1	73	2	29	142		3	12852	18	3116	141	7344	288	5	892	65	d:Bacteria
90			3	3	1														3				d:Bacteria
91			105	67	1											105							d:Archaea
92			3	1	1				3														d:Bacteria,p:"Bacteroidetes",c:Sphingobacteriia,o:"Sphingobacteriales",f:"Saprospiraceae",g:Lewinella
93	97.78		13	8	1													13					d:Bacteria,p:"Actinobacteria",c:Actinobacteria,o:Actinomycetales,f:Nocardioidaceae,g:Nocardioides
94			4	3	1													4					d:Bacteria,p:"Planctomycetes",c:Planctomycetia
95	96.67		4	3	2									3				1					d:Bacteria,p:"Actinobacteria",c:Actinobacteria,o:Actinomycetales
96	98.89		11	3	1			11															d:Bacteria,p:Cyanobacteria/Chloroplast,c:Chloroplast,f:Chloroplast,g:Streptophyta
97	94.44		2	1	1																2		d:Bacteria,p:"Proteobacteria",c:Alphaproteobacteria,o:Rhizobiales,f:Beijerinckiaceae
98	89.01		18	13	5										1	3		2	7		5		d:Bacteria,p:"Proteobacteria"
99			2	1	1												2						d:Bacteria,p:"Proteobacteria"
100			29	17	2												24			5			d:Bacteria,p:"Proteobacteria"
101	94.44		4	4	1												4						d:Bacteria,p:"Bacteroidetes",c:Flavobacteriia,o:"Flavobacteriales"
102	94.51		3687	144	7					8	8						3532	6	6	75		52	d:Bacteria,p:"Proteobacteria",c:Deltaproteobacteria,o:Desulfuromonadales,f:Desulfuromonadaceae
103	91.11		14	11	1											14							d:Bacteria,p:"Chloroflexi",c:Caldilineae
104	98.89		6	1	1						6												d:Bacteria,p:"Actinobacteria",c:Actinobacteria,o:Actinomycetales,f:Micrococcaceae,g:Garicola
105	98.89		4	3	2			1													3		d:Bacteria,p:Firmicutes,c:Negativicutes,o:Selenomonadales,f:Veillonellaceae
106	92.22		77	45	4									2		3		69			3		d:Bacteria,p:"Planctomycetes",c:Planctomycetia
107	83.52		7	6	2													4			3		d:Bacteria
108	90		8	5	1													8					d:Bacteria,p:"Actinobacteria"
109	92.22		2	2	1													2					d:Bacteria,p:"Planctomycetes",c:Planctomycetia,o:Planctomycetales,f:Planctomycetaceae,g:Aquisphaera
110	94.51		5	2	1																5		d:Bacteria,p:"Proteobacteria",c:Deltaproteobacteria,o:Bdellovibrionales,f:Bacteriovoracaceae
111	91.21		1	1	1																1		d:Bacteria,p:"Chlamydiae"
112			1	1	1										1								d:Bacteria,p:"Bacteroidetes"
113			210	30	2					58	152												d:Bacteria,p:"Proteobacteria",c:Betaproteobacteria
114	94.44		33	3	3	17	10											6					d:Bacteria,p:"Acidobacteria",c:Acidobacteria_Gp3,g:Gp3
115	90.11		8	4	3							1				2	5						d:Bacteria,p:"Acidobacteria"
116	95.51		5	3	2									4							1		d:Bacteria,p:"Actinobacteria",c:Actinobacteria,o:Actinomycetales,f:Micromonosporaceae
117	95.56		1	1	1																1		d:Bacteria,p:Firmicutes,c:Bacilli
118	95.56		427	76	6	24		348		4	4								46		1		d:Bacteria,p:"Proteobacteria",c:Gammaproteobacteria,o:Aeromonadales,f:Succinivibrionaceae,g:Succinivibrio
119	91.11		6	2	2													4			2		d:Bacteria,p:"Proteobacteria"
120	98.89		1216	57	2			1201	15														d:Bacteria,p:Firmicutes,c:Clostridia,o:Clostridiales,f:Lachnospiraceae,g:Oribacterium
121	97.78		4	3	2			3	1														d:Bacteria,p:"Bacteroidetes",c:"Bacteroidia",o:"Bacteroidales",f:"Rikenellaceae",g:Alistipes
122	95.56		2	1	1													2					d:Bacteria,p:"Planctomycetes",c:Planctomycetia,o:Planctomycetales,f:Planctomycetaceae,g:Gemmata
123	93.33		1	1	1														1				d:Bacteria,p:"Verrucomicrobia",c:Spartobacteria,g:Spartobacteria_genera_incertae_sedis
124			7	6	1											7							d:Bacteria
125	92.31		29	15	1										29								d:Bacteria,p:"Bacteroidetes",c:Sphingobacteriia,o:"Sphingobacteriales",f:"Saprospiraceae",g:Lewinella
126	91.21		1	1	1														1				d:Bacteria,p:"Verrucomicrobia",c:Opitutae
127			45	3	1												45						d:Bacteria,p:Latescibacteria
128	93.33		4	3	2						2							2					d:Bacteria,p:Firmicutes,c:Clostridia
129	97.83		4	1	1	4																	d:Bacteria,p:Firmicutes,c:Clostridia,o:Clostridiales,f:Lachnospiraceae,g:Clostridium_XlVa
130	85.87		9	1	1			9															d:Bacteria
131	94.44		1	1	1													1					d:Bacteria,p:"Bacteroidetes",c:Cytophagia
132	93.33		14	2	1			14															d:Bacteria,p:Firmicutes,c:Clostridia,o:Clostridiales,f:Ruminococcaceae,g:Acetanaerobacterium
133	93.33		11	3	1													11					d:Bacteria
134	92.13		5	3	1													5					d:Bacteria,p:"Actinobacteria",c:Actinobacteria
135	98.89		6	1	1	6																	d:Bacteria,p:Firmicutes,c:Negativicutes,o:Selenomonadales,f:Veillonellaceae,g:Veillonella
136	94.51		6	3	1						6												d:Bacteria,p:Firmicutes,c:Clostridia,o:Clostridiales,f:Lachnospiraceae,g:Butyrivibrio
137			39	17	1												39						d:Archaea,p:Woesearchaeota,g:Woesearchaeota_Incertae_Sedis_AR16
138	94.44		18	9	3													16	1		1		d:Bacteria,p:"Acidobacteria",c:Acidobacteria_Gp4,g:Gp4
139	94.44		14	6	2											13					1		d:Bacteria,p:Aminicenantes,g:Aminicenantes_genera_incertae_sedis
140			1	1	1													1					d:Bacteria,p:"Armatimonadetes"
141	93.33		8	5	3									3				4			1		d:Bacteria,p:"Proteobacteria"
142	95.56		54	44	3									26		23		5					d:Bacteria,p:"Proteobacteria",c:Deltaproteobacteria,o:Syntrophobacterales,f:Syntrophobacteraceae
143	92.31		11	10	3						1			6				4					d:Bacteria,p:"Actinobacteria",c:Actinobacteria,o:Actinomycetales,f:Streptomycetaceae
144	93.33		36	4	1													36					d:Bacteria,p:"Bacteroidetes",c:Cytophagia,o:Cytophagales,g:Chryseolinea
145	97.78		13	11	4				1		2							9	1				d:Bacteria,p:Firmicutes,c:Bacilli,o:Bacillales,f:Paenibacillaceae_1,g:Brevibacillus
146	97.78		43	19	5			2		4	3							15	19				d:Bacteria,p:"Proteobacteria",c:Alphaproteobacteria,o:Sphingomonadales,f:Sphingomonadaceae,g:Sphingomonas
147	94.44		1	1	1																1		d:Bacteria,p:"Proteobacteria",c:Gammaproteobacteria,o:Legionellales
148	97.78		32	2	1									32									d:Bacteria,p:"Proteobacteria",c:Gammaproteobacteria,o:Pseudomonadales,f:Pseudomonadaceae,g:Cellvibrio
149	95.56		8	2	2												2				6		d:Bacteria,p:"Proteobacteria",c:Deltaproteobacteria
150	95.56		5	1	1							5											d:Bacteria,p:"Bacteroidetes",c:Sphingobacteriia,o:"Sphingobacteriales",f:"Rhodothermaceae"
151	94.44		1	1	1													1					d:Bacteria,p:"Proteobacteria"
152	97.78		4	4	3					1				1				2					d:Bacteria,p:"Bacteroidetes",c:Sphingobacteriia,o:"Sphingobacteriales"
153	96.67		5	2	2									1							4		d:Bacteria,p:"Bacteroidetes",c:Cytophagia,o:Cytophagales,f:Cytophagaceae,g:Emticicia
154			1	1	1																1		d:Bacteria,p:Parcubacteria
155			4	2	1									4									d:Bacteria
156	97.78		52	9	1															52			d:Bacteria,p:"Bacteroidetes",c:Flavobacteriia,o:"Flavobacteriales",f:Flavobacteriaceae,g:Nonlabens
157	94.44		84	28	4													22	16		41	5	d:Bacteria,p:"Verrucomicrobia",c:Subdivision3,g:Subdivision3_genera_incertae_sedis
158	96.67		9	2	1			9															d:Bacteria,p:Firmicutes,c:Clostridia,o:Clostridiales,f:Lachnospiraceae
159	92.22		1	1	1													1					d:Bacteria,p:"Verrucomicrobia",c:Subdivision3,g:Subdivision3_genera_incertae_sedis
160	95.56		22	16	3									5				12			5		d:Bacteria,p:"Bacteroidetes",c:Flavobacteriia,o:"Flavobacteriales"
161	93.33		42	19	3									9				29			4		d:Bacteria,p:"Proteobacteria"
162			1	1	1														1				d:Archaea,p:Woesearchaeota
163	91.01		354	56	1																	354	d:Bacteria,p:"Proteobacteria"
164			3	3	2													1			2		d:Bacteria
165	91.3		1	1	1													1					d:Bacteria,p:"Proteobacteria",c:Alphaproteobacteria
166	94.44		5	1	1													5					d:Bacteria,p:"Acidobacteria",c:Acidobacteria_Gp6,g:Gp6
167	98.89		175	5	3			103			29								43				d:Bacteria,p:"Proteobacteria",c:Gammaproteobacteria,o:Xanthomonadales,f:Xanthomonadaceae,g:Ignatzschineria
168	95.6		7	6	2											1		6					d:Bacteria,p:Firmicutes,c:Bacilli,o:Bacillales,f:Alicyclobacillaceae,g:Tumebacillus
169	94.44		1	1	1													1					d:Bacteria,p:"Chlamydiae",c:Chlamydiia
170			3	3	2													2				1	d:Bacteria,p:"Chloroflexi"
171			8	5	2											1					7		d:Archaea,p:Woesearchaeota
172			4	3	2											3		1					d:Bacteria,p:"Proteobacteria",c:Alphaproteobacteria
173	90		1	1	1																	1	d:Bacteria
174	91.21		2	1	1	2																	d:Bacteria,p:"Bacteroidetes",c:"Bacteroidia",o:"Bacteroidales"
175	97.78		18	7	1													18					d:Bacteria,p:"Verrucomicrobia",c:Spartobacteria,g:Spartobacteria_genera_incertae_sedis
176	94.44		3	1	1																3		d:Bacteria,p:"Proteobacteria",c:Alphaproteobacteria,o:Sphingomonadales
177	95.56		42	33	4									9			1	29	3				d:Bacteria,p:"Bacteroidetes",c:Cytophagia,o:Cytophagales
178	92.22		8	2	2		2										6						d:Bacteria,p:"Proteobacteria"
179	94.44		22	9	1													22					d:Bacteria,p:"Actinobacteria",c:Actinobacteria,o:Actinomycetales,f:Streptomycetaceae
180	91.01		3	2	1													3					d:Bacteria,p:"Proteobacteria",c:Deltaproteobacteria
181			9	6	4											2			4	1	2		d:Bacteria,p:"Proteobacteria"
182	95.56		3	3	2														1		2		d:Bacteria,p:"Proteobacteria",c:Deltaproteobacteria,o:Myxococcales,f:"Haliangiaceae",g:Haliangium
183			10	2	2																6	4	d:Bacteria
184	97.78		1559	402	9	1				8	3			1120	1	16		404	3		3		d:Bacteria,p:"Acidobacteria",c:Acidobacteria_Gp1,g:Gp1
185	98.89		2	1	1													2					d:Bacteria,p:"Acidobacteria",c:Acidobacteria_Gp4,g:Gp4
186	91.21		10	10	2									9				1					d:Bacteria,p:"Actinobacteria"
187			15	12	1												15						d:Bacteria
188	91.11		7	6	2									1				6					d:Bacteria
189	96.67		2	1	1																2		d:Bacteria,p:"Actinobacteria",c:Actinobacteria,o:Actinomycetales,f:Kineosporiaceae,g:Kineosporia
190	85.71		33	11	1																	33	d:Bacteria
191			36	23	2									35				1					d:Bacteria
192	91.11		4	3	1													4					d:Bacteria,p:"Acidobacteria",c:Acidobacteria_Gp16,g:Gp16
193	95.56		16	3	2			5													11		d:Bacteria
194			3	1	1																3		d:Bacteria
195	95.56		14	9	1												14						d:Bacteria,p:"Bacteroidetes",c:Sphingobacteriia,o:"Sphingobacteriales",f:Chitinophagaceae,g:Hydrotalea
196	94.44		1	1	1														1				d:Bacteria,p:"Bacteroidetes",c:Sphingobacteriia,o:"Sphingobacteriales",f:Chitinophagaceae,g:Terrimonas
197	94.44		5	5	1																5		d:Bacteria,p:"Actinobacteria",c:Actinobacteria,o:Gaiellales
198	94.44		2	2	1														2				d:Bacteria,p:"Proteobacteria",c:Deltaproteobacteria,o:Myxococcales
199	91.11		10	8	1																	10	d:Bacteria,p:"Proteobacteria",c:Gammaproteobacteria
200	98.89		2	1	1																2		d:Bacteria,p:"Proteobacteria",c:Alphaproteobacteria,o:Rhizobiales,f:Beijerinckiaceae
201	96.67		10	3	1													10					d:Bacteria,p:"Gemmatimonadetes",c:Gemmatimonadetes,o:Gemmatimonadales,f:Gemmatimonadaceae,g:Gemmatimonas
202			1	1	1											1							d:Bacteria
203	95.56		1	1	1			1															d:Bacteria,p:Firmicutes,c:Clostridia,o:Clostridiales,f:Lachnospiraceae,g:Clostridium_XlVa
204			209	39	1			209															d:Bacteria,p:"Bacteroidetes"
205	97.78		916	146	4				2						909			4	1				d:Bacteria,p:"Verrucomicrobia",c:Verrucomicrobiae
206			10	1	1														10				d:Bacteria
207	87.78		13	10	1										13								d:Bacteria,p:"Proteobacteria"
208	100		895	121	13		29	29	7	1	103			110		9	9	15	49	136	383	15	d:Bacteria,p:"Proteobacteria",c:Alphaproteobacteria,o:Rhodobacterales,f:Rhodobacteraceae,g:Rhodobacter
209	100		141	35	2			4										137					d:Bacteria,p:"Proteobacteria",c:Betaproteobacteria,o:Burkholderiales,f:Burkholderiaceae,g:Cupriavidus
210	98.89		106	1	1			106															d:Bacteria,p:Firmicutes
211	94.44		984	13	1										984								d:Bacteria,p:"Bacteroidetes",c:Sphingobacteriia,o:"Sphingobacteriales",f:"Saprospiraceae"
212	98.89		8	2	2						6		2										d:Bacteria,p:"Actinobacteria",c:Actinobacteria,o:Actinomycetales,f:Microbacteriaceae
213			16	13	3											2		2			12		d:Bacteria
214	91.11		1	1	1												1						d:Bacteria,p:"Chlorobi",c:"Chlorobia",o:Chlorobiales
215	97.78		34	1	1			34															d:Bacteria,p:"Bacteroidetes",c:Sphingobacteriia,o:"Sphingobacteriales",f:Chitinophagaceae,g:Chitinophaga
216			54	38	5									2		3		27	1		21		d:Bacteria,p:Candidatus_Saccharibacteria
217			10	8	2												8				2		d:Bacteria,p:Firmicutes
218	90		31	12	1									31									d:Bacteria,p:"Chloroflexi"
219			3	3	1																3		d:Bacteria,p:Parcubacteria
220	93.33		2	1	1														2				d:Bacteria,p:"Planctomycetes",c:Planctomycetia,o:Planctomycetales
221	92.22		10	9	3											3		3			4		d:Bacteria
222	94.44		3	1	1					3													d:Bacteria,p:"Acidobacteria",c:Acidobacteria_Gp3,g:Gp3
223	90		8	8	1												8						d:Bacteria,p:"Planctomycetes"
224	87.78		1	1	1																1		d:Bacteria
225	93.26		7	6	1												7						d:Bacteria,p:"Proteobacteria"
226	92.31		24	11	2						2										22		d:Bacteria,p:"Bacteroidetes",c:Cytophagia,o:Cytophagales,f:Cyclobacteriaceae
227	94.44		2	1	1													2					d:Bacteria,p:"Proteobacteria",c:Alphaproteobacteria
228	91.21		14	9	1																14		d:Bacteria,p:"Proteobacteria",c:Deltaproteobacteria,o:Myxococcales,f:Labilitrichaceae,g:Labilithrix
229	98.89		12	7	1													12					d:Bacteria,p:"Actinobacteria",c:Actinobacteria,o:Solirubrobacterales
230	94.44		1	1	1						1												d:Bacteria,p:Firmicutes,c:Clostridia,o:Clostridiales,f:Peptostreptococcaceae,g:Tepidibacter
231	93.33		5	1	1									5									d:Bacteria,p:Firmicutes,c:Clostridia,o:Clostridiales,f:Ruminococcaceae,g:Clostridium_III
232	89.89		9	9	2									8				1					d:Bacteria,p:"Proteobacteria",c:Betaproteobacteria
233	93.33		1	1	1													1					d:Bacteria,p:"Planctomycetes",c:Planctomycetia
234			10	8	1												10						d:Bacteria,p:Nitrospirae,c:"Nitrospira"
235			19	12	3									4				4			11		d:Bacteria,p:"Bacteroidetes",c:"Bacteroidia",o:"Bacteroidales",f:Prolixibacteraceae
236			20	15	3											1		6			13		d:Bacteria,p:Parcubacteria
237	93.33		1	1	1													1					d:Bacteria,p:"Proteobacteria",c:Alphaproteobacteria,o:Rhizobiales,f:Methylocystaceae
238	94.57		11	9	2									4				7					d:Bacteria,p:"Acidobacteria",c:Acidobacteria_Gp5,g:Gp5
239	88.89		1	1	1																1		d:Bacteria,p:"Planctomycetes",c:Planctomycetia
240	97.78		10	2	2			7			3												d:Bacteria,p:Firmicutes,c:Clostridia,o:Clostridiales,f:Lachnospiraceae,g:Clostridium_XlVa
241	95.56		5	4	1													5					d:Bacteria,p:"Acidobacteria",c:Acidobacteria_Gp5,g:Gp5
242			19	12	1														19				d:Bacteria
243	96.67		61	19	7	7			3	1	29		1		1			19					d:Bacteria,p:"Actinobacteria",c:Actinobacteria,o:Actinomycetales
244	98.89		39	20	2					16	23												d:Bacteria,p:"Fusobacteria",c:Fusobacteriia,o:"Fusobacteriales",f:"Leptotrichiaceae",g:Leptotrichia
245			3	3	1												3						d:Bacteria,p:"Acidobacteria"
246			1	1	1													1					d:Bacteria
247	86.81		1	1	1													1					d:Bacteria
248	93.33		34	1	1			34															d:Bacteria,p:Firmicutes,c:Clostridia,o:Clostridiales
249	97.78		6	2	2			5									1						d:Bacteria,p:Firmicutes,c:Clostridia,o:Clostridiales,f:Lachnospiraceae,g:Clostridium_XlVa
250			3	3	1													3					d:Bacteria,p:"Gemmatimonadetes",c:Gemmatimonadetes,o:Gemmatimonadales
251	100		337	39	3					20	45								272				d:Bacteria,p:"Actinobacteria",c:Actinobacteria,o:Actinomycetales,f:Micrococcaceae
252			5	5	1																5		d:Bacteria,p:"Proteobacteria"
253	89.01		7	5	2									1				6					d:Bacteria,p:"Acidobacteria",c:Acidobacteria_Gp6,g:Gp6
254	87.78		5	5	1											5							d:Archaea,p:"Euryarchaeota",c:"Methanomicrobia",o:Methanomicrobiales
255	97.78		2	2	1																2		d:Bacteria
256			9	1	1												9						d:Archaea,p:Pacearchaeota,g:Pacearchaeota_Incertae_Sedis_AR13
257	93.33		75	47	5					1				5	1			67	1				d:Bacteria,p:Firmicutes,c:Clostridia,o:Clostridiales
258			4	2	1													4					d:Bacteria
259	86.67		5	1	1																5		d:Bacteria
260	98.89		32	14	4						18			5				5			4		d:Bacteria,p:"Bacteroidetes",c:Sphingobacteriia,o:"Sphingobacteriales",f:Chitinophagaceae
261	93.33		2	1	1																2		d:Bacteria,p:"Proteobacteria",c:Gammaproteobacteria,o:"Enterobacteriales",f:Enterobacteriaceae,g:Providencia
262	93.33		27	19	2												26			1			d:Bacteria,p:"Chloroflexi",c:Anaerolineae,o:Anaerolineales,f:Anaerolineaceae
263	94.44		5	4	2													4			1		d:Bacteria,p:"Proteobacteria"
264	100		1	1	1						1												d:Bacteria,p:Cyanobacteria/Chloroplast,c:Cyanobacteria,f:Family_I,g:GpI
265			4	2	1												4						d:Archaea
266	100		53	3	2					3							50						d:Bacteria,p:Firmicutes,c:Clostridia,o:Clostridiales,f:Clostridiaceae_2
267			9	7	1												9						d:Bacteria,p:"Verrucomicrobia"
268	92.13		7	5	1												7						d:Bacteria,p:"Planctomycetes",c:Planctomycetia,o:Planctomycetales,f:Planctomycetaceae
269	93.33		12	1	1				12														d:Bacteria,p:"Proteobacteria"
270	97.78		199	5	2														1			198	d:Bacteria,p:"Chlorobi",c:"Chlorobia",o:Chlorobiales,f:Chlorobiaceae,g:Chlorobium
271	85.71		3	3	1												3						d:Bacteria,p:"Proteobacteria"
272			7	1	1				7														d:Bacteria,p:"Proteobacteria"
273			1	1	1																1		d:Bacteria,p:Cyanobacteria/Chloroplast,c:Chloroplast,f:Chloroplast,g:Bacillariophyta
274	97.78		602	26	2						600										2		d:Bacteria,p:"Bacteroidetes",c:Flavobacteriia,o:"Flavobacteriales",f:Flavobacteriaceae,g:Chishuiella
275	96.67		1926	74	1												1926						d:Bacteria,p:"Proteobacteria",c:Gammaproteobacteria
276	94.44		6	3	1																6		d:Bacteria,p:"Actinobacteria",c:Actinobacteria,o:Rubrobacterales,f:Rubrobacteraceae,g:Rubrobacter
277	95.56		245	163	7								15	116	1	5		100	6		2		d:Bacteria,p:"Proteobacteria",c:Deltaproteobacteria,o:Myxococcales,f:Kofleriaceae
278			2	1	1																2		d:Bacteria
279			37	2	1												37						d:Archaea,p:Woesearchaeota,g:Woesearchaeota_Incertae_Sedis_AR16
280	95.56		46	9	2													44	2				d:Bacteria,p:"Bacteroidetes",c:"Bacteroidia",o:"Bacteroidales",f:Prolixibacteraceae,g:Mariniphaga
281			12	8	3						1							8			3		d:Bacteria,p:"Proteobacteria",c:Gammaproteobacteria
282	88.76		17	12	1												17						d:Bacteria,p:"Proteobacteria"
283			1	1	1									1									d:Bacteria,p:"Proteobacteria"
284			6	4	1												6						d:Bacteria,p:"Proteobacteria",c:Deltaproteobacteria
285			1	1	1																1		d:Bacteria,p:"Planctomycetes",c:Planctomycetia,o:Planctomycetales,f:Planctomycetaceae,g:Pirellula
286			10	6	4											1		7	1		1		d:Bacteria
287	95.56		301	20	2													298			3		d:Bacteria,p:"Gemmatimonadetes"
288			1	1	1												1						d:Archaea
289	95.56		23	9	2												15	8					d:Bacteria,p:"Bacteroidetes",c:Cytophagia,o:Cytophagales,f:Flammeovirgaceae
290			11	8	1																11		d:Bacteria
291	94.44		193	21	4			184	3	4	2												d:Bacteria,p:Firmicutes,c:Clostridia,o:Clostridiales,f:Ruminococcaceae
292	94.44		2	2	1											2							d:Bacteria,p:"Verrucomicrobia",c:Subdivision3,g:Subdivision3_genera_incertae_sedis
293	95.56		5	1	1			5															d:Bacteria,p:Firmicutes,c:Clostridia,o:Clostridiales,f:Ruminococcaceae
294			1	1	1											1							d:Bacteria,p:"Proteobacteria"
295			6	5	4									1		1			1		3		d:Bacteria,p:Microgenomates,g:Microgenomates_genera_incertae_sedis
296	96.67		2	1	1			2															d:Bacteria,p:"Proteobacteria",c:Alphaproteobacteria,o:Rhizobiales,f:Methylobacteriaceae
297	98.89		2	1	1						2												d:Bacteria,p:"Proteobacteria",c:Alphaproteobacteria,o:Rhodobacterales,f:Rhodobacteraceae
298	97.78		851	92	6			21			129						663		7	27		4	d:Bacteria,p:"Bacteroidetes",c:Flavobacteriia,o:"Flavobacteriales",f:Flavobacteriaceae,g:Namhaeicola
299	95.56		1	1	1																1		d:Bacteria,p:"Proteobacteria",c:Gammaproteobacteria,o:Legionellales,f:Legionellaceae,g:Legionella
300	87.64		3	1	1													3					d:Bacteria
301	87.78		1	1	1												1						d:Bacteria,p:"Proteobacteria"
302	91.11		46	28	1												46						d:Bacteria
303	98.89		3	1	1									3									d:Bacteria,p:"Proteobacteria",c:Betaproteobacteria,o:Rhodocyclales
304	94.44		41	30	3									2				38	1				d:Bacteria,p:"Proteobacteria",c:Deltaproteobacteria,o:Myxococcales,f:Myxococcaceae,g:Aggregicoccus
305			13	12	2									2				11					d:Bacteria,p:"Proteobacteria"
306			9	6	1													9					d:Archaea,p:"Thaumarchaeota",o:Nitrososphaerales,f:Nitrososphaeraceae,g:Nitrososphaera
307	87.91		2	2	1													2					d:Bacteria,p:"Gemmatimonadetes",c:Gemmatimonadetes,o:Gemmatimonadales,f:Gemmatimonadaceae,g:Gemmatimonas
308	100		379	71	6			8		22	272						3		71		3		d:Bacteria,p:"Proteobacteria",c:Alphaproteobacteria,o:Rhodobacterales,f:Rhodobacteraceae,g:Paracoccus
309			11	9	3											7			3		1		d:Bacteria,p:"Proteobacteria",c:Alphaproteobacteria,o:Rhizobiales
310			3	2	1																3		d:Bacteria
311	94.44		3	2	1									3									d:Bacteria,p:Cyanobacteria/Chloroplast,c:Cyanobacteria,f:Family_V
312	98.89		195	27	7	58										4	15	8	46	11	53		d:Bacteria,p:"Bacteroidetes",c:Sphingobacteriia,o:"Sphingobacteriales",f:Sphingobacteriaceae,g:Pedobacter
313	94.44		45	39	1												45						d:Bacteria
314	94.44		317	152	10					3	32			33		90	7	52	21	5	72	2	d:Bacteria,p:"Bacteroidetes",c:Flavobacteriia,o:"Flavobacteriales"
315	95.56		21	2	1												21						d:Bacteria,p:"Spirochaetes",c:Spirochaetia,o:Spirochaetales,f:Spirochaetaceae,g:Spirochaeta
316			13	7	1												13						d:Bacteria,p:"Verrucomicrobia",c:Verrucomicrobiae
317			9	6	1																9		d:Bacteria,p:"Deinococcus-Thermus"
318	97.78		31	2	1															31			d:Bacteria,p:"Proteobacteria",c:Alphaproteobacteria,o:Sphingomonadales,f:Sphingomonadaceae
319	96.67		6	6	2									2				4					d:Bacteria,p:"Bacteroidetes",c:Cytophagia,o:Cytophagales,g:Ohtaekwangia
320	92.22		1	1	1													1					d:Bacteria,p:Microgenomates,g:Microgenomates_genera_incertae_sedis
321	88.89		2	2	2																1	1	d:Bacteria,p:Firmicutes
322	98.89		28	19	1			28															d:Bacteria,p:"Proteobacteria",c:Betaproteobacteria,o:Burkholderiales
323	92.22		4	3	2					2	2												d:Bacteria,p:"Planctomycetes",c:Planctomycetia,o:Planctomycetales,f:Planctomycetaceae
324	93.33		2	2	2									1				1					d:Bacteria,p:"Verrucomicrobia",c:Subdivision3,g:Subdivision3_genera_incertae_sedis
325			6	5	3											2		1			3		d:Bacteria,p:"Acidobacteria"
326			10	9	2											6		4					d:Bacteria,p:Nitrospirae
327	90		35	19	2												27			8			d:Bacteria,p:"Acidobacteria"
328			6	6	1												6						d:Bacteria,p:"Acidobacteria"
329	96.67		2	2	2						1							1					d:Bacteria,p:"Proteobacteria",c:Alphaproteobacteria
330	100		50832	143	1														50832				d:Bacteria,p:"Acidobacteria"
331	92.39		164	106	1												164						d:Bacteria,p:"Acidobacteria"
332	95.56		2	2	2																1	1	d:Bacteria,p:"Tenericutes",c:Mollicutes,o:Mycoplasmatales,f:Mycoplasmataceae,g:Mycoplasma
333			8	6	2									1							7		d:Bacteria
334	91.21		2	2	2											1					1		d:Bacteria,p:"Chlamydiae"
335			67	54	3									12		54		1					d:Bacteria,p:"Planctomycetes"
336			24	12	3						4							2	18				d:Bacteria,p:"Acidobacteria",c:Acidobacteria_Gp4,g:Gp4
337	95.56		473	73	5											137	190	70	25			51	d:Bacteria,p:"Verrucomicrobia",c:Spartobacteria,g:Spartobacteria_genera_incertae_sedis
338	91.21		39	28	4			1						4				32		2			d:Bacteria,p:"Planctomycetes",c:Planctomycetia,o:Planctomycetales,f:Planctomycetaceae
339	95.56		15	3	2													14			1		d:Bacteria,p:"Proteobacteria",c:Gammaproteobacteria
340	92.22		28	17	4											11	8		6		3		d:Bacteria
341	95.51		6	2	2												2		4				d:Bacteria,p:"Actinobacteria",c:Actinobacteria,o:Actinomycetales
342	93.41		52	1	1						52												d:Bacteria,p:"Bacteroidetes",c:"Bacteroidia",o:"Bacteroidales",f:"Prevotellaceae"
343			26	3	1			26															d:Bacteria,p:Firmicutes
344	93.33		2	2	2							1					1						d:Archaea,p:"Euryarchaeota"
345	93.33		217	98	4											74		74	9		60		d:Bacteria,p:"Bacteroidetes"
346	96.67		234	51	7	5				1	1						4	197	21		5		d:Bacteria,p:"Acidobacteria",c:Acidobacteria_Gp4,g:Gp4
347	94.44		3	3	2					2									1				d:Bacteria,p:"Acidobacteria",c:Acidobacteria_Gp6,g:Gp6
348	89.01		6	4	1												6						d:Bacteria,p:"Bacteroidetes"
349	85.56		11	2	1												11						d:Bacteria
350	94.51		1	1	1			1															d:Bacteria,p:Firmicutes,c:Clostridia,o:Clostridiales,f:Ruminococcaceae,g:Intestinimonas
351	84.62		19	13	2													12			7		d:Bacteria
352	94.44		161	113	8			4		1	3			135				10	4		2	2	d:Bacteria,p:Firmicutes,c:Clostridia,o:Clostridiales,f:Clostridiales_Incertae_Sedis_XIII,g:Anaerovorax
353	87.78		1	1	1											1							d:Bacteria,p:"Proteobacteria"
354	88.89		2	2	1																2		d:Bacteria,p:"Proteobacteria"
355	100		188	7	3			185										1	2				d:Bacteria,p:"Actinobacteria",c:Actinobacteria,o:Actinomycetales,f:Streptomycetaceae,g:Streptomyces
356	93.33		22	19	3					3				6				13					d:Bacteria,p:"Actinobacteria",c:Actinobacteria,o:Actinomycetales,f:Streptomycetaceae,g:Streptomyces
357			7	6	1												7						d:Bacteria
358	90		4	4	1												4						d:Bacteria,p:Latescibacteria,g:Latescibacteria_genera_incertae_sedis
359			47	35	2											42					5		d:Bacteria,p:Firmicutes,c:Clostridia
360	95.56		46	24	5	1				1	11							13	20				d:Bacteria,p:"Proteobacteria",c:Alphaproteobacteria
361	87.91		1	1	1													1					d:Bacteria
362	94.51		1	1	1													1					d:Bacteria,p:"Chlamydiae",c:Chlamydiia,o:Chlamydiales,f:Parachlamydiaceae
363			4	3	1											4							d:Bacteria
364	88.89		47	24	5			5									1	37			3	1	d:Bacteria,p:"Proteobacteria"
365	91.01		126	60	2											51		75					d:Bacteria,p:"Actinobacteria",c:Actinobacteria
366	94.57		53	1	1			53															d:Bacteria,p:"Bacteroidetes",c:"Bacteroidia",o:"Bacteroidales"
367	88.76		18	15	1												18						d:Bacteria,p:"Chloroflexi"
368	95.56		113	60	2												112					1	d:Bacteria,p:"Bacteroidetes",c:"Bacteroidia",o:"Bacteroidales"
369			120	17	2		1											119					d:Bacteria,p:"Acidobacteria",c:Acidobacteria_Gp4,g:Gp4
370			32	12	1																32		d:Bacteria
371			5	4	1											5							d:Bacteria
372	95.56		30	12	1													30					d:Bacteria,p:"Acidobacteria",c:Acidobacteria_Gp1,g:Gp1
373	94.38		513	90	4											230		2	267		14		d:Bacteria,p:Cyanobacteria/Chloroplast,c:Cyanobacteria
374	85.56		1	1	1																1		d:Bacteria,p:"Proteobacteria"
375	94.44		64	35	5					2				5		24		29	4				d:Bacteria,p:"Bacteroidetes"
376			1	1	1											1							d:Bacteria,p:"Proteobacteria",c:Deltaproteobacteria
377	87.64		29	17	1										29								d:Bacteria,p:Cyanobacteria/Chloroplast,c:Chloroplast
378			2	2	1															2			d:Bacteria
379			17	13	3											1		15	1				d:Bacteria,p:"Proteobacteria",c:Gammaproteobacteria
380	91.11		2	1	1												2						d:Bacteria,p:"Bacteroidetes",c:Flavobacteriia
381	81.32		3	3	1												3						d:Archaea,p:Woesearchaeota,g:Woesearchaeota_Incertae_Sedis_AR16
382	95.51		39	16	3						10					6		23					d:Bacteria,p:"Actinobacteria",c:Actinobacteria
383			38	12	4									2		1		1			34		d:Bacteria,p:Firmicutes,c:Bacilli
384	87.78		4	4	1											4							d:Bacteria,p:"Proteobacteria"
385			3	3	1												3						d:Bacteria
386	93.33		1	1	1													1					d:Bacteria,p:candidate_division_WPS-1,g:WPS-1_genera_incertae_sedis
387	90		9	8	2									8				1					d:Bacteria,p:Firmicutes
388			1	1	1														1				d:Bacteria
389	86.52		36	30	1											36							d:Bacteria,p:Latescibacteria,g:Latescibacteria_genera_incertae_sedis
390	94.44		293	1	1		293																d:Bacteria,p:"Proteobacteria",c:Gammaproteobacteria
391	92.22		1	1	1													1					d:Bacteria,p:"Proteobacteria",c:Gammaproteobacteria,o:Oceanospirillales
392	86.67		1	1	1																1		d:Bacteria,p:Parcubacteria,g:Parcubacteria_genera_incertae_sedis
393	94.44		5	2	1										5								d:Bacteria,p:"Proteobacteria",c:Alphaproteobacteria
394			1	1	1																1		d:Bacteria,p:SR1
395	94.44		8	5	3													5	1		2		d:Bacteria,p:"Proteobacteria",c:Alphaproteobacteria,o:Rhizobiales
396			2	1	1														2				d:Bacteria,p:Firmicutes,c:Clostridia
397	94.51		1	1	1									1									d:Bacteria,p:"Planctomycetes",c:Planctomycetia,o:Planctomycetales,f:Planctomycetaceae,g:Zavarzinella
398			7	4	1																7		d:Bacteria
399			5	4	1																5		d:Bacteria,p:Cyanobacteria/Chloroplast,c:Chloroplast,f:Chloroplast,g:Bacillariophyta
400	88.89		1	1	1			1															d:Bacteria
401			38	29	2											36					2		d:Bacteria,p:"Proteobacteria",c:Deltaproteobacteria,o:Desulfuromonadales
402	92.22		14	13	2												13			1			d:Bacteria,p:"Proteobacteria",c:Deltaproteobacteria,o:Syntrophobacterales,f:Syntrophaceae
403	91.11		23	16	3									2				20			1		d:Bacteria,p:"Proteobacteria",c:Alphaproteobacteria
404	95.56		12	4	1													12					d:Bacteria,p:"Verrucomicrobia",c:Subdivision3
405	92.22		16	7	1													16					d:Bacteria,p:"Acidobacteria",c:Acidobacteria_Gp10,g:Gp10
406	91.11		2	1	1			2															d:Bacteria,p:Firmicutes,c:Clostridia,o:Clostridiales,f:Ruminococcaceae,g:Clostridium_IV
407	91.11		5	4	1											5							d:Bacteria,p:"Actinobacteria",c:Actinobacteria,o:Solirubrobacterales
408	96.67		4	2	2			2										2					d:Bacteria,p:Firmicutes,c:Clostridia,o:Clostridiales,f:Lachnospiraceae,g:Lachnospiracea_incertae_sedis
409			2	2	2											1					1		d:Bacteria
410			5	4	1									5									d:Bacteria
411	86.81		3	2	2												2			1			d:Bacteria
412	94.44		2	1	1																2		d:Bacteria,p:"Bacteroidetes",c:"Bacteroidia",o:"Bacteroidales",f:"Prevotellaceae",g:Paraprevotella
413	93.33		8	4	3						3				1			4					d:Bacteria,p:"Proteobacteria",c:Deltaproteobacteria,o:Myxococcales,f:Myxococcaceae
414	91.01		2	1	1												2						d:Bacteria,p:"Bacteroidetes",c:Cytophagia,o:Cytophagales
415			8	1	1		8																d:Bacteria,p:"Proteobacteria"
416	95.56		75	40	5									3		21		25	10		16		d:Bacteria,p:"Proteobacteria",c:Alphaproteobacteria,o:Alphaproteobacteria_incertae_sedis,g:Rhizomicrobium
417	88.89		1	1	1														1				d:Bacteria,p:"Chlamydiae",c:Chlamydiia,o:Chlamydiales
418	95.56		10	7	2									2				8					d:Bacteria,p:"Acidobacteria",c:Acidobacteria_Gp17,g:Gp17
419	95.56		5	4	1																5		d:Bacteria,p:"Verrucomicrobia",c:Subdivision3,g:Subdivision3_genera_incertae_sedis
420	97.78		57	23	3											39		8	10				d:Bacteria,p:"Proteobacteria",c:Gammaproteobacteria
421	92.22		49	10	2																7	42	d:Bacteria,p:"Proteobacteria",c:Deltaproteobacteria,o:Desulfobacterales,f:Desulfobulbaceae,g:Desulfoprunum
422	91.11		6	4	1													6					d:Bacteria
423	88.04		1	1	1									1									d:Bacteria,p:"Proteobacteria"
424			17	13	2											15			2				d:Bacteria,p:"Planctomycetes",c:Planctomycetia,o:Planctomycetales,f:Planctomycetaceae
425			4	2	1																4		d:Bacteria
426	95.56		10	7	2													9			1		d:Bacteria,p:"Proteobacteria",c:Alphaproteobacteria,o:Rhizobiales
427			2	2	2												1		1				d:Bacteria
428			14	9	1																14		d:Bacteria
429	98.89		9	6	3					3									5		1		d:Bacteria,p:"Proteobacteria",c:Alphaproteobacteria,o:Rhizobiales,f:Xanthobacteraceae
430	97.78	YES	3552	487	12	1		3		15	20	1	1	2159	2	31		1263	28		28		d:Bacteria,p:"Proteobacteria",c:Alphaproteobacteria,o:Rhodospirillales
431	91.01		5	2	1												5						d:Bacteria
432			7	4	3											4			2		1		d:Bacteria,p:"Verrucomicrobia",c:Spartobacteria,g:Spartobacteria_genera_incertae_sedis
433	100		33	10	4			11		1			2					19					d:Bacteria,p:"Proteobacteria",c:Deltaproteobacteria,o:Myxococcales,f:Vulgatibacteraceae,g:Vulgatibacter
434	87.78		11	11	2											6					5		d:Bacteria,p:Firmicutes
435			12	4	1																12		d:Bacteria
436	94.51		19	12	1												19						d:Bacteria,p:"Acidobacteria",c:Acidobacteria_Gp22,g:Gp22
437	92.13		2	1	1		2																d:Bacteria
438			3	2	2									1		2							d:Bacteria,p:"Proteobacteria"
439	96.67		13	7	1											13							d:Bacteria,p:"Chloroflexi",c:Anaerolineae,o:Anaerolineales,f:Anaerolineaceae
440	95.56		22	16	1			22															d:Bacteria,p:"Actinobacteria",c:Actinobacteria,o:Coriobacteriales,f:Coriobacteriaceae,g:Parvibacter
441	94.44		231	139	8				2	2				75		21		77	37	1	16		d:Bacteria,p:"Planctomycetes",c:Planctomycetia,o:Planctomycetales,f:Planctomycetaceae,g:Pirellula
442			17	11	5					2				1				11	1		2		d:Bacteria,p:BRC1,g:BRC1_genera_incertae_sedis
443			32	4	1																32		d:Bacteria
444			14	8	1											14							d:Bacteria
445	93.33		2	2	1													2					d:Bacteria,p:"Bacteroidetes"
446	93.41		269	63	6	1		232	27	4	3										2		d:Bacteria,p:Firmicutes,c:Clostridia,o:Clostridiales,f:Ruminococcaceae
447	94.44		5	4	2												2			3			d:Bacteria,p:"Proteobacteria"
448	86.52		341	118	1												341						d:Bacteria
449	90.11		3	1	1										3								d:Bacteria,p:candidate_division_WPS-1
450	85.71		121	31	1																121		d:Bacteria
451	98.89		147	6	1						147												d:Bacteria,p:"Proteobacteria",c:Alphaproteobacteria,o:Rhodobacterales
452	94.44		7	4	1																7		d:Bacteria,p:"Proteobacteria",c:Alphaproteobacteria
453	93.33		1	1	1													1					d:Bacteria,p:"Planctomycetes",c:Planctomycetia,o:Planctomycetales,f:Planctomycetaceae
454	95.56		80	17	2										78			2					d:Bacteria,p:"Bacteroidetes",c:Sphingobacteriia,o:"Sphingobacteriales",f:"Saprospiraceae",g:Haliscomenobacter
455			2	2	1											2							d:Bacteria,p:"Acidobacteria",c:Acidobacteria_Gp19,g:Gp19
456	97.78		4	1	1														4				d:Bacteria,p:"Proteobacteria",c:Betaproteobacteria
457			15	4	1																15		d:Bacteria
458			5	5	1												5						d:Bacteria,p:"Verrucomicrobia"
459			1	1	1									1									d:Bacteria,p:Parcubacteria
460	88.89		14	11	1													14					d:Bacteria
461	87.78		1	1	1													1					d:Bacteria,p:"Chloroflexi"
462			4	3	2											3					1		d:Bacteria
463	89.01		32	13	4						4			5		13	10						d:Bacteria,p:"Actinobacteria"
464	87.78		71	50	4									9		6		48			8		d:Bacteria,p:BRC1,g:BRC1_genera_incertae_sedis
465	96.67		3506	368	5									2746		139		619	1		1		d:Bacteria,p:"Acidobacteria",c:Acidobacteria_Gp1,g:Gp1
466	92.13		85	20	1																85		d:Bacteria,p:"Proteobacteria",c:Alphaproteobacteria,o:Sphingomonadales,f:Sphingomonadaceae
467	81.32		5	4	1																5		d:Bacteria
468	98.89		4	1	1									4									d:Bacteria,p:"Actinobacteria",c:Actinobacteria,o:Actinomycetales,f:Micrococcaceae,g:Rothia
469			1	1	1											1							d:Bacteria,p:"Proteobacteria",c:Gammaproteobacteria
470	92.22		60	7	1														60				d:Bacteria,p:"Bacteroidetes",c:Cytophagia,o:Cytophagales
471	100		42	18	5					8	16			4				12	2				d:Bacteria,p:"Bacteroidetes",c:Flavobacteriia,o:"Flavobacteriales",f:Flavobacteriaceae,g:Chryseobacterium
472	96.67		12	9	1			12															d:Bacteria,p:Firmicutes,c:Clostridia,o:Clostridiales,f:Ruminococcaceae
473	92.22		8	1	1															8			d:Archaea,p:"Thaumarchaeota",o:Nitrosopumilales,f:Nitrosopumilaceae,g:Nitrosopumilus
474	92.22		30	18	4												12			12	1	5	d:Bacteria,p:"Acidobacteria",c:Acidobacteria_Gp9,g:Gp9
475	93.41		25	22	5									10		4		8	1			2	d:Bacteria,p:"Proteobacteria",c:Deltaproteobacteria,o:Myxococcales
476	97.78		3	3	1											3							d:Archaea,p:"Euryarchaeota",c:Methanobacteria,o:Methanobacteriales,f:Methanobacteriaceae,g:Methanobacterium
477	100		4	3	1													4					d:Bacteria,p:"Actinobacteria",c:Actinobacteria,o:Actinomycetales,f:Nocardiaceae,g:Nocardia
478	97.78		2	2	1									2									d:Bacteria,p:Firmicutes,c:Clostridia,o:Clostridiales,f:Clostridiaceae_1,g:Clostridium_sensu_stricto
479	91.11		1	1	1									1									d:Bacteria,p:"Gemmatimonadetes"
480	94.44		1	1	1													1					d:Bacteria,p:"Proteobacteria"
481	98.89		10	5	3											1			1		8		d:Bacteria,p:"Proteobacteria",c:Deltaproteobacteria,o:Bdellovibrionales,f:Bacteriovoracaceae,g:Bacteriovorax
482	96.67		4	1	1	4																	d:Bacteria,p:Firmicutes,c:Clostridia,o:Clostridiales,f:Lachnospiraceae
483	88.89		40	5	1																40		d:Bacteria,p:"Proteobacteria"
484			65	37	5									3		8		45	2		7		d:Archaea,p:Woesearchaeota
485	92.22		2	2	2									1				1					d:Bacteria,p:"Proteobacteria"
486			3	3	1											3							d:Bacteria,p:"Proteobacteria"
487	92.22		66	34	8		1	1		3						5	3	27	22		4		d:Bacteria
488	97.78		5	1	1	5																	d:Bacteria,p:"Actinobacteria",c:Actinobacteria,o:Coriobacteriales,f:Coriobacteriaceae,g:Atopobium
489	90		1	1	1														1				d:Bacteria,p:"Proteobacteria",c:Alphaproteobacteria
490			4	3	2											3					1		d:Bacteria
491	96.67		126	21	1			126															d:Bacteria,p:"Bacteroidetes",c:"Bacteroidia",o:"Bacteroidales",f:"Prevotellaceae"
492			2	1	1																	2	d:Bacteria,p:"Proteobacteria"
493	88.76		6	4	1														6				d:Bacteria,p:"Acidobacteria"
494	86.67		2	2	1																2		d:Bacteria
495			13	9	3									9				1			3		d:Bacteria,p:Microgenomates,g:Microgenomates_genera_incertae_sedis
496	92.22		1	1	1						1												d:Bacteria,p:"Chloroflexi",c:Caldilineae
497	91.11		177	100	2									170				7					d:Bacteria,p:Ignavibacteriae
498	86.67		3	3	1												3						d:Bacteria
499	92.22		6	3	1														6				d:Bacteria,p:"Proteobacteria",c:Gammaproteobacteria,o:Legionellales,f:Legionellaceae
500			5	2	2			2													3		d:Bacteria
501	94.44		111	67	7	2				3	26		4	50				17	9				d:Bacteria,p:"Actinobacteria",c:Actinobacteria
502			1	1	1												1						d:Bacteria,p:"Acidobacteria"
503			14	6	1													14					d:Bacteria
504	93.33		3	2	2			2													1		d:Bacteria,p:Firmicutes,c:Clostridia,o:Clostridiales,f:Ruminococcaceae,g:Ercella
505			15	12	2									1		14							d:Bacteria
506			1	1	1																1		d:Bacteria,p:Parcubacteria,g:Parcubacteria_genera_incertae_sedis
507			122	77	1											122							d:Bacteria,p:Parcubacteria,g:Parcubacteria_genera_incertae_sedis
508	89.89		115	51	2												88				27		d:Bacteria,p:"Chloroflexi",c:Anaerolineae
509	91.11		35	31	2									30				5					d:Bacteria,p:"Proteobacteria"
510			8	6	1												8						d:Bacteria,p:"Acidobacteria",c:Acidobacteria_Gp22,g:Gp22
511			4	3	1																4		d:Bacteria,p:"Proteobacteria",c:Deltaproteobacteria
512	92.22		4	2	1																4		d:Bacteria,p:"Proteobacteria"
513	98.89		4	1	1						4												d:Bacteria,p:"Actinobacteria",c:Actinobacteria,o:Actinomycetales,f:Microbacteriaceae
514	96.67		7	2	1												7						d:Bacteria,p:"Proteobacteria",c:Gammaproteobacteria,o:Methylococcales,f:Methylococcaceae,g:Methyloprofundus
515	93.33		2	2	2														1	1			d:Bacteria,p:"Proteobacteria",c:Gammaproteobacteria,o:"Enterobacteriales",f:Enterobacteriaceae
516	91.21		3	1	1	3																	d:Bacteria,p:"Bacteroidetes",c:"Bacteroidia",o:"Bacteroidales",f:"Porphyromonadaceae",g:Porphyromonas
517	95.56		155	18	3											2	7				146		d:Bacteria,p:"Bacteroidetes",c:Sphingobacteriia
518	89.89		9	9	2												5			4			d:Bacteria,p:"Chloroflexi"
519			9	4	3						6						1			2			d:Bacteria,p:"Proteobacteria",c:Deltaproteobacteria
520			11	11	1											11							d:Bacteria,p:"Proteobacteria",c:Gammaproteobacteria
521			6	3	1									6									d:Archaea
522	94.44		5	3	1																5		d:Bacteria,p:"Proteobacteria",c:Gammaproteobacteria,o:Legionellales,f:Legionellaceae,g:Legionella
523	93.33		1	1	1																1		d:Bacteria,p:Firmicutes,c:Clostridia,o:Clostridiales,f:Ruminococcaceae
524	94.44		9	1	1			9															d:Bacteria,p:Firmicutes,c:Clostridia,o:Clostridiales,f:Ruminococcaceae,g:Ruminococcus
525	95.6		163	92	9	1				4	22			22			28	63	11	11	1		d:Bacteria,p:"Acidobacteria",c:Acidobacteria_Gp17,g:Gp17
526	98.89		29	18	5					3	1							17	7		1		d:Bacteria,p:"Bacteroidetes",c:Sphingobacteriia,o:"Sphingobacteriales",f:Sphingobacteriaceae,g:Parapedobacter
527	96.67		2	2	2											1	1						d:Bacteria,p:"Chloroflexi"
528	91.11		250	72	1											250							d:Archaea
529	87.64		14	11	2												11		3				d:Bacteria
530	96.67		62	10	2			61													1		d:Bacteria,p:Firmicutes,c:Clostridia,o:Clostridiales,f:Lachnospiraceae
531	90.22		21	8	1																21		d:Bacteria,p:"Proteobacteria",c:Gammaproteobacteria,o:Oceanospirillales
532	89.13		2	2	2									1				1					d:Bacteria
533			6	5	1												6						d:Bacteria
534	91.11		1	1	1													1					d:Bacteria,p:"Proteobacteria",c:Deltaproteobacteria
535	91.11		27	1	1										27								d:Bacteria,p:"Acidobacteria",c:Acidobacteria_Gp1,g:Gp1
536	100	YES	18483	377	12	5		5		20	3				15	5	1196	266	91	40	7144	9693	d:Bacteria,p:"Bacteroidetes",c:Flavobacteriia,o:"Flavobacteriales",f:Flavobacteriaceae,g:Flavobacterium
537			5	5	1											5							d:Archaea,p:"Euryarchaeota"
538	95.51		211	70	3											4			18		189		d:Bacteria,p:"Proteobacteria",c:Alphaproteobacteria,o:Rhodospirillales,f:Rhodospirillaceae
539	93.33		5	3	3					2	2					1							d:Bacteria,p:"Proteobacteria",c:Deltaproteobacteria,o:Bdellovibrionales,f:Bdellovibrionaceae
540			1	1	1													1					d:Bacteria
541	87.91		4	3	1											4							d:Bacteria,p:Cyanobacteria/Chloroplast
542	91.11		147	54	12	6	2	6		23	30			1			1	15	9	21	31	2	d:Bacteria,p:"Proteobacteria",c:Deltaproteobacteria,o:Bdellovibrionales,f:Bacteriovoracaceae
543	93.33		3	1	1														3				d:Bacteria,p:"Proteobacteria",c:Deltaproteobacteria
544	85.56		1	1	1																1		d:Bacteria,p:"Chloroflexi"
545	92.31		2	2	1																	2	d:Bacteria,p:"Proteobacteria",c:Alphaproteobacteria
546	93.33		171	87	5									31		25		103	2		10		d:Bacteria,p:"Bacteroidetes"
547	90.11		82	52	2									73				9					d:Bacteria
548	86.81		398	108	4												258			2	2	136	d:Bacteria,p:"Acidobacteria",c:Acidobacteria_Gp26,g:Gp26
549			12	11	1												12						d:Bacteria,p:"Acidobacteria",c:Acidobacteria_Gp26,g:Gp26
550			3	3	2									2				1					d:Bacteria
551	95.56		85	5	2												54					31	d:Bacteria,p:"Proteobacteria",c:Deltaproteobacteria,o:Desulfovibrionales,f:Desulfovibrionaceae,g:Desulfovibrio
552			27	14	4					2				22				1	2				d:Bacteria,p:"Planctomycetes",c:Planctomycetia,o:Planctomycetales,f:Planctomycetaceae
553	93.33		2	1	1										2								d:Bacteria,p:"Bacteroidetes",c:Sphingobacteriia,o:"Sphingobacteriales",f:Chitinophagaceae
554	89.01		3	3	1																3		d:Bacteria,p:"Proteobacteria",c:Gammaproteobacteria
555	88.89		9	3	1																9		d:Bacteria,p:"Proteobacteria",c:Deltaproteobacteria,o:Myxococcales,f:Cystobacteraceae
556			3	3	1												3						d:Bacteria,p:Firmicutes
557	94.44		11	6	2												5					6	d:Bacteria,p:"Actinobacteria",c:Actinobacteria,o:Acidimicrobiales,f:Acidimicrobiaceae,g:Ilumatobacter
558	96.63		14	1	1					14													d:Bacteria,p:"Actinobacteria",c:Actinobacteria,o:Acidimicrobiales,f:Acidimicrobiaceae,g:Ilumatobacter
559	95.51		38	2	2						37						1						d:Bacteria,p:"Proteobacteria"
560	84.44		3	1	1													3					d:Bacteria
561	92.22		7	3	1																7		d:Bacteria,p:"Proteobacteria"
562			80	28	4														3	4	69	4	d:Bacteria
563	91.21		11	10	2									9				2					d:Bacteria,p:"Armatimonadetes",g:Armatimonadetes_gp4
564	96.67		7	1	1						7												d:Bacteria,p:Firmicutes,c:Bacilli,o:Lactobacillales,f:Streptococcaceae,g:Streptococcus
565			3	2	1														3				d:Bacteria
566			4	4	1											4							d:Bacteria,p:Firmicutes
567	93.41		3	1	1													3					d:Bacteria,p:Latescibacteria,g:Latescibacteria_genera_incertae_sedis
568	87.91		7	5	1												7						d:Bacteria,p:"Acidobacteria"
569	100		1605	123	8	26	2	1545		2	18							1	10			1	d:Bacteria,p:Firmicutes,c:Clostridia,o:Clostridiales,f:Ruminococcaceae
570			42	39	1											42							d:Bacteria,p:Cyanobacteria/Chloroplast,c:Cyanobacteria
571	96.67		2	2	1																2		d:Bacteria,p:"Proteobacteria",c:Gammaproteobacteria,o:Legionellales,f:Legionellaceae,g:Legionella
572			11	7	3											7			1		3		d:Bacteria,p:Firmicutes
573	94.44		5	2	1						5												d:Bacteria,p:"Actinobacteria",c:Actinobacteria,o:Nitriliruptorales,f:Nitriliruptoraceae,g:Nitriliruptor
574	94.44		6	2	1												6						d:Bacteria,p:"Bacteroidetes"
575	93.33		1	1	1													1					d:Bacteria,p:"Acidobacteria"
576	86.67		378	139	1												378						d:Bacteria
577	96.67		172	46	1																	172	d:Bacteria,p:"Proteobacteria",c:Alphaproteobacteria,f:SAR11,g:Candidatus_Pelagibacter
578	96.67		2	2	2						1							1					d:Bacteria,p:Firmicutes,c:Bacilli,o:Bacillales
579	100		3098	144	7			2373	656	1	9								2	1	56		d:Bacteria,p:Firmicutes,c:Clostridia,o:Clostridiales,f:Ruminococcaceae,g:Intestinimonas
580	92.31		3	3	2									2				1					d:Bacteria,p:"Planctomycetes",c:Phycisphaerae
581			16	1	1																16		d:Bacteria,p:"Proteobacteria",c:Gammaproteobacteria
582	94.44		41	20	3									5				35			1		d:Bacteria,p:"Acidobacteria",c:Acidobacteria_Gp4,g:Aridibacter
583	89.89		6	3	1												6						d:Bacteria,p:"Proteobacteria",c:Deltaproteobacteria,o:Myxococcales
584	100		76	16	3										48					5		23	d:Bacteria,p:"Bacteroidetes",c:Flavobacteriia,o:"Flavobacteriales",f:Flavobacteriaceae
585			2	2	1												2						d:Bacteria
586	97.78		10	3	2											1		9					d:Bacteria
587	92.22		1	1	1									1									d:Bacteria,p:"Chloroflexi",c:Anaerolineae,o:Anaerolineales,f:Anaerolineaceae,g:Thermomarinilinea
588	86.81		153	81	1											153							d:Bacteria
589	87.64		61	55	5									39		3		13	4		2		d:Bacteria,p:"Proteobacteria"
590	90.11		2	2	1											2							d:Bacteria,p:"Elusimicrobia"
591	97.78		74	7	2						7											67	d:Bacteria,p:"Proteobacteria",c:Alphaproteobacteria,o:Rhodobacterales,f:Rhodobacteraceae
592	91.11		2	1	1														2				d:Bacteria,p:"Proteobacteria",c:Betaproteobacteria
593			2	2	1													2					d:Bacteria
594	96.67		45	9	2												23			22			d:Archaea,p:"Thaumarchaeota",o:Nitrosopumilales,f:Nitrosopumilaceae,g:Nitrosopumilus
595			26	6	2											2	24						d:Archaea,p:Woesearchaeota,g:Woesearchaeota_Incertae_Sedis_AR15
596	88.89		17	6	1										17								d:Bacteria,p:"Proteobacteria"
597	95.56		447	44	6	18		255	159	2	5										8		d:Bacteria,p:Firmicutes
598	85.71		2	1	1																2		d:Bacteria
599			2	2	1													2					d:Bacteria
600			39	28	2									31				8					d:Bacteria
601	97.78		1	1	1																1		d:Bacteria,p:"Gemmatimonadetes",c:Gemmatimonadetes,o:Gemmatimonadales,f:Gemmatimonadaceae,g:Gemmatimonas
602			1	1	1																1		d:Bacteria,p:"Proteobacteria",c:Gammaproteobacteria
603	96.67		50	13	2										49		1						d:Bacteria,p:"Bacteroidetes",c:Cytophagia,o:Cytophagales,f:Cytophagaceae,g:Pontibacter
604	91.21		3	2	1													3					d:Bacteria,p:candidate_division_WPS-1,g:WPS-1_genera_incertae_sedis
605			2	2	1																2		d:Bacteria
606	92.22		2	1	1													2					d:Bacteria,p:"Bacteroidetes",c:"Bacteroidia"
607	92.31		4	2	2														1	3			d:Bacteria,p:"Proteobacteria",c:Alphaproteobacteria
608	87.78		5	5	1											5							d:Bacteria,p:"Verrucomicrobia",c:Spartobacteria,g:Spartobacteria_genera_incertae_sedis
609	88.76		16	11	1											16							d:Bacteria,p:"Proteobacteria",c:Deltaproteobacteria
610			2	1	1											2							d:Bacteria,p:"Verrucomicrobia",c:Subdivision3,g:Subdivision3_genera_incertae_sedis
611	98.89		6	5	2						1								5				d:Bacteria,p:Firmicutes,c:Clostridia,o:Clostridiales,f:Lachnospiraceae
612	96.67		3	1	1						3												d:Bacteria,p:"Proteobacteria",c:Gammaproteobacteria
613	92.22		36	13	1												36						d:Bacteria,p:"Proteobacteria",c:Alphaproteobacteria,o:Rhodospirillales
614	98.89		26	8	2				12		14												d:Bacteria,p:Firmicutes,c:Clostridia,o:Clostridiales,f:Lachnospiraceae,g:Clostridium_XlVa
615	96.67		2	2	1												2						d:Bacteria,p:"Proteobacteria",c:Gammaproteobacteria,o:Xanthomonadales
616	93.26		12	10	1												12						d:Bacteria,p:"Chloroflexi",c:Anaerolineae,o:Anaerolineales,f:Anaerolineaceae
617	92.31		32	24	7					3	4			4		5	2	10	4				d:Bacteria,p:"Proteobacteria",c:Deltaproteobacteria,o:Myxococcales
618			14	4	2									12							2		d:Bacteria,p:"Verrucomicrobia",c:Opitutae,o:Puniceicoccales,f:Puniceicoccaceae
619	95.56		309	48	4											2		1	303		3		d:Bacteria,p:Cyanobacteria/Chloroplast,c:Cyanobacteria,f:Family_IV
620	92.31		69	40	6				1	18				22	1			12	15				d:Bacteria
621	92.13		20	16	1											20							d:Bacteria
622			13	12	2											4					9		d:Bacteria
623	96.67		776	283	11	7				9	1		1	56		57	3	221	364	1	56		d:Bacteria,p:"Planctomycetes",c:Planctomycetia,o:Planctomycetales,f:Planctomycetaceae,g:Gemmata
624	94.44		96	30	2													95	1				d:Bacteria,p:"Planctomycetes",c:Planctomycetia,o:Planctomycetales,f:Planctomycetaceae,g:Gemmata
625	93.33		3	1	1														3				d:Bacteria,p:"Acidobacteria",c:Acidobacteria_Gp2,g:Gp2
626	93.33		24	10	4					2								16	5		1		d:Bacteria,p:"Actinobacteria",c:Actinobacteria
627	97.78		16	9	4			3								3		9			1		d:Bacteria,p:"Acidobacteria",c:Acidobacteria_Gp1,g:Granulicella
628	93.33		2	2	1			2															d:Bacteria
629	100		954	254	11	13				12	47		18	35		52	30	630	91		24	2	d:Bacteria,p:"Proteobacteria",c:Alphaproteobacteria,o:Sphingomonadales,f:Sphingomonadaceae,g:Sphingosinicella
630	93.33		1	1	1													1					d:Bacteria,p:"Proteobacteria",c:Deltaproteobacteria
631			3	3	2													1	2				d:Bacteria,p:"Proteobacteria"
632	90.11		68	47	3									52				13			3		d:Bacteria,p:"Acidobacteria",c:Acidobacteria_Gp7,g:Gp7
633			3	2	1											3							d:Bacteria,p:Firmicutes,c:Clostridia
634	94.44		29	22	4											10		10	4		5		d:Bacteria,p:"Proteobacteria",c:Deltaproteobacteria,o:Myxococcales
635	96.67		2	1	1													2					d:Bacteria
636	90		1	1	1													1					d:Bacteria,p:"Verrucomicrobia",c:Spartobacteria
637	92.22		26	12	1																26		d:Bacteria,p:"Verrucomicrobia",c:Subdivision3,g:Subdivision3_genera_incertae_sedis
638			3	2	1																3		d:Bacteria,p:candidate_division_WPS-2
639	98.89		10	1	1	10																	d:Bacteria,p:"Bacteroidetes",c:"Bacteroidia",o:"Bacteroidales",f:"Prevotellaceae",g:Prevotella
640			2	1	1													2					d:Bacteria
641			28	22	1											28							d:Bacteria
642	91.11		10	6	1													10					d:Bacteria,p:"Proteobacteria",c:Deltaproteobacteria,o:Myxococcales
643			40	26	4									13		9		5	13				d:Bacteria,p:"Proteobacteria"
644			11	9	1																11		d:Bacteria,p:"Planctomycetes",c:Planctomycetia,o:Planctomycetales,f:Planctomycetaceae,g:Rhodopirellula
645			8	5	2			2													6		d:Bacteria
646	93.33		3	3	1																3		d:Bacteria,p:"Proteobacteria",c:Alphaproteobacteria,o:Sphingomonadales
647			4	3	1									4									d:Bacteria
648	97.78		205	74	7						48					18		4	24	3	106	2	d:Bacteria,p:"Proteobacteria",c:Alphaproteobacteria
649			13	5	1											13							d:Bacteria,p:"Actinobacteria"
650	96.67		11	5	2													7				4	d:Bacteria,p:"Proteobacteria",c:Deltaproteobacteria,o:Syntrophobacterales,f:Syntrophobacteraceae
651	96.67		1	1	1													1					d:Bacteria,p:"Actinobacteria",c:Actinobacteria,o:Gaiellales,f:Gaiellaceae,g:Gaiella
652	100		40	14	4											3		3	33		1		d:Bacteria,p:Cyanobacteria/Chloroplast,c:Cyanobacteria,f:Family_I,g:GpI
653	93.33		22	12	5	5		11		2	3								1				d:Bacteria,p:Firmicutes,c:Clostridia,o:Clostridiales,f:Clostridiaceae_1
654			9	9	1												9						d:Bacteria
655			3	3	1																3		d:Bacteria
656	98.89		125	78	5									8		34		72	9		2		d:Bacteria,p:"Chlorobi"
657	93.33		4	2	2											2		2					d:Bacteria,p:"Armatimonadetes",g:Armatimonadetes_gp5
658			1	1	1																1		d:Bacteria,p:Cyanobacteria/Chloroplast,c:Chloroplast,f:Chloroplast,g:Chlorophyta
659	90		4	3	2													2			2		d:Bacteria
660			1	1	1									1									d:Bacteria,p:"Proteobacteria",c:Deltaproteobacteria
661	94.51		1473	100	4										1		1447			20		5	d:Bacteria,p:"Bacteroidetes",c:Cytophagia,o:Cytophagales,f:Flammeovirgaceae
662	97.78		3	1	1																	3	d:Bacteria,p:"Bacteroidetes",c:Flavobacteriia,o:"Flavobacteriales",f:Flavobacteriaceae,g:Flavobacterium
663	91.21		69	58	2									55				14					d:Bacteria
664	95.56		4	3	2						2								2				d:Bacteria,p:"Actinobacteria",c:Actinobacteria,o:Actinomycetales
665			7	7	3											1		1			5		d:Bacteria,p:Parcubacteria
666	94.44		625	52	1											625							d:Bacteria,p:"Caldiserica"
667	100		8	5	2			3			5												d:Bacteria,p:"Actinobacteria",c:Actinobacteria,o:Coriobacteriales,f:Coriobacteriaceae,g:Slackia
668	92.22		1	1	1													1					d:Bacteria,p:"Bacteroidetes",c:Sphingobacteriia,o:"Sphingobacteriales",f:Sphingobacteriaceae
669	88.89		4	3	1						4												d:Bacteria,p:Firmicutes
670			11	8	2									10				1					d:Bacteria,p:"Planctomycetes",c:Planctomycetia
671	98.89		6	5	2									2				4					d:Bacteria,p:"Actinobacteria",c:Actinobacteria,o:Actinomycetales,f:Geodermatophilaceae
672	100		2106	218	9	22		848	1	205	806				15			2	193			14	d:Bacteria,p:"Bacteroidetes",c:Flavobacteriia,o:"Flavobacteriales",f:Flavobacteriaceae,g:Empedobacter
673	91.11		11	5	1										11								d:Bacteria,p:"Bacteroidetes"
674	93.33		6	5	2													2			4		d:Bacteria,p:"Verrucomicrobia"
675			2	1	1														2				d:Bacteria,p:"Bacteroidetes",c:Cytophagia,o:Cytophagales,f:Cytophagaceae,g:Flexibacter
676	95.56		15	5	3													7	3		5		d:Bacteria,p:"Acidobacteria",c:Acidobacteria_Gp6,g:Gp6
677			2	1	1																2		d:Bacteria,p:"Proteobacteria"
678			7	5	1													7					d:Bacteria
679	100		1577	323	14	63	1	421		20	302		14	149	4	1		120	154	11	302	15	d:Bacteria,p:"Bacteroidetes",c:Flavobacteriia,o:"Flavobacteriales",f:Flavobacteriaceae,g:Flavobacterium
680	95.56		261	50	1																	261	d:Bacteria,p:"Bacteroidetes"
681	92.22		6	5	1													6					d:Bacteria,p:"Proteobacteria",c:Deltaproteobacteria,o:Myxococcales
682	87.91		231	112	3									166				64			1		d:Bacteria
683	87.91		96	72	5									83		1	1	2	9				d:Bacteria,p:Firmicutes
684			2	2	1													2					d:Bacteria,p:"Armatimonadetes"
685			86	64	3												78			4		4	d:Bacteria,p:"Proteobacteria"
686	93.33		9	6	1													9					d:Bacteria,p:"Proteobacteria",c:Alphaproteobacteria
687	98.89		43	6	2															23		20	d:Bacteria,p:"Proteobacteria",c:Gammaproteobacteria
688			8	5	2											6			2				d:Bacteria,p:"Acidobacteria",c:Acidobacteria_Gp17
689			4	3	1																4		d:Bacteria
690	96.67		591	61	4											9		571	5		6		d:Bacteria,p:"Acidobacteria",c:Acidobacteria_Gp6,g:Gp6
691			1	1	1													1					d:Bacteria,p:"Proteobacteria"
692	97.78		3	1	1						3												d:Bacteria,p:"Proteobacteria",c:Gammaproteobacteria,o:Xanthomonadales,f:Xanthomonadaceae,g:Lysobacter
693	100		13	1	1						13												d:Bacteria,p:Firmicutes,c:Bacilli,o:Lactobacillales,f:Streptococcaceae,g:Streptococcus
694	91.21		18	6	2												12			6			d:Bacteria,p:"Thermotogae"
695	91.11		6	1	1													6					d:Bacteria,p:"Acidobacteria"
696			19	6	4			12		4	2								1				d:Bacteria,p:"Bacteroidetes"
697	96.67		11	10	3									7				3	1				d:Bacteria,p:"Proteobacteria",c:Deltaproteobacteria,o:Myxococcales,f:"Haliangiaceae",g:Haliangium
698	96.67		1	1	1										1								d:Bacteria,p:"Proteobacteria",c:Gammaproteobacteria
699			3	2	2		2										1						d:Bacteria,p:SR1,g:SR1_genera_incertae_sedis
700	89.01		2	2	2											1					1		d:Bacteria
701	95.56		5	5	4									1		1		1	2				d:Bacteria,p:"Planctomycetes",c:Planctomycetia,o:Planctomycetales,f:Planctomycetaceae
702	95.56		69	3	2							62					7						d:Archaea,p:"Euryarchaeota",c:Halobacteria,o:Halobacteriales,f:Halobacteriaceae,g:Halorussus
703	93.33		7	6	1											7							d:Bacteria,p:"Proteobacteria"
704			70	52	3												60			9		1	d:Bacteria,p:Latescibacteria,g:Latescibacteria_genera_incertae_sedis
705	94.44		8	2	1																8		d:Bacteria,p:"Bacteroidetes",c:Flavobacteriia,o:"Flavobacteriales",f:Flavobacteriaceae,g:Flavobacterium
706	96.67		1	1	1													1					d:Bacteria,p:"Verrucomicrobia",c:Verrucomicrobiae,o:Verrucomicrobiales,f:Verrucomicrobiaceae,g:Verrucomicrobium
707	97.78		40	23	1												40						d:Bacteria,p:"Bacteroidetes",c:Flavobacteriia,o:"Flavobacteriales",f:Cryomorphaceae,g:Owenweeksia
708	95.56		14	13	2									12				2					d:Bacteria,p:candidate_division_WPS-1,g:WPS-1_genera_incertae_sedis
709			33	24	3												31			1		1	d:Bacteria,p:"Planctomycetes"
710	90		20	2	1		20																d:Bacteria,p:"Proteobacteria"
711	88.76		6	5	3											2	1			3			d:Bacteria
712	96.67		4	3	2							3					1						d:Bacteria,p:"Proteobacteria",c:Gammaproteobacteria
713	94.44		6	5	1			6															d:Bacteria,p:Firmicutes,c:Clostridia,o:Clostridiales,f:Lachnospiraceae
714	90		4	3	1												4						d:Bacteria
715	94.38		5	3	2						2							3					d:Bacteria,p:"Actinobacteria",c:Actinobacteria
716	87.91		57	14	2	10		47															d:Bacteria,p:Firmicutes
717	85.39		4	4	1												4						d:Bacteria,p:"Proteobacteria"
718	89.01		4	2	1														4				d:Bacteria,p:Firmicutes
719	84.62		9	7	3					1								6	2				d:Bacteria
720			3	2	1													3					d:Bacteria,p:"Acidobacteria"
721	84.27		2	2	2									1				1					d:Bacteria
722			1	1	1																1		d:Bacteria,p:"Acidobacteria"
723	97.78		8	6	1			8															d:Bacteria,p:Firmicutes,c:Clostridia,o:Clostridiales,f:Eubacteriaceae,g:Anaerofustis
724	92.31		15	2	2			13													2		d:Bacteria,p:Firmicutes,c:Clostridia,o:Clostridiales,f:Clostridiaceae_1
725	85.87		3	3	1																3		d:Bacteria,p:"Proteobacteria"
726	91.21		52	24	2									39				13					d:Bacteria,p:"Proteobacteria",c:Gammaproteobacteria
727			13	13	2												12			1			d:Bacteria
728	90.11		4	4	2												1	3					d:Bacteria,p:"Gemmatimonadetes",c:Gemmatimonadetes,o:Gemmatimonadales,f:Gemmatimonadaceae,g:Gemmatimonas
729	92.13		3	2	2												1					2	d:Bacteria,p:"Proteobacteria"
730			79	2	1													79					d:Bacteria,p:"Acidobacteria",c:Acidobacteria_Gp4
731	96.67		1006	100	7	5					1		5			66		912	13		4		d:Bacteria,p:"Acidobacteria",c:Acidobacteria_Gp2,g:Gp2
732	96.7		1049	5	2			1048			1												d:Bacteria,p:"Bacteroidetes",c:Sphingobacteriia,o:"Sphingobacteriales",f:Chitinophagaceae,g:Chitinophaga
733	93.41		2	2	2											1		1					d:Bacteria,p:"Proteobacteria",c:Deltaproteobacteria,o:Myxococcales,f:"Haliangiaceae"
734	90		12	2	1							12											d:Bacteria,p:"Bacteroidetes",c:Cytophagia,o:Cytophagales
735	91.11		15	8	2														10		5		d:Bacteria,p:"Proteobacteria"
736			42	29	3											8		14			20		d:Bacteria,p:"Proteobacteria",c:Deltaproteobacteria,o:Syntrophobacterales
737			1	1	1																1		d:Bacteria
738	91.21		10	4	1			10															d:Bacteria,p:Firmicutes,c:Clostridia,o:Clostridiales,f:Ruminococcaceae
739			1	1	1																1		d:Bacteria
740			5	5	1									5									d:Bacteria,p:"Proteobacteria"
741			11	1	1	11																	d:Bacteria,p:Firmicutes,c:Clostridia,o:Clostridiales,f:Ruminococcaceae
742	85.71		2	2	2												1					1	d:Bacteria,p:"Proteobacteria"
743	85.56		18	12	1			18															d:Bacteria
744	91.11		1	1	1												1						d:Bacteria,p:"Verrucomicrobia"
745	91.11		349	115	3									332				14			3		d:Bacteria,p:"Proteobacteria",c:Alphaproteobacteria
746	94.44		35	13	4						1		1	14				19					d:Bacteria,p:"Proteobacteria",c:Gammaproteobacteria
747			129	67	2									126				3					d:Bacteria,p:"Elusimicrobia",c:Endomicrobia
748	94.51		2	1	1			2															d:Bacteria,p:Firmicutes,c:Clostridia,o:Clostridiales,f:Ruminococcaceae,g:Intestinimonas
749	98.89		24	6	3						6			3					15				d:Bacteria,p:Cyanobacteria/Chloroplast,c:Cyanobacteria,f:Family_I,g:GpI
750			1	1	1																	1	d:Bacteria,p:"Actinobacteria",c:Actinobacteria
751			1	1	1			1															d:Bacteria,p:Firmicutes
752	100		209	61	5						69					6		2	25		107		d:Bacteria,p:"Bacteroidetes",c:Cytophagia,o:Cytophagales,f:Cytophagaceae,g:Runella
753	96.67		49	20	5									6		21		19	1		2		d:Bacteria,p:"Verrucomicrobia"
754	100		17	4	3					13	3							1					d:Bacteria,p:"Proteobacteria",c:Epsilonproteobacteria,o:Campylobacterales,f:Helicobacteraceae,g:Helicobacter
755	95.56		12	2	2						1								11				d:Bacteria,p:Firmicutes,c:Clostridia,o:Clostridiales,f:Lachnospiraceae
756	88.04		4	1	1											4							d:Bacteria
757	88.89		4	1	1												4						d:Bacteria,p:Firmicutes
758			1	1	1														1				d:Bacteria,p:"Proteobacteria",c:Deltaproteobacteria,o:Myxococcales,f:"Haliangiaceae",g:Haliangium
759	100		11150	238	8		62			613	2458					1		94	7902		9	11	d:Bacteria,p:Firmicutes
760	92.22		74	46	2									39				35					d:Bacteria,p:"Proteobacteria",c:Deltaproteobacteria,o:Myxococcales
761			2	1	1												2						d:Bacteria,p:"Proteobacteria",c:Gammaproteobacteria
762			11	8	2									9				2					d:Bacteria
763	88.76		2	2	2											1		1					d:Bacteria,p:"Proteobacteria"
764	95.56		10	3	2						1								9				d:Bacteria,p:"Actinobacteria",c:Actinobacteria,o:Actinomycetales,f:Dermacoccaceae
765			4	2	1			4															d:Bacteria,p:Firmicutes,c:Clostridia,o:Clostridiales,f:Lachnospiraceae,g:Roseburia
766	96.67		54	30	6	3				3	2			13				32	1				d:Bacteria,p:candidate_division_WPS-1,g:WPS-1_genera_incertae_sedis
767	94.44		2	2	1														2				d:Bacteria
768	88.89		7	1	1															7			d:Bacteria,p:"Acidobacteria"
769			266	98	1												266						d:Bacteria,p:"Chloroflexi"
770			8	5	1												8						d:Bacteria,p:"Proteobacteria"
771			12	9	3									2				5			5		d:Bacteria,p:Microgenomates,g:Microgenomates_genera_incertae_sedis
772	92.31		32	18	4											16		7	8		1		d:Bacteria,p:"Bacteroidetes",c:Sphingobacteriia
773			10	9	1																10		d:Bacteria
774			30	25	2									27				3					d:Archaea,p:Woesearchaeota
775	98.89		50	15	2													11			39		d:Bacteria,p:"Actinobacteria",c:Actinobacteria,o:Actinomycetales,f:Pseudonocardiaceae
776	97.78		191	62	3									18				55			118		d:Bacteria,p:"Verrucomicrobia",c:Opitutae,o:Opitutales,f:Opitutaceae,g:Opitutus
777	95.56		33	13	4											1		18	7		7		d:Bacteria,p:"Proteobacteria"
778	84.44		4	1	1							4											d:Bacteria,p:"Proteobacteria"
779	94.44		4	1	1																4		d:Bacteria,p:"Proteobacteria",c:Gammaproteobacteria
780	100		35	11	4			2	7		21								5				d:Bacteria,p:"Proteobacteria",c:Gammaproteobacteria,o:Aeromonadales
781	86.52		32	18	5											1		5	5	4	17		d:Bacteria,p:"Actinobacteria",c:Actinobacteria,o:Actinomycetales
782			7	7	3									5		1		1					d:Bacteria,p:"Verrucomicrobia",c:Spartobacteria,g:Spartobacteria_genera_incertae_sedis
783	98.89		498	17	2													2			496		d:Bacteria,p:"Proteobacteria",c:Alphaproteobacteria,o:Rhodospirillales,f:Acetobacteraceae,g:Granulibacter
784	97.8		4	3	2									1				3					d:Bacteria,p:"Acidobacteria",c:Acidobacteria_Gp1,g:Gp1
785	89.01		44	30	2												43			1			d:Bacteria,p:"Proteobacteria",c:Deltaproteobacteria
786			2	2	2													1			1		d:Bacteria
787	85.56		103	19	4											23		1			68	11	d:Bacteria,p:"Acidobacteria"
788	85.56		17	8	3											7			4		6		d:Bacteria
789	93.33		8	8	1													8					d:Bacteria,p:"Planctomycetes",c:Planctomycetia,o:Planctomycetales,f:Planctomycetaceae,g:Aquisphaera
790	96.67		125	38	7			2			36			75		6	2	2			2		d:Bacteria,p:"Proteobacteria",c:Deltaproteobacteria,o:Myxococcales,f:Cystobacteraceae,g:Cystobacter
791	90		30	21	1																	30	d:Bacteria,p:"Proteobacteria",c:Alphaproteobacteria
792			5	4	3						2			2				1					d:Bacteria,p:"Actinobacteria",c:Actinobacteria,o:Bifidobacteriales,f:Bifidobacteriaceae
793			71	40	1			71															d:Bacteria,p:Firmicutes,c:Clostridia,o:Clostridiales,f:Ruminococcaceae
794	93.33		1	1	1													1					d:Bacteria,p:"Verrucomicrobia",c:Subdivision3,g:Subdivision3_genera_incertae_sedis
795	92.22		7	7	4									1		1		4	1				d:Bacteria,p:"Gemmatimonadetes"
796	86.81		2	2	1												2						d:Bacteria,p:"Proteobacteria"
797			1	1	1																1		d:Archaea
798	87.91		2	2	1													2					d:Bacteria
799	92.22		8	6	1												8						d:Bacteria,p:"Proteobacteria",c:Deltaproteobacteria
800	94.44		43	22	5									12		5	1	16	9				d:Bacteria,p:"Bacteroidetes",c:Flavobacteriia,o:"Flavobacteriales",f:Cryomorphaceae
801	97.78		3	1	1									3									d:Bacteria,p:"Bacteroidetes",c:Cytophagia,o:Cytophagales,f:Cytophagaceae,g:Lacihabitans
802	92.22		8	3	2										6			2					d:Bacteria,p:"Proteobacteria"
803	97.78		35	15	4					13	12							5	5				d:Bacteria,p:"Proteobacteria",c:Alphaproteobacteria,o:Rhodospirillales,f:Acetobacteraceae
804	88.76		6	1	1								6										d:Bacteria
805	93.41		7	6	2					2								5					d:Bacteria,p:"Planctomycetes",c:Planctomycetia,o:Planctomycetales,f:Planctomycetaceae,g:Zavarzinella
806	89.89		2	2	2											1					1		d:Bacteria,p:"Proteobacteria",c:Alphaproteobacteria,o:Sneathiellales,f:Sneathiellaceae
807	98.89		7	2	2	5								2									d:Bacteria,p:Firmicutes,c:Bacilli,o:Lactobacillales,f:Lactobacillaceae,g:Lactobacillus
808	96.67		10	6	3		3	5			2												d:Bacteria,p:Firmicutes
809	93.41		61	37	5											40	1	14	1		5		d:Bacteria,p:"Proteobacteria",c:Deltaproteobacteria,o:Desulfuromonadales,f:Geobacteraceae,g:Geopsychrobacter
810	98.89		506	25	6	13					202		1	2					220		68		d:Bacteria,p:"Proteobacteria",c:Alphaproteobacteria,o:Sphingomonadales,f:Sphingomonadaceae,g:Novosphingobium
811	93.41		62	7	2					1	61												d:Bacteria,p:"Actinobacteria",c:Actinobacteria,o:Actinomycetales,f:Pseudonocardiaceae
812	88.04		1	1	1												1						d:Bacteria,p:"Proteobacteria",c:Gammaproteobacteria
813			1	1	1													1					d:Bacteria
814	90.11		8	3	2		4												4				d:Bacteria
815			5	5	1												5						d:Bacteria,p:Firmicutes
816	96.67		23	3	1												23						d:Bacteria,p:Cyanobacteria/Chloroplast,c:Chloroplast,f:Chloroplast,g:Bacillariophyta
817			45	34	1											45							d:Archaea,p:"Euryarchaeota",c:Methanobacteria
818			17	10	1																17		d:Bacteria,p:Parcubacteria,g:Parcubacteria_genera_incertae_sedis
819	94.44		2	2	2													1			1		d:Bacteria,p:"Proteobacteria"
820			31	15	4			2			15								13		1		d:Bacteria,p:Firmicutes,c:Clostridia,o:Clostridiales,f:Lachnospiraceae
821	93.33		2	1	1														2				d:Archaea,p:"Thaumarchaeota",o:Nitrosopumilales,f:Nitrosopumilaceae,g:Nitrosopumilus
822	98.89		67	10	4					5	55							3	4				d:Bacteria,p:"Actinobacteria",c:Actinobacteria,o:Actinomycetales,f:Intrasporangiaceae,g:Janibacter
823			13	1	1				13														d:Bacteria,p:"Bacteroidetes",c:Sphingobacteriia,o:"Sphingobacteriales",f:"Saprospiraceae",g:Lewinella
824			1	1	1																1		d:Bacteria,p:"Verrucomicrobia"
825	95.51		11	10	2						2						9						d:Bacteria,p:"Planctomycetes",c:Planctomycetia,o:Planctomycetales,f:Planctomycetaceae
826			1	1	1									1									d:Bacteria,p:"Proteobacteria"
827			3	2	1									3									d:Bacteria,p:Firmicutes
828			19	3	1						19												d:Bacteria,p:"Bacteroidetes",c:Sphingobacteriia,o:"Sphingobacteriales"
829	90		6	1	1						6												d:Bacteria,p:Cyanobacteria/Chloroplast,c:Chloroplast,f:Chloroplast
830	93.33		7	2	1	7																	d:Bacteria,p:"Acidobacteria",c:Acidobacteria_Gp16
831	96.67		3	3	1											3							d:Bacteria,p:"Proteobacteria",c:Deltaproteobacteria,o:Bdellovibrionales,f:Bdellovibrionaceae,g:Bdellovibrio
832			40	27	2												38					2	d:Bacteria,p:"Planctomycetes",c:Planctomycetia,o:Planctomycetales,f:Planctomycetaceae
833	94.44		1	1	1				1														d:Bacteria,p:"Bacteroidetes",c:Sphingobacteriia,o:"Sphingobacteriales"
834			63	11	3					42	2								19				d:Bacteria,p:Firmicutes,c:Bacilli
835	94.44		8	3	2			6													2		d:Bacteria
836	98.89		11	7	2											9					2		d:Bacteria,p:"Acidobacteria"
837	95.56		11	5	3							5					2			4			d:Bacteria,p:"Bacteroidetes"
838	95.56		40	11	1			40															d:Bacteria,p:Firmicutes,c:Clostridia,o:Clostridiales,f:Ruminococcaceae,g:Pseudobacteroides
839	94.44		54	41	3									28				24	2				d:Bacteria,p:"Proteobacteria"
840			4	2	1												4						d:Archaea,p:Woesearchaeota
841	90		3	3	2	1												2					d:Bacteria,p:"Proteobacteria"
842			4	4	1												4						d:Bacteria
843	92.22		119	26	6			8			3		1					80	26		1		d:Bacteria,p:"Actinobacteria",c:Actinobacteria
844	94.51		1	1	1					1													d:Bacteria,p:"Proteobacteria",c:Deltaproteobacteria,o:Myxococcales,f:Polyangiaceae,g:Chondromyces
845			11	9	1											11							d:Archaea,p:Woesearchaeota,g:Woesearchaeota_Incertae_Sedis_AR16
846	97.78		33	15	5			13			1					1			3		15		d:Bacteria,p:"Proteobacteria",c:Betaproteobacteria,o:Neisseriales
847	93.33		13	4	2												9	4					d:Bacteria,p:"Chloroflexi"
848			49	21	1																49		d:Bacteria
849	87.78		1	1	1									1									d:Bacteria,p:"Proteobacteria",c:Deltaproteobacteria
850	93.33		62	16	4		9			2				2							49		d:Bacteria,p:Candidatus_Saccharibacteria,g:Saccharibacteria_genera_incertae_sedis
851	94.44		85	10	2			81			4												d:Bacteria,p:Firmicutes
852	93.41		7	5	1													7					d:Bacteria,p:"Proteobacteria",c:Gammaproteobacteria,o:Xanthomonadales
853			2	2	2													1	1				d:Bacteria
854			57	43	3									32				23			2		d:Bacteria
855	93.33		21	13	3						1							4	16				d:Bacteria,p:"Proteobacteria",c:Alphaproteobacteria
856	91.11		1	1	1												1						d:Bacteria,p:"Chloroflexi"
857	90		23	15	1												23						d:Bacteria,p:"Proteobacteria"
858			3	3	1											3							d:Bacteria
859	90		4	4	2									1				3					d:Bacteria
860			30	25	4											12			2	1	15		d:Bacteria,p:Firmicutes
861	93.33		2	1	1													2					d:Bacteria,p:"Proteobacteria",c:Alphaproteobacteria,o:Rhodospirillales
862	97.78		13	1	1			13															d:Bacteria
863			11	7	1											11							d:Archaea
864	86.67		1	1	1												1						d:Bacteria
865	98.89		3	1	1						3												d:Bacteria,p:Firmicutes,c:Bacilli,o:Bacillales,f:Paenibacillaceae_1,g:Paenibacillus
866			1	1	1																1		d:Bacteria,p:"Proteobacteria"
867			3	2	1																3		d:Bacteria
868	98.89		5	1	1						5												d:Bacteria,p:Firmicutes,c:Bacilli,o:Bacillales,f:Paenibacillaceae_1,g:Paenibacillus
869	85.87		11	10	2									9				2					d:Bacteria
870	88.04		3	3	1											3							d:Bacteria,p:"Chloroflexi"
871	94.44		15	2	2			13			2												d:Bacteria,p:"Synergistetes"
872	93.33		7	4	1											7							d:Bacteria,p:"Acidobacteria",c:Acidobacteria_Gp5,g:Gp5
873			64	37	5											45		3	2		10	4	d:Bacteria,p:"Acidobacteria"
874			5	4	2													3				2	d:Bacteria,p:"Chloroflexi"
875	90		6	2	1										6								d:Bacteria,p:"Proteobacteria",c:Alphaproteobacteria
876	97.78		5	1	1					5													d:Bacteria,p:Firmicutes,c:Bacilli,o:Lactobacillales,f:Aerococcaceae
877	96.67		14	4	3			9			2										3		d:Bacteria,p:"Proteobacteria",c:Alphaproteobacteria,o:Rickettsiales,f:Rickettsiaceae,g:Rickettsia
878	93.33		1	1	1													1					d:Bacteria,p:"Acidobacteria",c:Acidobacteria_Gp17,g:Gp17
879	90		2	2	2										1			1					d:Bacteria,p:"Verrucomicrobia"
880	90		4	4	1												4						d:Bacteria,p:"Proteobacteria",c:Deltaproteobacteria
881	93.41		4	1	1					4													d:Bacteria,p:"Armatimonadetes",c:Armatimonadia,o:Armatimonadales,f:Armatimonadaceae,g:Armatimonas/Armatimonadetes_gp1
882			3	2	2								2					1					d:Bacteria
883	91.21		3	3	1																3		d:Bacteria,p:"Chlamydiae",c:Chlamydiia,o:Chlamydiales,f:Parachlamydiaceae,g:Parachlamydia
884	96.67		177	22	1													177					d:Bacteria,p:"Proteobacteria",c:Alphaproteobacteria,o:Rhodospirillales,f:Acetobacteraceae,g:Acidiphilium
885			6	4	1												6						d:Bacteria
886	91.21		5	2	1				5														d:Bacteria,p:Firmicutes,c:Clostridia,o:Clostridiales,f:Eubacteriaceae
887			16	6	3											1			13		2		d:Bacteria
888	94.44		11	10	4					2	1							4	4				d:Bacteria
889	97.78		35	19	1			35															d:Bacteria,p:Firmicutes
890	94.44		1	1	1													1					d:Bacteria,p:"Proteobacteria",c:Deltaproteobacteria,o:Myxococcales,f:Polyangiaceae
891			1	1	1																1		d:Bacteria,p:Parcubacteria,g:Parcubacteria_genera_incertae_sedis
892	88.89		2	2	1											2							d:Bacteria,p:"Elusimicrobia"
893	94.44		3	1	1																3		d:Bacteria,p:"Proteobacteria",c:Alphaproteobacteria
894	86.52		42	38	1											42							d:Bacteria,p:Firmicutes
895			3	1	1																3		d:Bacteria
896	91.11		2	1	1										2								d:Bacteria,p:"Bacteroidetes",c:"Bacteroidia",o:"Bacteroidales",f:Prolixibacteraceae
897	96.7		633	80	5						1				410			1		207		14	d:Bacteria,p:Cyanobacteria/Chloroplast,c:Cyanobacteria,f:Family_VIII,g:GpVIII
898	97.78		51	15	1											51							d:Bacteria,p:Ignavibacteriae,c:Ignavibacteria,o:Ignavibacteriales,f:Ignavibacteriaceae
899			1809	377	4									1516		76		214			3		d:Bacteria,p:"Spirochaetes"
900	85.56		3	3	1											3							d:Bacteria
901	90.22		3	1	1																3		d:Bacteria,p:"Bacteroidetes",c:Cytophagia
902			4	3	2													2			2		d:Bacteria,p:"Proteobacteria"
903	86.67		43	23	3									8		25		10					d:Bacteria
904			8	2	2													1			7		d:Bacteria
905	94.38		993	190	7					4	1			106		702		163	8		9		d:Bacteria,p:"Proteobacteria"
906	86.67		6	6	1												6						d:Bacteria
907			87	47	1												87						d:Bacteria
908	93.33		3	2	1													3					d:Bacteria,p:"Chlamydiae",c:Chlamydiia
909	96.67		23	4	2			22			1												d:Bacteria,p:Firmicutes,c:Clostridia,o:Clostridiales,f:Ruminococcaceae
910	97.8		12	12	4											2		5	4		1		d:Bacteria,p:"Chlamydiae",c:Chlamydiia,o:Chlamydiales,f:Parachlamydiaceae,g:Neochlamydia
911	92.22		8	6	1																	8	d:Bacteria,p:"Proteobacteria"
912	90		4	3	1													4					d:Bacteria
913	91.11		24	13	1																24		d:Bacteria,p:"Proteobacteria"
914	96.67		16	7	1											16							d:Bacteria,p:"Chloroflexi",c:Anaerolineae,o:Anaerolineales,f:Anaerolineaceae
915			17	12	1												17						d:Archaea,p:Woesearchaeota
916			20	18	3									16		1		3					d:Bacteria,p:Latescibacteria,g:Latescibacteria_genera_incertae_sedis
917	93.33		135	12	2											107				28			d:Bacteria,p:"Bacteroidetes",c:Cytophagia,o:Cytophagales
918	95.6		2	2	2														1		1		d:Bacteria,p:"Actinobacteria",c:Actinobacteria
919			11	3	1												11						d:Archaea
920	94.51		25	16	2									2				23					d:Bacteria,p:"Proteobacteria",c:Deltaproteobacteria,o:Myxococcales,f:Labilitrichaceae,g:Labilithrix
921	94.44		2	2	2																1	1	d:Bacteria,p:"Proteobacteria",c:Deltaproteobacteria,o:Bdellovibrionales,f:Bacteriovoracaceae,g:Halobacteriovorax
922	92.22		3	1	1											3							d:Bacteria,p:"Verrucomicrobia",c:Spartobacteria,g:Spartobacteria_genera_incertae_sedis
923			1	1	1													1					d:Bacteria,p:"Proteobacteria",c:Deltaproteobacteria,o:Myxococcales,f:Cystobacteraceae
924			7	6	3									5		1		1					d:Bacteria,p:BRC1,g:BRC1_genera_incertae_sedis
925	98.89		59	3	1										59								d:Bacteria,p:"Proteobacteria",c:Gammaproteobacteria
926	91.11		8	4	1													8					d:Bacteria
927	90		3	3	1												3						d:Bacteria,p:"Proteobacteria",c:Gammaproteobacteria
928	92.22		2	2	1													2					d:Bacteria,p:"Proteobacteria",c:Gammaproteobacteria
929	85.87		10	9	2									9		1							d:Bacteria
930	88.89		6	5	2											1		5					d:Bacteria
931	88.76		6	4	3									1			4	1					d:Bacteria,p:"Acidobacteria"
932	87.91		1	1	1													1					d:Bacteria,p:"Actinobacteria"
933	85.56		50	34	9					1			1	3		3	1	3	3	1	34		d:Bacteria
934	95.56		47	8	3					3				26				18					d:Bacteria,p:"Bacteroidetes",c:Cytophagia,o:Cytophagales,g:Ohtaekwangia
935	93.33		3	2	1													3					d:Bacteria,p:"Planctomycetes",c:Planctomycetia,o:Planctomycetales,f:Planctomycetaceae
936	94.44		5	4	2									2				3					d:Bacteria,p:"Proteobacteria"
937	93.33		86	58	4									16		7		56			7		d:Bacteria,p:"Proteobacteria"
938	88.89		2	2	2													1		1			d:Bacteria,p:"Proteobacteria"
939	100	YES	5131	228	10	127	4	4195		210	383		2			38		50	119		3		d:Bacteria,p:"Bacteroidetes",c:"Bacteroidia",o:"Bacteroidales",f:Bacteroidaceae,g:Bacteroides
940	89.01		229	52	5			159		29	17							1	23				d:Bacteria,p:Firmicutes,c:Clostridia,o:Clostridiales,f:Ruminococcaceae
941	98.89		9	5	3						4							2			3		d:Bacteria,p:"Proteobacteria",c:Alphaproteobacteria,o:Rhodospirillales,g:Reyranella
942	98.89		104	6	2										11					93			d:Bacteria,p:"Proteobacteria",c:Alphaproteobacteria,o:Sphingomonadales,f:Sphingomonadaceae
943			3	1	1													3					d:Bacteria,p:"Proteobacteria"
944	96.67		5	4	2						3							2					d:Bacteria,p:Firmicutes
945	94.51		14	6	3					1								10	3				d:Bacteria,p:"Gemmatimonadetes"
946	90.11		450	199	2											434					16		d:Bacteria
947	94.44		4	1	1																	4	d:Bacteria,p:"Bacteroidetes",c:Sphingobacteriia
948	97.78		23	15	5				1	3	4							12	3				d:Bacteria,p:Firmicutes,c:Clostridia,o:Clostridiales,f:Lachnospiraceae,g:Mobilitalea
949	87.78		5	2	2												1	4					d:Bacteria,p:"Verrucomicrobia"
950			14	9	1										14								d:Bacteria,p:"Proteobacteria",c:Gammaproteobacteria
951			138	47	1												138						d:Bacteria,p:"Verrucomicrobia",c:Spartobacteria,g:Spartobacteria_genera_incertae_sedis
952			8	5	1												8						d:Bacteria
953	87.78		2	2	1										2								d:Bacteria,p:"Bacteroidetes",c:Sphingobacteriia
954	87.78		4	4	1												4						d:Bacteria,p:"Proteobacteria",c:Deltaproteobacteria
955	93.33		88	13	4			1			1							85				1	d:Bacteria,p:"Actinobacteria",c:Actinobacteria,o:Rubrobacterales
956	88.04		1	1	1												1						d:Bacteria,p:Firmicutes,c:Clostridia
957	94.44		3	3	1												3						d:Bacteria,p:"Spirochaetes",c:Spirochaetia,o:Spirochaetales,f:Spirochaetaceae
958	97.78		5	1	1													5					d:Bacteria,p:"Proteobacteria",c:Alphaproteobacteria,o:Rhizobiales,f:Beijerinckiaceae
959			1	1	1													1					d:Bacteria
960	97.78		22	16	4									2		4		9	7				d:Bacteria,p:"Acidobacteria",c:Acidobacteria_Gp3,g:Gp3
961	93.33		5	4	3					2	2							1					d:Bacteria,p:"Actinobacteria",c:Actinobacteria,o:Actinomycetales
962			5	2	1									5									d:Bacteria
963	93.33		5	2	2					2								3					d:Bacteria,p:"Proteobacteria",c:Deltaproteobacteria,o:Myxococcales,f:Sandaracinaceae,g:Sandaracinus
964			2	2	1													2					d:Bacteria,p:"Proteobacteria"
965			70	35	3											13		2			55		d:Bacteria
966			9	6	3											1	7					1	d:Bacteria,p:"Lentisphaerae"
967	91.11		51	20	5					4	16			1		2		28					d:Bacteria,p:"Actinobacteria"
968			3	3	1												3						d:Bacteria
969	81.72		3	3	2															1	2		d:Bacteria,p:"Actinobacteria"
970	92.22		7	4	2					5								2					d:Bacteria,p:"Gemmatimonadetes"
971	98.89		2	1	1	2																	d:Bacteria,p:"Bacteroidetes",c:"Bacteroidia",o:"Bacteroidales",f:"Porphyromonadaceae"
972			3	1	1																3		d:Bacteria
973	93.26		10	2	1										10								d:Bacteria,p:"Actinobacteria",c:Actinobacteria
974	90.11		2	2	1											2							d:Bacteria,p:"Proteobacteria",c:Epsilonproteobacteria
975			3	2	1												3						d:Archaea
976	94.44		1	1	1														1				d:Bacteria,p:"Planctomycetes",c:Planctomycetia
977	94.44		5	5	2																4	1	d:Bacteria,p:"Proteobacteria",c:Deltaproteobacteria
978	95.56		38	8	1														38				d:Bacteria,p:"Proteobacteria",c:Alphaproteobacteria,o:Rhodospirillales,f:Rhodospirillaceae,g:Fodinicurvata
979	98.89		5	3	3					3	1							1					d:Bacteria,p:"Proteobacteria",c:Betaproteobacteria,o:Nitrosomonadales,f:Nitrosomonadaceae,g:Nitrosomonas
980	93.33		31	7	5						2						23	1	3	2			d:Bacteria,p:Firmicutes,c:Clostridia,o:Clostridiales,f:Clostridiales_Incertae_Sedis_XIII,g:Anaerovorax
981	93.41		4	1	1													4					d:Bacteria,p:"Proteobacteria",c:Deltaproteobacteria
982			1	1	1									1									d:Bacteria
983	96.67		5	3	1			5															d:Bacteria,p:Firmicutes,c:Clostridia,o:Clostridiales,f:Ruminococcaceae,g:Clostridium_IV
984	94.44		139	19	2											135		4					d:Bacteria,p:"Proteobacteria",c:Betaproteobacteria
985			2	2	1																2		d:Bacteria,p:Parcubacteria
986			3	3	1												3						d:Bacteria,p:"Acidobacteria"
987	91.21		9	3	1												9						d:Bacteria,p:"Acidobacteria",c:Holophagae
988	91.11		22	4	1						22												d:Bacteria,p:Firmicutes,c:Clostridia,o:Clostridiales
989	96.67		6	4	1													6					d:Bacteria,p:"Proteobacteria"
990	96.67		1	1	1																1		d:Bacteria,p:Firmicutes,c:Clostridia,o:Clostridiales,f:Lachnospiraceae,g:Blautia
991	87.78		12	10	3												1	8			3		d:Bacteria,p:"Proteobacteria",c:Gammaproteobacteria,o:Legionellales
992	93.41		3	3	3												1			1		1	d:Bacteria,p:"Proteobacteria",c:Deltaproteobacteria,o:Myxococcales,f:"Haliangiaceae",g:Haliangium
993			8	3	1			8															d:Bacteria,p:"Bacteroidetes"
994	92.31		1	1	1											1							d:Bacteria
995			144	82	5					2						31		58	4		49		d:Bacteria
996	91.11		8	4	1													8					d:Bacteria,p:"Proteobacteria",c:Gammaproteobacteria
997	95.56		118	2	1																	118	d:Bacteria,p:"Proteobacteria",c:Gammaproteobacteria
998			3	2	1																3		d:Bacteria
999	98.89		119	5	2												99			20			d:Bacteria,p:"Bacteroidetes",c:Flavobacteriia,o:"Flavobacteriales",f:Flavobacteriaceae,g:Maribacter
1000			27	19	5									10		2		10	1		4		d:Bacteria
1001	92.22		2	1	1															2			d:Bacteria,p:"Proteobacteria",c:Gammaproteobacteria,o:Oceanospirillales
1002	89.89		110	70	5									11		48		34	8		9		d:Bacteria,p:"Proteobacteria"
1003	89.01		2	2	1												2						d:Bacteria
1004	91.11		104	2	1												104						d:Bacteria,p:Firmicutes,c:Bacilli
1005			3	2	1																3		d:Bacteria,p:Parcubacteria,g:Parcubacteria_genera_incertae_sedis
1006	94.44		421	20	2													420	1				d:Bacteria,p:"Acidobacteria",c:Acidobacteria_Gp1,g:Gp1
1007	90	YES	6594	343	9						16		1			4	4	6	160	872	5369	162	d:Bacteria,p:"Planctomycetes",c:Planctomycetia,o:Planctomycetales,f:Planctomycetaceae,g:Isosphaera
1008	94.44		51	25	5					4				28				15	3		1		d:Bacteria,p:"Verrucomicrobia",c:Subdivision3,g:Limisphaera
1009			10	7	2									3				7					d:Bacteria,p:"Proteobacteria",c:Deltaproteobacteria
1010			25	22	2									21				4					d:Bacteria
1011	95.56		65	4	1														65				d:Bacteria,p:"Proteobacteria",c:Gammaproteobacteria
1012	95.56		427	97	3									169			8	250					d:Bacteria,p:"Verrucomicrobia",c:Subdivision3
1013	93.33		2	1	1													2					d:Bacteria,p:"Acidobacteria"
1014	88.76		5	5	1											5							d:Bacteria
1015	86.67		84	19	5											1		1		1	80	1	d:Bacteria,p:"Proteobacteria",c:Gammaproteobacteria
1016	84.62		5	2	1												5						d:Bacteria,p:"Acidobacteria"
1017	94.44		4	4	3											1		1	2				d:Bacteria,p:"Verrucomicrobia",c:Subdivision3
1018	96.67		146	96	9					22	9			33		4	5	50	5	2	16		d:Bacteria,p:"Actinobacteria",c:Actinobacteria
1019	91.01		1	1	1																1		d:Bacteria,p:Cyanobacteria/Chloroplast,c:Chloroplast,f:Chloroplast,g:Chlorophyta
1020	96.67		3	3	2					1								2					d:Bacteria,p:Firmicutes,c:Clostridia,o:Clostridiales,f:Peptococcaceae_2,g:Pelotomaculum
1021	95.56		3084	37	2				3083										1				d:Bacteria,p:"Bacteroidetes",c:"Bacteroidia",o:"Bacteroidales",f:"Prevotellaceae",g:Prevotella
1022	90		1	1	1																1		d:Bacteria
1023	95.56		16	7	1						16												d:Bacteria,p:"Deinococcus-Thermus",c:Deinococci,o:Deinococcales,f:Trueperaceae,g:Truepera
1024			2	1	1													2					d:Bacteria,p:"Acidobacteria",c:Acidobacteria_Gp6,g:Gp6
1025			7	5	2													2			5		d:Bacteria
1026	94.44		4	2	1													4					d:Bacteria,p:"Proteobacteria",c:Gammaproteobacteria,o:Legionellales
1027	95.56		5	1	1													5					d:Bacteria,p:Firmicutes,c:Clostridia,o:Clostridiales,f:Ruminococcaceae
1028			18	16	1											18							d:Bacteria,p:"Proteobacteria"
1029	97.78		18	1	1			18															d:Bacteria,p:"Proteobacteria",c:Alphaproteobacteria,o:Rhizobiales
1030	97.78		25	15	7			12	1	3				2				4	1		2		d:Bacteria,p:"Proteobacteria",c:Alphaproteobacteria,o:Rhodospirillales,f:Acetobacteraceae
1031			3	3	1													3					d:Bacteria
1032	93.26		2	1	1																2		d:Bacteria,p:"Planctomycetes",c:Planctomycetia,o:Planctomycetales,f:Planctomycetaceae
1033	95.56		29	22	2									27				2					d:Bacteria,p:"Verrucomicrobia",c:Subdivision3,g:Subdivision3_genera_incertae_sedis
1034	100		625	32	8					5	587			3		5		1	9		12	3	d:Bacteria,p:"Proteobacteria",c:Alphaproteobacteria,o:Rhodospirillales,f:Rhodospirillaceae,g:Niveispirillum
1035			11	1	1										11								d:Bacteria,p:"Proteobacteria"
1036			80	65	2									77				3					d:Bacteria
1037	95.56		134	3	1					134													d:Bacteria,p:"Bacteroidetes",c:"Bacteroidia",o:"Bacteroidales",f:Bacteroidaceae,g:Bacteroides
1038	89.01		8	2	1												8						d:Bacteria
1039	87.78		108	43	1										108								d:Bacteria,p:"Planctomycetes"
1040	94.51		3	2	1													3					d:Bacteria,p:"Bacteroidetes",c:"Bacteroidia",o:"Bacteroidales"
1041			52	9	1										52								d:Bacteria,p:"Proteobacteria",c:Gammaproteobacteria
1042	94.44		1	1	1																	1	d:Bacteria,p:"Proteobacteria"
1043	93.33		629	167	1											629							d:Bacteria,p:"Chloroflexi"
1044	92.31		1	1	1																1		d:Bacteria
1045			4	4	1													4					d:Bacteria
1046	88.89		3	2	1												3						d:Bacteria,p:"Proteobacteria",c:Deltaproteobacteria
1047	91.21		5	4	1										5								d:Bacteria,p:"Proteobacteria",c:Alphaproteobacteria
1048	93.33		200	111	1											200							d:Bacteria,p:"Bacteroidetes",c:"Bacteroidia",o:"Bacteroidales",f:Prolixibacteraceae,g:Mariniphaga
1049	87.78		2	2	1												2						d:Bacteria,p:"Chlamydiae"
1050	96.7		3	2	1																	3	d:Bacteria,p:"Proteobacteria",c:Epsilonproteobacteria,o:Campylobacterales,f:Campylobacteraceae,g:Arcobacter
1051			410	218	4									247		84		64			15		d:Bacteria
1052	95.6		6	3	1																6		d:Bacteria,p:Firmicutes,c:Clostridia,o:Clostridiales,f:Ruminococcaceae,g:Pseudobacteroides
1053	93.33		15	8	1											15							d:Bacteria,p:"Verrucomicrobia",c:Subdivision3,g:Subdivision3_genera_incertae_sedis
1054	92.22		4	3	2											2					2		d:Bacteria,p:"Verrucomicrobia"
1055			1	1	1										1								d:Bacteria,p:"Bacteroidetes",c:Cytophagia,o:Cytophagales
1056			5	5	1									5									d:Bacteria,p:"Actinobacteria"
1057	89.13		34	18	1											34							d:Bacteria,p:"Chloroflexi"
1058	98.9		1	1	1																	1	d:Bacteria,p:"Proteobacteria",c:Gammaproteobacteria,o:Pseudomonadales,f:Moraxellaceae,g:Psychrobacter
1059	88.76		33	28	4									1		13		17			2		d:Bacteria,p:"Acidobacteria"
1060	85.56		25	19	3											6		6			13		d:Bacteria
1061			3	3	3											1		1			1		d:Bacteria,p:"Chlamydiae",c:Chlamydiia,o:Chlamydiales
1062	91.11		1	1	1																	1	d:Bacteria,p:"Proteobacteria",c:Deltaproteobacteria
1063	93.41		6	1	1			6															d:Bacteria,p:"Bacteroidetes",c:"Bacteroidia",o:"Bacteroidales",f:"Prevotellaceae",g:Paraprevotella
1064	96.67		64	17	2									61				3					d:Bacteria,p:Firmicutes,c:Clostridia,o:Clostridiales,f:Ruminococcaceae,g:Clostridium_III
1065	89.01		87	19	2											1					86		d:Bacteria
1066	94.44		1	1	1																1		d:Bacteria,p:"Proteobacteria",c:Alphaproteobacteria
1067			1	1	1																1
1068	95.56		30	17	2									1				29					d:Bacteria,p:"Actinobacteria",c:Actinobacteria,o:Acidimicrobiales
1069			3	2	1																3		d:Bacteria,p:Parcubacteria
1070	97.78		2	2	1																2		d:Bacteria,p:"Proteobacteria",c:Alphaproteobacteria,o:Rickettsiales,f:Rickettsiaceae,g:Rickettsia
1071			8	7	1									8									d:Bacteria,p:"Chlamydiae",c:Chlamydiia,o:Chlamydiales,f:Parachlamydiaceae,g:Parachlamydia
1072			2	2	1											2							d:Bacteria
1073	91.11		10	6	1										10								d:Bacteria,p:"Planctomycetes",c:Phycisphaerae
1074	92.22		5	3	1													5					d:Bacteria,p:"Actinobacteria",c:Actinobacteria,o:Actinomycetales,f:Streptomycetaceae
1075	95.56		8	7	2												7					1	d:Bacteria,p:"Bacteroidetes",c:Cytophagia,o:Cytophagales,f:Flammeovirgaceae
1076	100		201	23	4			198			1								1		1		d:Bacteria,p:Firmicutes,c:Clostridia,o:Clostridiales,f:Ruminococcaceae,g:Ruminococcus
1077	96.67		5	1	1						5												d:Bacteria,p:"Proteobacteria",c:Alphaproteobacteria,o:Rhodospirillales,f:Rhodospirillaceae,g:Lacibacterium
1078			3	3	2									2				1					d:Bacteria,p:"Proteobacteria"
1079	92.22		2	1	1																2		d:Bacteria
1080	93.41		12524	357	7			806	1962	2					9733			12	8			1	d:Bacteria,p:"Bacteroidetes",c:Sphingobacteriia
1081	86.52		3	3	1											3							d:Bacteria
1082	88.76		549	197	9					2	3			88		298	1	121	16		19	1	d:Bacteria
1083	97.78		248	8	2		14														234		d:Bacteria,p:"Proteobacteria",c:Betaproteobacteria,o:Burkholderiales
1084	95.56		75	1	1			75															d:Bacteria,p:"Bacteroidetes",c:"Bacteroidia",o:"Bacteroidales",f:"Porphyromonadaceae",g:Dysgonomonas
1085			4	4	1												4						d:Bacteria,p:"Proteobacteria"
1086	94.38		4	1	1	4																	d:Bacteria,p:"Proteobacteria",c:Alphaproteobacteria
1087	94.44		3	3	2			1													2		d:Bacteria,p:Firmicutes
1088	91.11		3	3	1												3						d:Bacteria,p:"Proteobacteria",c:Deltaproteobacteria,o:Myxococcales,f:Cystobacteraceae
1089			9	5	3					1				7			1						d:Bacteria
1090	97.78		42	22	1													42					d:Bacteria
1091	94.44		1	1	1																1		d:Bacteria,p:"Proteobacteria",c:Betaproteobacteria,o:Burkholderiales,f:Burkholderiales_incertae_sedis,g:Thiomonas
1092			4	1	1			4															d:Bacteria,p:"Bacteroidetes",c:Flavobacteriia,o:"Flavobacteriales",f:Flavobacteriaceae
1093	95.51		1	1	1																1		d:Bacteria,p:Cyanobacteria/Chloroplast
1094	98.89		17	5	1										17								d:Bacteria,p:"Proteobacteria",c:Alphaproteobacteria,o:Kordiimonadales
1095	97.78		6	4	2					3								3					d:Bacteria,p:"Proteobacteria",c:Alphaproteobacteria,o:Rhizobiales
1096			2	2	1												2						d:Archaea
1097			16	11	4											1		3	2		10		d:Bacteria,p:"Proteobacteria",c:Deltaproteobacteria,o:Myxococcales,f:"Haliangiaceae"
1098	92.22		3	1	1																3		d:Bacteria
1099	91.21		5	3	1																5		d:Bacteria
1100	96.67		47	5	1											47							d:Bacteria,p:"Proteobacteria",c:Betaproteobacteria,o:Burkholderiales
1101	95.56		6	2	1						6												d:Bacteria,p:"Bacteroidetes",c:Flavobacteriia
1102	98.89		102	45	2																1	101	d:Bacteria,p:"Proteobacteria"
1103	93.33		5	4	2			4										1					d:Bacteria,p:Firmicutes,c:Clostridia,o:Clostridiales,f:Ruminococcaceae,g:Acetanaerobacterium
1104	91.11		2	2	1												2						d:Bacteria
1105	94.51		99	67	6									4		38	4	41	7		5		d:Bacteria,p:"Bacteroidetes",c:Sphingobacteriia,o:"Sphingobacteriales",f:"Saprospiraceae"
1106	94.44		1	1	1													1					d:Bacteria,p:"Actinobacteria",c:Actinobacteria,o:Actinomycetales
1107			45	26	3									6						3	36		d:Bacteria
1108	93.33		24	18	4											1		1	1		21		d:Bacteria,p:"Proteobacteria"
1109	97.78		126	33	2													124			2		d:Bacteria,p:"Acidobacteria",c:Acidobacteria_Gp3,g:Gp3
1110	87.64		4	2	1																4		d:Bacteria,p:Cyanobacteria/Chloroplast
1111	91.11		31	11	2					1						30							d:Bacteria
1112			129	102	3									110		6		13					d:Bacteria
1113			1	1	1									1									d:Bacteria,p:Firmicutes
1114	91.11		64	53	3									58				4			2		d:Bacteria,p:"Acidobacteria",c:Acidobacteria_Gp12,g:Gp12
1115	94.44		43	23	2			38											5				d:Bacteria,p:Firmicutes
1116	100		2	1	1								2										d:Bacteria,p:"Proteobacteria",c:Alphaproteobacteria,o:Rhodospirillales,f:Acetobacteraceae
1117	95.56		28	21	3											7			14		7		d:Bacteria,p:"Bacteroidetes"
1118			1	1	1													1					d:Bacteria
1119	98.89		103	6	2									102							1		d:Bacteria,p:"Proteobacteria",c:Alphaproteobacteria,o:Sphingomonadales,f:Sphingomonadaceae,g:Sphingobium
1120	93.33		1	1	1														1				d:Bacteria,p:"Proteobacteria",c:Alphaproteobacteria,o:Rhizobiales
1121			11	9	3									1		1					9		d:Bacteria
1122			10	9	3											1					7	2	d:Bacteria,p:Omnitrophica
1123	84.44		12	10	1																12		d:Bacteria,p:"Proteobacteria"
1124	95.56		5	4	2													2			3		d:Bacteria,p:"Planctomycetes",c:Planctomycetia
1125			14	8	5									1		1		2	5		5		d:Bacteria,p:Firmicutes
1126	91.11		8	6	2											7	1						d:Bacteria,p:Firmicutes
1127	94.44		319	184	2									284				35					d:Bacteria,p:"Acidobacteria",c:Acidobacteria_Gp1,g:Gp1
1128	93.33		1	1	1																1		d:Bacteria,p:"Proteobacteria"
1129	94.44		3	1	1			3															d:Bacteria
1130			2	2	1									2									d:Bacteria,p:Firmicutes,c:Clostridia
1131	91.11		628	43	3			625			2								1				d:Bacteria,p:"Tenericutes"
1132	91.11		3	2	1																3		d:Bacteria,p:Firmicutes,c:Clostridia,o:Clostridiales,f:Lachnospiraceae
1133			3	3	2											1					2		d:Archaea,p:Woesearchaeota
1134	100		555	146	10					116	160			18	22	30	141		5	49	8	6	d:Bacteria,p:"Bacteroidetes",c:Cytophagia,o:Cytophagales,f:Cytophagaceae,g:Fluviimonas
1135	100		17	3	3					13	1		3										d:Bacteria,p:"Proteobacteria",c:Alphaproteobacteria,o:Sphingomonadales,f:Sphingomonadaceae,g:Sphingobium
1136	94.51		5	1	1										5								d:Bacteria,p:"Bacteroidetes",c:Sphingobacteriia,o:"Sphingobacteriales",f:"Saprospiraceae",g:Lewinella
1137	92.22		5	5	2									1				4					d:Bacteria,p:"Planctomycetes",c:Planctomycetia,o:Planctomycetales,f:Planctomycetaceae
1138	93.33		92	56	7					2				9	1	18		47	4		11		d:Bacteria,p:"Proteobacteria",c:Betaproteobacteria
1139	92.31		1	1	1													1					d:Bacteria,p:"Proteobacteria",c:Deltaproteobacteria,o:Myxococcales,f:"Haliangiaceae"
1140	94.44		5	3	1																5		d:Bacteria,p:"Proteobacteria"
1141			12	6	1																	12	d:Bacteria
1142	92.22		17	15	3						1					14		2					d:Bacteria,p:"Chloroflexi",c:Caldilineae
1143	92.22		1	1	1																1		d:Bacteria,p:Firmicutes,c:Bacilli
1144	93.33		1	1	1													1					d:Bacteria,p:"Armatimonadetes",c:Armatimonadia,o:Armatimonadales,f:Armatimonadaceae,g:Armatimonas/Armatimonadetes_gp1
1145	90.11		7	4	1																	7	d:Bacteria
1146			208	100	3													2			2	204	d:Bacteria
1147	95.6		2	2	2											1			1				d:Bacteria,p:"Acidobacteria",c:Acidobacteria_Gp3,g:Gp3
1148			1	1	1													1					d:Bacteria,p:"Acidobacteria",c:Acidobacteria_Gp2,g:Gp2
1149	95.56		1	1	1														1				d:Bacteria,p:"Proteobacteria",c:Deltaproteobacteria,o:Desulfuromonadales,f:Geobacteraceae
1150	87.78		8	7	2									4				4					d:Bacteria,p:"Proteobacteria"
1151	96.67		28	7	3											1			1		26		d:Bacteria,p:"Chloroflexi",c:Anaerolineae,o:Anaerolineales,f:Anaerolineaceae,g:Thermomarinilinea
1152	93.33		1	1	1													1					d:Bacteria,p:"Gemmatimonadetes"
1153			1	1	1																1		d:Bacteria,p:"Proteobacteria",c:Deltaproteobacteria,o:Bdellovibrionales,f:Bacteriovoracaceae,g:Halobacteriovorax
1154	95.51		10	2	1						10												d:Bacteria,p:"Chloroflexi",c:Anaerolineae,o:Anaerolineales,f:Anaerolineaceae
1155	95.56		1	1	1													1					d:Bacteria,p:"Proteobacteria",c:Deltaproteobacteria,o:Syntrophobacterales,f:Syntrophaceae,g:Desulfomonile
1156	93.33		13	5	2			7													6		d:Bacteria,p:Firmicutes,c:Clostridia,o:Clostridiales,f:Ruminococcaceae
1157	98.89		18	6	3			8		5								5					d:Bacteria,p:"Bacteroidetes",c:Flavobacteriia,o:"Flavobacteriales",f:Flavobacteriaceae,g:Flavobacterium
1158	91.21		32	12	1			32															d:Bacteria,p:Firmicutes,c:Clostridia,o:Clostridiales
1159			1	1	1																1		d:Bacteria,p:"Proteobacteria",c:Gammaproteobacteria,o:Pseudomonadales,f:Moraxellaceae,g:Psychrobacter
1160	95.56		1	1	1													1					d:Bacteria,p:"Spirochaetes",c:Spirochaetia,o:Spirochaetales,f:Leptospiraceae,g:Leptospira
1161	91.11		5	2	2				1										4				d:Bacteria,p:"Bacteroidetes"
1162			6	5	3											3	1				2		d:Bacteria,p:"Elusimicrobia"
1163	96.67		24	11	4									1		3		10			10		d:Bacteria,p:"Acidobacteria",c:Acidobacteria_Gp3,g:Gp3
1164	94.44		70	8	2						63											7	d:Bacteria,p:Firmicutes,c:Clostridia,o:Clostridiales,f:Ruminococcaceae
1165			54	1	1												54						d:Bacteria
1166			1	1	1												1						d:Archaea,p:"Euryarchaeota"
1167	91.21		318	19	2														41		277		d:Bacteria,p:"Proteobacteria",c:Gammaproteobacteria,o:Legionellales
1168	87.91		2	2	1												2						d:Bacteria
1169	96.67		13	9	2									1				12					d:Bacteria,p:"Planctomycetes",c:Planctomycetia,o:Planctomycetales,f:Planctomycetaceae,g:Gemmata
1170	92.22		53	40	2										1		52						d:Bacteria,p:"Proteobacteria",c:Deltaproteobacteria
1171	94.51		105	10	1				105														d:Bacteria,p:Firmicutes
1172	92.22		6	1	1							6											d:Bacteria,p:"Acidobacteria",c:Acidobacteria_Gp22,g:Gp22
1173	87.78		11	10	3									9				1		1			d:Bacteria,p:"Proteobacteria",c:Epsilonproteobacteria
1174	98.89		2474	266	6		36			1344	833						4		255		2		d:Bacteria,p:Firmicutes,c:Bacilli,o:Lactobacillales,f:Streptococcaceae,g:Streptococcus
1175			118	55	6									1		4		100	10	2	1		d:Bacteria
1176	92.22		5	2	1														5				d:Bacteria,p:"Proteobacteria",c:Alphaproteobacteria
1177			5	5	1											5							d:Archaea,p:Woesearchaeota
1178	97.78		55	14	4	39												4		3	9		d:Bacteria,p:"Proteobacteria",c:Alphaproteobacteria,o:Rhodospirillales
1179	94.44		2909	61	1			2909															d:Bacteria,p:"Bacteroidetes",c:"Bacteroidia",o:"Bacteroidales",f:Bacteroidaceae,g:Bacteroides
1180			4	3	3													1	2	1			d:Bacteria,p:Cyanobacteria/Chloroplast,c:Cyanobacteria
1181	95.51		40	29	1												40						d:Bacteria,p:"Chloroflexi",c:Anaerolineae,o:Anaerolineales,f:Anaerolineaceae,g:Longilinea
1182			1	1	1																1		d:Bacteria
1183	92.22		7	2	1										7								d:Bacteria,p:"Verrucomicrobia",c:Verrucomicrobiae,o:Verrucomicrobiales,f:Verrucomicrobiaceae
1184	95.56		204	37	6	21					4		3					104	68		4		d:Bacteria,p:"Actinobacteria",c:Actinobacteria
1185	97.78		1	1	1						1												d:Bacteria,p:"Bacteroidetes",c:"Bacteroidia",o:"Bacteroidales",f:"Porphyromonadaceae"
1186			5	5	3									2				1			2		d:Bacteria
1187			26	18	1			26															d:Bacteria
1188	96.67		2	1	1									2									d:Bacteria,p:"Bacteroidetes",c:Sphingobacteriia,o:"Sphingobacteriales",f:Chitinophagaceae,g:Asinibacterium
1189	98.89		65	3	1														65				d:Bacteria,p:Cyanobacteria/Chloroplast,c:Cyanobacteria,f:Family_II
1190	97.78	YES	6042	663	11	1				4	14			891		1523	6	2949	387	2	264	1	d:Bacteria,p:"Acidobacteria",c:Acidobacteria_Gp4,g:Gp4
1191	92.13		2	2	1																2		d:Bacteria,p:"Proteobacteria",c:Deltaproteobacteria,o:Syntrophobacterales
1192	91.11		48	32	2												47					1	d:Bacteria,p:"Verrucomicrobia",c:Verrucomicrobiae
1193			3	2	2											1						2	d:Bacteria,p:"Proteobacteria",c:Gammaproteobacteria
1194	94.44		385	141	9			3	1	4				10			1	357	4		3	2	d:Bacteria,p:"Planctomycetes",c:Planctomycetia,o:Planctomycetales,f:Planctomycetaceae,g:Aquisphaera
1195	92.13		4	3	2									1				3					d:Bacteria
1196			6	5	2									2				4					d:Bacteria
1197	86.52		1	1	1									1									d:Bacteria,p:"Armatimonadetes"
1198	89.89		72	43	1											72							d:Bacteria,p:"Chloroflexi"
1199	92.22		1	1	1																1		d:Bacteria,p:"Proteobacteria",c:Deltaproteobacteria
1200	89.89		25	20	2									23				2					d:Bacteria,p:"Spirochaetes",c:Spirochaetia,o:Spirochaetales,f:"Brevinemataceae"
1201	91.11		1	1	1																1		d:Bacteria,p:"Proteobacteria",c:Gammaproteobacteria
1202	95.56		17	10	1												17						d:Bacteria,p:"Bacteroidetes",c:Sphingobacteriia,o:"Sphingobacteriales",f:"Saprospiraceae",g:Lewinella
1203	82.22		19	17	2												18					1	d:Bacteria,p:"Proteobacteria"
1204	95.56		4	3	1													4					d:Bacteria,p:"Proteobacteria",c:Deltaproteobacteria,o:Myxococcales,f:Polyangiaceae
1205	89.89		1	1	1													1					d:Bacteria,p:"Armatimonadetes"
1206	93.33		4	2	2													3			1		d:Bacteria,p:"Proteobacteria",c:Gammaproteobacteria,o:Xanthomonadales,f:Sinobacteraceae,g:Hydrocarboniphaga
1207	93.33		14	7	4	2		2	2		8												d:Bacteria,p:Firmicutes,c:Clostridia,o:Clostridiales,f:Ruminococcaceae
1208	97.78		9	6	4									2				5	1		1		d:Bacteria,p:"Proteobacteria",c:Gammaproteobacteria
1209	95.56		6	5	2												1				5		d:Bacteria
1210			11	9	3									8		1		2					d:Bacteria
1211	94.44		349	106	1																	349	d:Bacteria,p:Cyanobacteria/Chloroplast,c:Chloroplast,f:Chloroplast,g:Bacillariophyta
1212			3	2	2			2										1					d:Bacteria,p:"Acidobacteria"
1213			3	2	2												2			1			d:Bacteria,p:"Proteobacteria"
1214	94.51		4	2	1																4		d:Bacteria,p:"Proteobacteria",c:Gammaproteobacteria
1215			46	8	1				46														d:Bacteria,p:Firmicutes,c:Clostridia,o:Clostridiales,f:Lachnospiraceae
1216	93.33		43	9	1			43															d:Bacteria,p:"Bacteroidetes",c:"Bacteroidia",o:"Bacteroidales",f:"Porphyromonadaceae"
1217			1	1	1												1						d:Bacteria
1218	97.78		40	14	4					1	5							29	5				d:Bacteria,p:"Gemmatimonadetes",c:Gemmatimonadetes,o:Gemmatimonadales,f:Gemmatimonadaceae,g:Gemmatimonas
1219	94.44		13	3	2													2			11		d:Bacteria,p:"Bacteroidetes",c:Sphingobacteriia
1220	92.22		13	12	4									2				3	1		7		d:Bacteria,p:"Planctomycetes",c:Planctomycetia,o:Planctomycetales,f:Planctomycetaceae
1221	93.33		3	3	2									2				1					d:Bacteria,p:Firmicutes,c:Clostridia,o:Clostridiales,f:Ruminococcaceae,g:Clostridium_III
1222	92.31		3	1	1																3		d:Bacteria
1223	91.11		40	20	3					7	15								18				d:Bacteria
1224	93.33		17	8	2													13	4				d:Bacteria,p:"Verrucomicrobia",c:Spartobacteria,g:Spartobacteria_genera_incertae_sedis
1225	96.67		10	3	1			10															d:Bacteria,p:Firmicutes,c:Clostridia,o:Clostridiales,f:Ruminococcaceae,g:Intestinimonas
1226			39	19	5											31	1		4	2	1		d:Bacteria,p:Cyanobacteria/Chloroplast,c:Cyanobacteria,f:Family_II
1227	93.33		221	10	1															221			d:Bacteria,p:"Proteobacteria",c:Alphaproteobacteria,o:Caulobacterales,f:Hyphomonadaceae,g:Hirschia
1228	93.33		310	52	7						1			11		30		257	6		2	3	d:Bacteria,p:"Verrucomicrobia",c:Spartobacteria,g:Spartobacteria_genera_incertae_sedis
1229	85.56		7	3	1													7					d:Bacteria,p:"Proteobacteria"
1230			1	1	1									1									d:Bacteria,p:"Proteobacteria"
1231			4	2	1						4												d:Bacteria
1232			22	15	5											3	4	10			2	3	d:Bacteria
1233			2	2	1																2		d:Bacteria,p:Parcubacteria
1234			6	3	2									3				3					d:Bacteria
1235	93.26		7	5	2									4		3							d:Bacteria,p:"Chloroflexi",c:Anaerolineae,o:Anaerolineales
1236	93.33		1	1	1																1		d:Bacteria,p:"Proteobacteria",c:Gammaproteobacteria
1237	100		43	7	3					8	27							8					d:Bacteria,p:"Proteobacteria",c:Alphaproteobacteria,o:Rhizobiales
1238	98.89		5	4	1													5					d:Bacteria,p:"Actinobacteria",c:Actinobacteria,o:Actinomycetales
1239			5	3	1																	5	d:Bacteria,p:Cyanobacteria/Chloroplast,c:Chloroplast
1240			15	13	3											4		9			2		d:Bacteria,p:"Proteobacteria"
1241	95.56		3	3	1												3						d:Bacteria,p:"Proteobacteria",c:Gammaproteobacteria
1242	98.89		10826	92	1														10826				d:Bacteria,p:"Proteobacteria",c:Betaproteobacteria,o:Burkholderiales
1243	97.78		197	105	7									32		90	5	40	4		25	1	d:Bacteria,p:"Bacteroidetes",c:Sphingobacteriia,o:"Sphingobacteriales",f:Chitinophagaceae
1244	94.44		2	1	1													2					d:Bacteria,p:"Proteobacteria"
1245	88.89		5	5	2													1			4		d:Bacteria,p:"Actinobacteria",c:Actinobacteria,o:Actinomycetales
1246	95.56		2	2	2									1				1					d:Bacteria,p:"Proteobacteria"
1247	95.56		39	19	2				1									38					d:Bacteria,p:"Proteobacteria",c:Alphaproteobacteria,o:Rhizobiales,f:Roseiarcaceae,g:Roseiarcus
1248			91	58	1												91						d:Bacteria,p:"Planctomycetes"
1249	93.41		1	1	1													1					d:Bacteria,p:"Acidobacteria",c:Acidobacteria_Gp6,g:Gp6
1250			33	29	4									15		3		9			6		d:Bacteria
1251	87.91		12	5	4							4			2		4					2	d:Bacteria,p:"Proteobacteria"
1252	94.44		5	2	1												5						d:Bacteria,p:"Bacteroidetes",c:Cytophagia
1253	98.89		2	2	1					2													d:Bacteria,p:"Proteobacteria",c:Alphaproteobacteria,o:Sphingomonadales,f:Erythrobacteraceae
1254	91.21		11	8	2			2	9														d:Bacteria,p:"Bacteroidetes",c:"Bacteroidia",o:"Bacteroidales"
1255	100		7878	50	10	13		3768	3936	9	99				1			5	42	3	2		d:Bacteria,p:Firmicutes,c:Bacilli,o:Lactobacillales,f:Leuconostocaceae,g:Weissella
1256	92.22		26	2	1			26															d:Bacteria,p:"Tenericutes"
1257			4	2	1																4		d:Bacteria,p:Parcubacteria,g:Parcubacteria_genera_incertae_sedis
1258	97.78		2	2	1													2					d:Bacteria,p:"Proteobacteria",c:Alphaproteobacteria,o:Rhizobiales
1259	92.22		8	3	1																8		d:Bacteria,p:"Chlamydiae",c:Chlamydiia,o:Chlamydiales,f:Simkaniaceae,g:Simkania
1260			1	1	1													1					d:Bacteria
1261	98.89		7	6	3											4			2			1	d:Bacteria,p:Firmicutes,c:Clostridia,o:Clostridiales,f:Clostridiaceae_1,g:Clostridium_sensu_stricto
1262	96.67		10	3	2					1	9												d:Bacteria,p:"Actinobacteria",c:Actinobacteria,o:Actinomycetales,f:Nocardioidaceae,g:Aeromicrobium
1263	96.67		4	4	3													1	1		2		d:Bacteria,p:"Proteobacteria",c:Gammaproteobacteria,o:Legionellales,f:Legionellaceae,g:Legionella
1264	95.56		8	5	3						3		2						3				d:Bacteria
1265	94.44		36	3	2							35					1						d:Archaea,p:"Euryarchaeota",c:Halobacteria,o:Halobacteriales
1266			5	3	1											5							d:Bacteria,p:"Proteobacteria"
1267	98.89		49	22	3					6	14								29				d:Bacteria,p:Firmicutes,c:Clostridia,o:Clostridiales,f:Lachnospiraceae
1268	97.78		766	236	3						1						752					13	d:Bacteria,p:"Proteobacteria",c:Alphaproteobacteria,o:Rhizobiales,f:Hyphomicrobiaceae,g:Hyphomicrobium
1269	96.67		11	7	1										11								d:Bacteria,p:Firmicutes,c:Clostridia,o:Clostridiales,f:Clostridiales_Incertae_Sedis_XI,g:Anaerococcus
1270	95.56		8	2	1												8						d:Bacteria,p:"Proteobacteria",c:Gammaproteobacteria,o:Oceanospirillales
1271	94.44		5	3	2					1						4							d:Bacteria,p:"Proteobacteria",c:Deltaproteobacteria,o:Myxococcales,f:Polyangiaceae
1272	90		8	6	1																8		d:Bacteria,p:"Planctomycetes",c:Planctomycetia,o:Planctomycetales
1273	96.67		2	1	1	2																	d:Bacteria,p:"Actinobacteria",c:Actinobacteria,o:Acidimicrobiales,f:Acidimicrobiaceae
1274	82.22		1	1	1													1					d:Bacteria
1275	95.56		22	9	3					1					10						11		d:Bacteria,p:"Actinobacteria",c:Actinobacteria
1276	97.78		3	3	2													1			2		d:Bacteria,p:"Actinobacteria",c:Actinobacteria,o:Solirubrobacterales,f:Conexibacteraceae,g:Conexibacter
1277	96.67		2	1	1															2			d:Bacteria,p:"Proteobacteria",c:Gammaproteobacteria,o:Chromatiales
1278	87.91		1	1	1			1															d:Bacteria,p:Firmicutes,c:Clostridia
1279	92.22		3	2	2														1		2		d:Bacteria,p:Firmicutes
1280	91.21		9	1	1													9					d:Bacteria,p:Firmicutes,c:Clostridia,o:Clostridiales
1281	95.56		68	28	5						31					3		2	5		27		d:Bacteria,p:"Acidobacteria"
1282	98.89		205	57	7	1		91	99		1							1	2		10		d:Bacteria,p:Firmicutes,c:Clostridia,o:Clostridiales,f:Ruminococcaceae
1283	96.7		75	15	1																75		d:Bacteria,p:"Chlamydiae",c:Chlamydiia,o:Chlamydiales,f:Parachlamydiaceae,g:Neochlamydia
1284	100		22	8	3		5										15					2	d:Bacteria,p:"Proteobacteria",c:Gammaproteobacteria,o:"Vibrionales",f:Vibrionaceae
1285	90		3	2	1												3						d:Bacteria,p:"Chloroflexi"
1286	96.67		1034	3	1							1034											d:Archaea,p:"Euryarchaeota",c:Halobacteria,o:Halobacteriales,f:Halobacteriaceae
1287	96.67		8	1	1	8																	d:Bacteria,p:Cyanobacteria/Chloroplast,c:Chloroplast,f:Chloroplast,g:Streptophyta
1288	90		4	1	1															4			d:Bacteria,p:"Proteobacteria"
1289	96.67		2	2	2													1			1		d:Bacteria,p:"Proteobacteria",c:Deltaproteobacteria,o:Myxococcales
1290	98.89		7	2	2				4										3				d:Bacteria,p:"Proteobacteria",c:Gammaproteobacteria,o:"Enterobacteriales",f:Enterobacteriaceae
1291			41	23	5									8		8		12	8		5		d:Bacteria,p:"Planctomycetes",c:Planctomycetia,o:Planctomycetales,f:Planctomycetaceae,g:Pirellula
1292			7	4	2													2			5		d:Bacteria,p:"Proteobacteria",c:Alphaproteobacteria
1293	90		24	7	1												24						d:Bacteria,p:"Acidobacteria",c:Acidobacteria_Gp10,g:Gp10
1294			5	3	2											4					1		d:Bacteria,p:"Acidobacteria"
1295	89.01		1	1	1													1					d:Bacteria,p:"Acidobacteria",c:Acidobacteria_Gp2,g:Gp2
1296	91.11		210	113	2											206					4		d:Bacteria,p:Firmicutes
1297	90		18	15	2												17					1	d:Bacteria,p:"Proteobacteria",c:Gammaproteobacteria,o:Xanthomonadales
1298			18	18	5									2		2	1	11			2		d:Bacteria,p:BRC1,g:BRC1_genera_incertae_sedis
1299	98.89		7	1	1						7												d:Bacteria,p:"Proteobacteria",c:Alphaproteobacteria,o:Rhizobiales,f:Rhizobiaceae
1300	87.78		12	7	1													12					d:Bacteria,p:"Gemmatimonadetes",c:Gemmatimonadetes,o:Gemmatimonadales
1301	92.22		102	60	1												102						d:Bacteria,p:"Proteobacteria"
1302	87.64		1	1	1																1		d:Bacteria
1303	95.56		16	7	4			2		4	4								6				d:Bacteria,p:"Bacteroidetes",c:Sphingobacteriia,o:"Sphingobacteriales",f:Chitinophagaceae,g:Taibaiella
1304			237	33	1									237									d:Bacteria,p:"Proteobacteria"
1305	91.11		5	3	2												4			1			d:Bacteria,p:"Bacteroidetes",c:Cytophagia,o:Cytophagales
1306	84.44		5	5	1											5							d:Bacteria,p:"Bacteroidetes"
1307	86.67		23	18	4									17		3		1			2		d:Bacteria,p:Firmicutes
1308	100		13	4	3			9			2										2		d:Bacteria,p:"Actinobacteria",c:Actinobacteria,o:Actinomycetales,f:Nocardiaceae,g:Nocardia
1309	88.89		5	5	1												5						d:Bacteria,p:"Acidobacteria"
1310	93.33		1	1	1													1					d:Bacteria,p:"Chlamydiae",c:Chlamydiia,o:Chlamydiales,f:Parachlamydiaceae
1311	93.33		3	2	1																3		d:Bacteria,p:"Proteobacteria",c:Gammaproteobacteria,o:Chromatiales,f:Chromatiaceae
1312	95.56		402	245	8						14			200		65	7	40	8	1	67		d:Bacteria,p:"Bacteroidetes",c:Sphingobacteriia,o:"Sphingobacteriales",f:Chitinophagaceae
1313			15	8	1													15					d:Bacteria,p:"Planctomycetes",c:Planctomycetia,o:Planctomycetales,f:Planctomycetaceae,g:Pirellula
1314	92.22		1	1	1									1									d:Bacteria
1315	90.22		5	5	1												5						d:Bacteria,p:"Proteobacteria",c:Deltaproteobacteria,o:Desulfovibrionales
1316	94.51		4	3	3												1	1	2				d:Bacteria,p:"Planctomycetes",c:Planctomycetia,o:Planctomycetales,f:Planctomycetaceae,g:Aquisphaera
1317	94.44		1	1	1			1															d:Bacteria,p:Firmicutes,c:Clostridia,o:Clostridiales,f:Ruminococcaceae,g:Sporobacter
1318	97.78		35	14	3					26	4								5				d:Bacteria,p:"Bacteroidetes",c:Flavobacteriia,o:"Flavobacteriales",f:Flavobacteriaceae
1319	96.67		7	5	2									1				6					d:Bacteria,p:"Actinobacteria",c:Actinobacteria
1320	97.78		2	1	1													2					d:Bacteria
1321	100		15	4	3						4							10	1				d:Bacteria,p:Firmicutes,c:Bacilli,o:Bacillales,f:Paenibacillaceae_1,g:Paenibacillus
1322	96.67		1	1	1														1				d:Bacteria,p:"Chloroflexi",c:Anaerolineae,o:Anaerolineales,f:Anaerolineaceae
1323	95.56		2	1	1																	2	d:Bacteria,p:"Bacteroidetes",c:"Bacteroidia",o:"Bacteroidales"
1324			3	2	1							3											d:Bacteria
1325			7	1	1					7													d:Bacteria,p:"Proteobacteria",c:Gammaproteobacteria
1326	97.78		18	10	2			14													4		d:Archaea,p:"Euryarchaeota",c:Methanobacteria,o:Methanobacteriales,f:Methanobacteriaceae,g:Methanobrevibacter
1327	91.21		784	301	5									97		676		7	2		2		d:Bacteria,p:"Chloroflexi",c:Anaerolineae
1328	87.78		9	5	2													8			1		d:Bacteria,p:"Proteobacteria"
1329	88.89		2	2	1																2		d:Bacteria,p:Parcubacteria,g:Parcubacteria_genera_incertae_sedis
1330	97.78		10	1	1				10														d:Bacteria,p:Firmicutes,c:Bacilli,o:Bacillales,f:Paenibacillaceae_1,g:Paenibacillus
1331			3	2	1													3					d:Bacteria,p:"Chloroflexi"
1332	94.44		14	8	3	7					6								1				d:Bacteria,p:"Bacteroidetes",c:Cytophagia,o:Cytophagales,f:Cytophagaceae,g:Spirosoma
1333	90.11		3	3	1																3		d:Bacteria,p:"Bacteroidetes",c:Sphingobacteriia
1334	92.22		1	1	1						1												d:Bacteria,p:"Chlamydiae",c:Chlamydiia,o:Chlamydiales,f:Parachlamydiaceae,g:Neochlamydia
1335	84.44		4	3	1											4							d:Bacteria,p:"Acidobacteria"
1336	95.56		66	10	1																66		d:Bacteria,p:"Proteobacteria",c:Deltaproteobacteria
1337	95.6		24	12	2													18			6		d:Bacteria,p:"Acidobacteria",c:Acidobacteria_Gp4,g:Gp4
1338	94.44		4	4	1												4						d:Bacteria,p:"Proteobacteria",c:Deltaproteobacteria,o:Myxococcales,f:"Haliangiaceae",g:Haliangium
1339	94.51		13	13	2									11				2					d:Bacteria,p:"Planctomycetes"
1340			8	8	1											8							d:Archaea,p:"Euryarchaeota"
1341	93.33		23	12	3									8				14			1		d:Bacteria,p:"Proteobacteria",c:Alphaproteobacteria,o:Rhizobiales,f:Hyphomicrobiaceae
1342	96.67		9	6	2						1								8				d:Bacteria,p:"Actinobacteria",c:Actinobacteria,o:Actinomycetales,f:Brevibacteriaceae,g:Brevibacterium
1343	98.89		7	3	2									2				5					d:Bacteria,p:"Proteobacteria",c:Alphaproteobacteria,o:Sphingomonadales,f:Sphingomonadaceae
1344			3	2	2																1	2	d:Bacteria,p:Cyanobacteria/Chloroplast
1345	96.67		4	3	2													3			1		d:Bacteria,p:"Chlamydiae",c:Chlamydiia,o:Chlamydiales,f:Parachlamydiaceae,g:Parachlamydia
1346	90		37	33	5						3			21		1		11	1				d:Bacteria,p:"Proteobacteria",c:Alphaproteobacteria,o:Rhodospirillales,f:Rhodospirillaceae,g:Defluviicoccus
1347	100		1052	119	9	3		743	187	23	66					12		4	12		2		d:Bacteria,p:Firmicutes,c:Clostridia,o:Clostridiales,f:Lachnospiraceae,g:Ruminococcus2
1348			2	1	1																2		d:Bacteria,p:Parcubacteria,g:Parcubacteria_genera_incertae_sedis
1349			1	1	1																1		d:Bacteria
1350	89.89		4	2	1											4							d:Bacteria,p:"Proteobacteria",c:Alphaproteobacteria
1351	93.33		118	10	1																118		d:Bacteria,p:"Proteobacteria",c:Gammaproteobacteria
1352			1	1	1													1					d:Bacteria,p:"Proteobacteria",c:Alphaproteobacteria
1353			6	3	3									4				1	1				d:Bacteria
1354	94.51		8	1	1						8												d:Bacteria,p:"Bacteroidetes",c:Cytophagia,o:Cytophagales
1355	94.51		24	18	6			3						2				6	1	1	11		d:Bacteria,p:"Proteobacteria",c:Gammaproteobacteria
1356	86.81		8	2	1														8				d:Bacteria
1357	97.78		1	1	1										1								d:Bacteria,p:"Bacteroidetes",c:Cytophagia,o:Cytophagales,f:Cytophagaceae,g:Hymenobacter
1358	93.33		4	1	1												4						d:Bacteria,p:"Proteobacteria",c:Gammaproteobacteria
1359	96.67		1	1	1													1					d:Bacteria,p:"Proteobacteria",c:Deltaproteobacteria,o:Myxococcales,f:"Haliangiaceae",g:Haliangium
1360	89.13		19	6	3						2							15				2	d:Bacteria,p:"Chloroflexi",c:Ktedonobacteria,o:Ktedonobacterales
1361	95.56		4	1	1																4		d:Bacteria,p:"Proteobacteria",c:Betaproteobacteria
1362	96.67		101	31	4											1		1		1	98		d:Bacteria,p:"Planctomycetes",c:Planctomycetia,o:Planctomycetales,f:Planctomycetaceae,g:Schlesneria
1363			1	1	1																1		d:Bacteria
1364	92.22		11	4	1													11					d:Bacteria,p:"Verrucomicrobia",c:Subdivision3,g:Subdivision3_genera_incertae_sedis
1365	89.89		72	36	1																	72	d:Bacteria
1366	92.13		14	13	1											14							d:Bacteria,p:"Chloroflexi"
1367	87.64		35	12	1																	35	d:Bacteria,p:"Actinobacteria"
1368			31	14	1			31															d:Bacteria,p:"Acidobacteria"
1369	100	YES	5397	450	11	48	158	9	2	715	736		9		4			2	3704		10		d:Bacteria,p:"Proteobacteria",c:Alphaproteobacteria,o:Rhodospirillales,f:Acetobacteraceae,g:Roseomonas
1370			1	1	1										1								d:Bacteria
1371			1	1	1								1										d:Bacteria,p:"Armatimonadetes"
1372	92.13		1	1	1																1		d:Bacteria,p:"Actinobacteria"
1373	92.22		8	7	2												7			1			d:Bacteria,p:"Chlamydiae",c:Chlamydiia,o:Chlamydiales,f:Parachlamydiaceae,g:Neochlamydia
1374			6	4	2											2					4		d:Bacteria,p:"Proteobacteria",c:Gammaproteobacteria
1375	89.01		5	4	2													3			2		d:Bacteria
1376			2	1	1																2		d:Bacteria,p:"Bacteroidetes"
1377			59	27	3					31	2								26				d:Bacteria,p:"Bacteroidetes"
1378			1	1	1																1		d:Bacteria,p:Firmicutes
1379	98.89		7	5	1						7												d:Bacteria,p:"Acidobacteria",c:Acidobacteria_Gp4,g:Gp4
1380	86.67		23	3	2												1			22			d:Bacteria
1381	98.89		6	1	1	6																	d:Bacteria,p:Firmicutes,c:Clostridia,o:Clostridiales,f:Lachnospiraceae,g:Ruminococcus2
1382			2	1	1						2												d:Bacteria
1383	94.38		5	4	1										5								d:Bacteria,p:"Actinobacteria",c:Actinobacteria
1384	91.11		7	1	1																7		d:Bacteria
1385	95.56		11	4	3					3	5				3								d:Bacteria,p:"Proteobacteria",c:Deltaproteobacteria
1386	90		6	4	2											1		5					d:Bacteria,p:"Proteobacteria",c:Gammaproteobacteria
1387			1	1	1													1					d:Bacteria
1388	95.56		28	20	7					3	8			5		1		6	3		2		d:Bacteria,p:"Proteobacteria",c:Alphaproteobacteria
1389	87.78		6	1	1												6						d:Bacteria
1390	94.44		32	29	5									12		9		6	4		1		d:Bacteria,p:"Planctomycetes",c:Planctomycetia,o:Planctomycetales,f:Planctomycetaceae
1391	88.89		87	33	4					5	34			1				47					d:Bacteria,p:"Proteobacteria"
1392	94.44		77	30	4											19		3	52		3		d:Bacteria,p:"Proteobacteria",c:Gammaproteobacteria
1393	93.33		4	2	1													4					d:Bacteria,p:"Planctomycetes",c:Planctomycetia,o:Planctomycetales,f:Planctomycetaceae,g:Planctopirus
1394	96.67		118	18	2					1								117					d:Bacteria,p:"Acidobacteria",c:Acidobacteria_Gp3,g:Gp3
1395	100		29664	138	3		29655			6	3												d:Bacteria,p:Firmicutes,c:Bacilli,o:Lactobacillales,f:Lactobacillaceae,g:Lactobacillus
1396			2	2	2											1	1						d:Bacteria,p:"Proteobacteria",c:Deltaproteobacteria,o:Desulfobacterales
1397			2	2	1									2									d:Bacteria
1398	88.04		4	4	3											2		1	1				d:Bacteria
1399	90		19	6	1													19					d:Bacteria,p:"Acidobacteria",c:Acidobacteria_Gp4,g:Gp4
1400			4	4	1																4		d:Bacteria,p:Firmicutes,c:Clostridia
1401	97.78		76	42	3					1				2				73					d:Bacteria,p:"Proteobacteria",c:Betaproteobacteria,o:Burkholderiales,f:Burkholderiaceae
1402	96.67		50	4	2									3				47					d:Bacteria,p:"Proteobacteria",c:Gammaproteobacteria,o:Xanthomonadales,f:Sinobacteraceae
1403	86.67		1	1	1					1													d:Bacteria,p:"Proteobacteria"
1404	91.11		1	1	1													1					d:Bacteria,p:"Armatimonadetes",g:Armatimonadetes_gp5
1405	91.11		50	2	2								49					1					d:Bacteria,p:Firmicutes
1406	94.44		4	3	1									4									d:Bacteria,p:"Bacteroidetes",c:"Bacteroidia",o:"Bacteroidales"
1407	87.64		18	14	1												18						d:Bacteria,p:"Chloroflexi",c:Anaerolineae
1408	92.22		2	2	1												2						d:Bacteria,p:"Proteobacteria",c:Deltaproteobacteria,o:Desulfuromonadales
1409	93.33		84	54	6					1				1		6		64	2		10		d:Bacteria,p:"Acidobacteria",c:Acidobacteria_Gp2,g:Gp2
1410	90		7	1	1																7		d:Bacteria
1411	95.56		11	9	2													10			1		d:Bacteria,p:"Proteobacteria",c:Gammaproteobacteria
1412	91.21		32	1	1												32						d:Bacteria,p:"Verrucomicrobia",c:Spartobacteria,g:Spartobacteria_genera_incertae_sedis
1413	89.13		1	1	1			1															d:Bacteria,p:Firmicutes,c:Bacilli
1414	98.89		10	7	2						2			8									d:Bacteria,p:"Actinobacteria",c:Actinobacteria,o:Actinomycetales,f:Micromonosporaceae,g:Micromonospora
1415	95.56		72	25	4											24	29			10		9	d:Bacteria,p:"Proteobacteria",c:Gammaproteobacteria,o:Legionellales
1416	98.89		46	5	3	36					7								3				d:Bacteria,p:"Proteobacteria",c:Gammaproteobacteria,o:Pseudomonadales,f:Pseudomonadaceae,g:Pseudomonas
1417	95.56		16	4	2														1		15		d:Bacteria,p:"Proteobacteria",c:Alphaproteobacteria,o:Rhizobiales
1418	94.51		4	1	1													4					d:Bacteria,p:"Proteobacteria",c:Alphaproteobacteria,o:Rhodospirillales,f:Rhodospirillaceae
1419	94.44		12	8	2													5			7		d:Bacteria,p:"Proteobacteria",c:Gammaproteobacteria,o:Legionellales,f:Legionellaceae,g:Legionella
1420	92.22		6	6	2											2					4		d:Bacteria,p:"Verrucomicrobia",c:Subdivision3,g:Subdivision3_genera_incertae_sedis
1421	100	YES	73375	1070	16	508	32	5610	41	2208	51013		27	776	23	1	11	2641	4312	5513	592	67	d:Bacteria,p:"Proteobacteria",c:Gammaproteobacteria,o:Xanthomonadales,f:Xanthomonadaceae,g:Stenotrophomonas
1422	90		24	17	4											15		2	6		1		d:Bacteria,p:"Proteobacteria",c:Deltaproteobacteria
1423	97.78		7	2	1																7		d:Bacteria,p:"Proteobacteria",c:Gammaproteobacteria,o:Legionellales,f:Legionellaceae,g:Legionella
1424	92.22		16	11	1												16						d:Bacteria,p:"Actinobacteria",c:Actinobacteria
1425	94.51		375	4	2					373									2				d:Bacteria,p:"Bacteroidetes",c:Cytophagia,o:Cytophagales,f:Cytophagaceae,g:Spirosoma
1426	94.44		73	25	1			73															d:Bacteria
1427			480	285	11					5			1	106	1	15	11	246	9	1	83	2	d:Bacteria
1428	90		120	79	7					3	9			40		26		32	8		2		d:Bacteria,p:"Proteobacteria",c:Gammaproteobacteria
1429			1	1	1													1					d:Bacteria,p:"Planctomycetes",c:Planctomycetia,o:Planctomycetales,f:Planctomycetaceae,g:Zavarzinella
1430			10	2	1														10				d:Bacteria,p:"Planctomycetes",c:Planctomycetia,o:Planctomycetales,f:Planctomycetaceae
1431	96.67		12	1	1														12				d:Bacteria,p:"Proteobacteria",c:Gammaproteobacteria,o:Alteromonadales
1432			8	7	1													8					d:Bacteria,p:"Planctomycetes"
1433	98.89		5	1	1	5																	d:Bacteria,p:Firmicutes,c:Clostridia,o:Clostridiales,f:Lachnospiraceae,g:Butyrivibrio
1434	100		8	6	1											8							d:Bacteria,p:"Acidobacteria",c:Acidobacteria_Gp3,g:Gp3
1435	91.11		2	2	2										1			1					d:Bacteria
1436	92.22		9	7	3						2					2					5		d:Bacteria,p:"Proteobacteria",c:Deltaproteobacteria
1437			57	21	3												7			5		45	d:Bacteria,p:"Bacteroidetes",c:Sphingobacteriia,o:"Sphingobacteriales",f:"Saprospiraceae"
1438			8	3	1																8		d:Bacteria
1439			10	6	1											10							d:Bacteria,p:Parcubacteria,g:Parcubacteria_genera_incertae_sedis
1440	90		4	3	2									3				1					d:Bacteria,p:"Planctomycetes",c:Planctomycetia,o:Planctomycetales,f:Planctomycetaceae
1441			4	3	1												4						d:Bacteria
1442			27	18	3											25					1	1	d:Bacteria
1443	90		17	2	1			17															d:Bacteria,p:Firmicutes,c:Negativicutes
1444			67	4	2						2											65	d:Bacteria,p:"Verrucomicrobia"
1445	90		1	1	1														1				d:Bacteria
1446			1	1	1																1		d:Bacteria,p:Firmicutes,c:Clostridia
1447	97.78		5	2	1																5		d:Bacteria,p:Cyanobacteria/Chloroplast,c:Cyanobacteria,f:Family_II,g:GpIIa
1448	89.89		7	4	3					2								1			4		d:Bacteria,p:"Proteobacteria"
1449	93.33		6	6	4											1		2	1		2		d:Bacteria,p:"Proteobacteria",c:Deltaproteobacteria,o:Myxococcales,f:"Haliangiaceae"
1450	93.33		5	5	1																5		d:Bacteria,p:"Proteobacteria",c:Alphaproteobacteria
1451	92.22		12	7	3													5	1		6		d:Bacteria,p:"Proteobacteria",c:Gammaproteobacteria
1452	94.44		23	17	5												2	5	3		12	1	d:Bacteria,p:"Acidobacteria"
1453			4	1	1									4									d:Bacteria,p:"Proteobacteria",c:Gammaproteobacteria
1454	96.67		182	10	1																	182	d:Bacteria,p:"Bacteroidetes",c:Sphingobacteriia,o:"Sphingobacteriales",f:Chitinophagaceae
1455			1	1	1																1		d:Bacteria,p:"Proteobacteria"
1456			3	3	1													3					d:Bacteria,p:"Gemmatimonadetes",c:Gemmatimonadetes,o:Gemmatimonadales,f:Gemmatimonadaceae,g:Gemmatimonas
1457			8	1	1																8		d:Bacteria,p:Parcubacteria,g:Parcubacteria_genera_incertae_sedis
1458	95.56		3	3	1																3		d:Bacteria,p:"Chlamydiae",c:Chlamydiia,o:Chlamydiales,f:Simkaniaceae,g:Simkania
1459	96.67		31	16	4					6	10		1						14				d:Bacteria,p:"Deinococcus-Thermus",c:Deinococci,o:Deinococcales,f:Deinococcaceae,g:Deinococcus
1460			10	9	3											8	1		1				d:Bacteria,p:"Acidobacteria",c:Acidobacteria_Gp17,g:Gp17
1461	98.89		1582	515	13	14	2	40		37	72		3	213		333		263	155	1	411	38	d:Bacteria,p:"Proteobacteria",c:Alphaproteobacteria,o:Caulobacterales,f:Caulobacteraceae,g:Phenylobacterium
1462	90		6	5	2									5				1					d:Bacteria,p:"Verrucomicrobia",c:Opitutae,o:Opitutales,f:Opitutaceae,g:Alterococcus
1463			95	10	3			19	75												1		d:Bacteria,p:Firmicutes,c:Clostridia,o:Clostridiales,f:Lachnospiraceae
1464	95.56		5	1	1																5		d:Bacteria,p:"Proteobacteria",c:Alphaproteobacteria,o:Caulobacterales,f:Caulobacteraceae
1465	94.44		42	18	2									39				3					d:Bacteria,p:"Actinobacteria",c:Actinobacteria,o:Actinomycetales,f:Micromonosporaceae
1466			5	4	1													5					d:Bacteria,p:"Proteobacteria",c:Deltaproteobacteria,o:Myxococcales
1467			8	8	2									6				2					d:Bacteria,p:"Armatimonadetes"
1468	91.01		19	14	3									2				16	1				d:Bacteria,p:candidate_division_WPS-1,g:WPS-1_genera_incertae_sedis
1469	94.44		157	18	2														156		1		d:Bacteria,p:"Bacteroidetes",c:Cytophagia,o:Cytophagales,f:Cytophagaceae,g:Rudanella
1470	92.22		3	2	1																	3	d:Bacteria,p:"Proteobacteria",c:Deltaproteobacteria,o:Desulfuromonadales
1471	94.44		14	9	1																14		d:Bacteria,p:"Proteobacteria",c:Gammaproteobacteria
1472			6	6	3									3				2	1				d:Bacteria,p:"Proteobacteria"
1473	89.89		9	8	3											3		2			4		d:Bacteria,p:"Planctomycetes",c:Planctomycetia,o:Planctomycetales,f:Planctomycetaceae,g:Planctomicrobium
1474			6	4	2													1	5				d:Bacteria
1475	97.78		97	26	3						6							90	1				d:Bacteria,p:candidate_division_WPS-1,g:WPS-1_genera_incertae_sedis
1476	94.44		1	1	1													1					d:Bacteria,p:"Proteobacteria",c:Gammaproteobacteria,o:Oceanospirillales
1477	92.31		1	1	1																1		d:Bacteria,p:"Proteobacteria",c:Deltaproteobacteria,o:Myxococcales
1478	94.44		14	6	1			14															d:Bacteria,p:"Spirochaetes",c:Spirochaetia,o:Spirochaetales,f:Spirochaetaceae,g:Treponema
1479	94.44		1	1	1																1		d:Bacteria,p:"Proteobacteria",c:Betaproteobacteria
1480	96.67		6	2	1														6				d:Bacteria,p:"Proteobacteria",c:Betaproteobacteria
1481			1	1	1																1		d:Bacteria
1482	90		13	9	1																13		d:Bacteria,p:"Proteobacteria"
1483			1	1	1																1		d:Bacteria,p:"Actinobacteria"
1484	95.56		3	3	1			3															d:Bacteria,p:Firmicutes,c:Clostridia,o:Clostridiales,f:Ruminococcaceae,g:Clostridium_IV
1485	90		16	11	1												16						d:Bacteria,p:"Acidobacteria"
1486			4	4	1											4							d:Archaea,p:"Euryarchaeota",c:Halobacteria
1487	95.56		216	53	5							10			37		129			5		35	d:Bacteria,p:"Proteobacteria",c:Gammaproteobacteria
1488	98.89		2	1	1																2		d:Bacteria,p:"Proteobacteria",c:Betaproteobacteria,o:Burkholderiales
1489	93.33		3	3	2						2							1					d:Bacteria,p:"Planctomycetes",c:Planctomycetia,o:Planctomycetales,f:Planctomycetaceae
1490	92.22		8	5	1													8					d:Bacteria,p:"Planctomycetes",c:Planctomycetia,o:Planctomycetales,f:Planctomycetaceae
1491	97.78		121	10	4					5	95							8	13				d:Bacteria,p:Firmicutes,c:Bacilli,o:Lactobacillales,f:Aerococcaceae
1492	96.67		100	18	3			85			14							1					d:Bacteria,p:"Proteobacteria",c:Alphaproteobacteria,o:Rhodobacterales,f:Rhodobacteraceae,g:Paracoccus
1493			2	2	1											2							d:Bacteria,p:"Planctomycetes"
1494	85.56		5	4	1												5						d:Bacteria
1495	87.64		2	2	1												2						d:Bacteria
1496	97.78		3	1	1													3					d:Bacteria,p:"Acidobacteria",c:Acidobacteria_Gp4,g:Gp4
1497	87.78		1	1	1										1								d:Bacteria
1498	87.78		1	1	1													1					d:Bacteria
1499	90		4	1	1															4			d:Bacteria,p:"Acidobacteria",c:Acidobacteria_Gp10,g:Gp10
1500	93.26		2	1	1											2							d:Bacteria,p:"Planctomycetes",c:Planctomycetia,o:Planctomycetales,f:Planctomycetaceae,g:Blastopirellula
1501	88.89		10	10	1									10									d:Bacteria,p:"Proteobacteria",c:Gammaproteobacteria
1502			4	3	2											3					1		d:Bacteria
1503			5	4	1												5						d:Bacteria,p:"Proteobacteria",c:Gammaproteobacteria,o:Legionellales,f:Legionellaceae
1504	93.33		7	6	1												7						d:Bacteria,p:"Proteobacteria"
1505	91.11		1	1	1													1					d:Bacteria,p:"Proteobacteria",c:Betaproteobacteria
1506	89.01		4	4	2									1				3					d:Bacteria,p:"Gemmatimonadetes",c:Gemmatimonadetes,o:Gemmatimonadales,f:Gemmatimonadaceae,g:Gemmatimonas
1507	93.41		231	48	2			227													4		d:Bacteria,p:Firmicutes,c:Clostridia,o:Clostridiales
1508	93.33		5	3	3					2				1							2		d:Bacteria,p:Candidatus_Saccharibacteria,g:Saccharibacteria_genera_incertae_sedis
1509	90.11		1	1	1													1					d:Bacteria,p:"Proteobacteria",c:Gammaproteobacteria
1510	96.67		5	3	1																5		d:Bacteria,p:Candidatus_Saccharibacteria,g:Saccharibacteria_genera_incertae_sedis
1511	93.33		3	2	1															3			d:Bacteria,p:"Planctomycetes",c:Planctomycetia,o:Planctomycetales,f:Planctomycetaceae,g:Rubinisphaera
1512	87.78		2	1	1			2															d:Bacteria
1513	90.11		22	19	2												21			1			d:Bacteria
1514			7	5	1													7					d:Bacteria,p:"Actinobacteria",c:Actinobacteria,o:Actinomycetales
1515	94.44		124	23	1													124					d:Bacteria,p:"Actinobacteria",c:Actinobacteria,o:Actinomycetales
1516	96.67		10	6	2						8		2										d:Bacteria,p:"Bacteroidetes",c:Cytophagia,o:Cytophagales,f:Cytophagaceae,g:Pontibacter
1517			21	17	4									15		2		1			3		d:Bacteria,p:"Proteobacteria"
1518	94.44		13	5	1			13															d:Bacteria,p:Firmicutes,c:Clostridia,o:Clostridiales,f:Ruminococcaceae,g:Ruminococcus
1519	92.22		2	1	1														2				d:Bacteria
1520	90		3	3	1											3							d:Bacteria,p:"Acidobacteria",c:Acidobacteria_Gp22
1521	95.56		2	1	1																2		d:Bacteria,p:"Chlamydiae",c:Chlamydiia,o:Chlamydiales,f:Parachlamydiaceae,g:Neochlamydia
1522	93.41		98	55	10	1		3		2	1			2		1		80	1		2	5	d:Bacteria,p:"Acidobacteria",c:Acidobacteria_Gp5,g:Gp5
1523	96.67		3	1	1													3					d:Bacteria,p:"Acidobacteria",c:Acidobacteria_Gp7,g:Gp7
1524	93.33		123	92	2									109				14					d:Bacteria,p:"Planctomycetes",c:Phycisphaerae
1525			10	8	3								4	1				5					d:Bacteria
1526			3	3	1																	3	d:Archaea
1527	85.56		36	31	1											36							d:Bacteria,p:"Acidobacteria"
1528	97.78		4	3	3			1										2			1		d:Bacteria,p:Firmicutes,c:Clostridia,o:Clostridiales,f:Lachnospiraceae
1529	93.41		74	57	1											74							d:Bacteria
1530	84.44		4	4	2												1	3					d:Bacteria,p:"Proteobacteria",c:Gammaproteobacteria
1531	86.81		18	9	1											18							d:Bacteria
1532	95.6		2	2	2														1		1		d:Bacteria,p:"Proteobacteria",c:Gammaproteobacteria
1533	88.89		3	3	2									1				2					d:Bacteria,p:"Proteobacteria",c:Alphaproteobacteria
1534	92.31		1	1	1														1				d:Bacteria,p:"Proteobacteria",c:Alphaproteobacteria
1535			3	2	1																3		d:Bacteria
1536	97.78		31	22	4									1		28		1			1		d:Archaea,p:"Euryarchaeota",c:"Methanomicrobia",o:Methanomicrobiales,f:Methanoregulaceae,g:Methanoregula
1537	95.56		13	8	1																13		d:Bacteria
1538	92.31		5	5	2									2				3					d:Bacteria,p:"Chlamydiae",c:Chlamydiia,o:Chlamydiales,f:Parachlamydiaceae
1539	96.67		2	1	1													2					d:Bacteria,p:"Spirochaetes",c:Spirochaetia,o:Spirochaetales,f:Spirochaetaceae,g:Salinispira
1540	86.67		7	6	1												7						d:Bacteria,p:"Verrucomicrobia"
1541	95.56		1	1	1													1					d:Bacteria,p:"Actinobacteria",c:Actinobacteria
1542			3	2	1			3															d:Bacteria,p:Firmicutes,c:Clostridia
1543	96.67		78	4	1												78						d:Bacteria,p:"Proteobacteria",c:Gammaproteobacteria,o:Chromatiales
1544	97.78		10	5	4			6		1				1				2					d:Bacteria,p:Firmicutes,c:Bacilli,o:Bacillales,f:Paenibacillaceae_1,g:Paenibacillus
1545	98.89		10	10	3								1	6				3					d:Bacteria,p:Firmicutes,c:Clostridia,o:Clostridiales,f:Ruminococcaceae
1546	92.22		9	8	5											1		2	1	1	4		d:Bacteria,p:"Proteobacteria",c:Gammaproteobacteria,o:Legionellales
1547	96.67		7	2	1			7															d:Bacteria,p:Firmicutes,c:Clostridia,o:Clostridiales,f:Clostridiales_Incertae_Sedis_XIII,g:Mogibacterium
1548			12	11	3											1	9					2	d:Bacteria
1549	91.3		10	3	1															10			d:Bacteria,p:"Verrucomicrobia"
1550	83.52		3	3	2													2			1		d:Bacteria
1551	94.44		2	1	1																2		d:Bacteria,p:"Acidobacteria",c:Holophagae,o:Holophagales,f:Holophagaceae,g:Geothrix
1552			19	17	1											19							d:Bacteria,p:"Armatimonadetes",g:Armatimonadetes_gp2
1553	98.89		38	22	3													1	14		23		d:Bacteria,p:"Proteobacteria",c:Gammaproteobacteria,o:Legionellales,f:Legionellaceae,g:Legionella
1554	88.89		10	1	1												10						d:Bacteria,p:"Acidobacteria",c:Acidobacteria_Gp10,g:Gp10
1555			4	1	1														4				d:Bacteria,p:"Proteobacteria",c:Deltaproteobacteria
1556			17	4	1												17						d:Bacteria,p:"Proteobacteria"
1557	89.01		6	3	2											3			3				d:Bacteria
1558	92.31		4	4	2													3	1				d:Bacteria,p:"Proteobacteria",c:Gammaproteobacteria
1559			6	5	2											3	3						d:Bacteria,p:"Actinobacteria",c:Actinobacteria,o:Actinomycetales
1560			2	2	1																2		d:Bacteria,p:"Proteobacteria"
1561	91.11		1	1	1													1					d:Bacteria,p:"Verrucomicrobia"
1562			593	240	3											590		1			2		d:Bacteria
1563			12	9	2									9				3					d:Bacteria,p:Parcubacteria,g:Parcubacteria_genera_incertae_sedis
1564	91.01		2	1	1													2					d:Bacteria,p:"Actinobacteria"
1565	94.51		10	8	1										10								d:Bacteria,p:Firmicutes,c:Clostridia,o:Clostridiales
1566	92.22		3	2	1													3					d:Bacteria
1567	96.67		10	8	1													10					d:Bacteria,p:"Gemmatimonadetes"
1568	85.71		3	3	1																3		d:Bacteria
1569	92.22		11	8	2													9	2				d:Bacteria,p:"Proteobacteria",c:Gammaproteobacteria
1570	91.11		60	18	2					7								53					d:Bacteria,p:"Gemmatimonadetes"
1571	92.22		7	4	1																7		d:Bacteria
1572	98.89		1166	29	3					557	16								593				d:Bacteria,p:"Proteobacteria",c:Deltaproteobacteria
1573	92.22		70	55	2											1	69						d:Bacteria,p:"Proteobacteria"
1574	95.56		5	1	1	5																	d:Bacteria,p:"Proteobacteria",c:Gammaproteobacteria
1575	90		6	5	1											6							d:Bacteria,p:Firmicutes,c:Bacilli
1576			1	1	1																1		d:Bacteria
1577	85.71		29	17	1													29					d:Bacteria,p:"Planctomycetes",c:Planctomycetia,o:Planctomycetales
1578	87.78		8	4	2													3			5		d:Bacteria,p:Firmicutes,c:Bacilli
1579			113	15	3										13	1					99		d:Bacteria,p:"Proteobacteria"
1580			2	1	1			2															d:Bacteria,p:Firmicutes
1581	90		4	3	3									1				1			2		d:Bacteria,p:"Proteobacteria",c:Deltaproteobacteria
1582	94.44		5	5	1											5							d:Bacteria,p:Latescibacteria,g:Latescibacteria_genera_incertae_sedis
1583	88.04		8	5	1													8					d:Bacteria,p:"Gemmatimonadetes",c:Gemmatimonadetes,o:Gemmatimonadales
1584			6	2	1															6			d:Archaea,p:Woesearchaeota,g:Woesearchaeota_Incertae_Sedis_AR16
1585			9	6	1													9					d:Bacteria
1586	96.67		2	2	1													2					d:Bacteria,p:"Actinobacteria",c:Actinobacteria,o:Actinomycetales,f:Micromonosporaceae,g:Luedemannella
1587			3	3	1																3		d:Bacteria
1588			1	1	1													1					d:Bacteria
1589	91.11		4	3	2													3			1		d:Bacteria,p:"Proteobacteria",c:Gammaproteobacteria
1590			4	1	1														4				d:Bacteria
1591			1	1	1													1					d:Bacteria,p:"Planctomycetes"
1592			2	2	2						1			1									d:Bacteria
1593			284	180	2									261				23					d:Archaea,p:Woesearchaeota,g:Woesearchaeota_Incertae_Sedis_AR16
1594	94.44		4	3	2	2												2					d:Bacteria,p:"Actinobacteria",c:Actinobacteria,o:Actinomycetales,f:Pseudonocardiaceae,g:Amycolatopsis
1595	92.13		2	2	1									2									d:Bacteria,p:"Proteobacteria",c:Gammaproteobacteria
1596			2	2	1									2									d:Bacteria,p:"Verrucomicrobia"
1597			46	18	2												34			12			d:Archaea
1598	88.89		21	16	1											21							d:Bacteria
1599			3	1	1				3														d:Bacteria,p:"Proteobacteria",c:Alphaproteobacteria,o:Rhizobiales
1600			21	13	1			21															d:Bacteria,p:"Proteobacteria"
1601	94.44		108	22	3			15	92											1			d:Archaea,p:"Euryarchaeota",c:Thermoplasmata,o:Methanomassiliicoccales,f:Methanomassiliicoccaceae
1602	91.01		3	3	2									2							1		d:Bacteria,p:"Chloroflexi",c:Caldilineae,o:Caldilineales,f:Caldilineaceae,g:Caldilinea
1603	92.22		3	3	2									1				2					d:Bacteria,p:"Acidobacteria"
1604			4	4	3											1			1		2		d:Bacteria
1605	95.6		13	8	3									6				6			1		d:Bacteria,p:"Proteobacteria",c:Gammaproteobacteria
1606	94.44		3	1	1													3					d:Bacteria,p:"Chloroflexi",c:Anaerolineae,o:Anaerolineales,f:Anaerolineaceae
1607			2	2	1																2		d:Bacteria
1608			5	4	1												5						d:Bacteria,p:"Proteobacteria",c:Deltaproteobacteria
1609	91.11		4	1	1									4									d:Archaea,p:"Euryarchaeota"
1610	92.31		84	12	2			11			73												d:Bacteria,p:Firmicutes,c:Clostridia
1611	83.52		290	42	4		3												1		273	13	d:Bacteria,p:"Proteobacteria"
1612			42	31	1												42						d:Bacteria
1613	94.44		9	1	1										9								d:Bacteria,p:"Acidobacteria",c:Acidobacteria_Gp2,g:Gp2
1614			15	6	1													15					d:Bacteria,p:"Proteobacteria"
1615	91.11		12	8	1													12					d:Bacteria,p:"Proteobacteria"
1616			4	4	1																4		d:Bacteria,p:Parcubacteria,g:Parcubacteria_genera_incertae_sedis
1617	93.33		7	4	3									1					1		5		d:Bacteria,p:"Bacteroidetes"
1618	93.33		6	5	3						1								2		3		d:Bacteria,p:"Bacteroidetes"
1619	88.89		2	1	1			2															d:Bacteria,p:Firmicutes
1620			8	3	1													8					d:Bacteria,p:"Chloroflexi"
1621	92.22		2	2	2											1					1		d:Bacteria
1622			11	10	3									1		9	1						d:Bacteria,p:"Armatimonadetes",g:Armatimonadetes_gp2
1623			45	35	1												45						d:Bacteria
1624	93.33		10	1	1						10												d:Bacteria,p:Firmicutes,c:Clostridia,o:Clostridiales
1625	79.35		3	3	1																3		d:Archaea,p:Woesearchaeota,g:Woesearchaeota_Incertae_Sedis_AR16
1626	98.89		4	1	1										4								d:Bacteria,p:Cyanobacteria/Chloroplast,c:Cyanobacteria,f:Family_I,g:GpI
1627	95.56		27	3	2			1	26														d:Bacteria,p:Firmicutes,c:Clostridia,o:Clostridiales,f:Lachnospiraceae
1628	93.41		7	5	2									2				5					d:Bacteria,p:"Planctomycetes",c:Planctomycetia,o:Planctomycetales,f:Planctomycetaceae,g:Gemmata
1629	96.67		7	2	1						7												d:Bacteria,p:"Actinobacteria",c:Actinobacteria,o:Solirubrobacterales
1630	94.38		5	1	1															5			d:Bacteria,p:"Actinobacteria",c:Actinobacteria
1631	93.41		172	45	4									30				4	131		7		d:Bacteria,p:Cyanobacteria/Chloroplast,c:Chloroplast,f:Chloroplast,g:Chlorophyta
1632			1	1	1															1			d:Bacteria,p:"Proteobacteria",c:Gammaproteobacteria
1633			22	20	1											22
1634	98.89		6	1	1	6																	d:Bacteria,p:Cyanobacteria/Chloroplast,c:Cyanobacteria,f:Family_I,g:GpI
1635	90		4	2	1													4					d:Bacteria
1636	93.33		7	3	1										7								d:Bacteria,p:"Proteobacteria"
1637	89.01		3	3	1												3						d:Bacteria,p:"Proteobacteria"
1638	98.89		204	17	7	37	8				13		75					31	1		39		d:Bacteria,p:"Proteobacteria",c:Alphaproteobacteria,o:Sphingomonadales,f:Sphingomonadaceae
1639			5	4	1											5							d:Bacteria,p:"Planctomycetes",c:Planctomycetia,o:Planctomycetales,f:Planctomycetaceae,g:Pirellula
1640			4	2	2															2	2		d:Bacteria,p:"Proteobacteria"
1641			1	1	1																1		d:Bacteria,p:"Proteobacteria",c:Gammaproteobacteria,o:Xanthomonadales
1642	90.11		2	2	1																2		d:Bacteria,p:"Proteobacteria",c:Gammaproteobacteria
1643	93.33		3	3	1											3							d:Bacteria,p:"Bacteroidetes"
1644	94.38		2	1	1													2					d:Bacteria,p:"Actinobacteria"
1645			2	2	2											1					1		d:Bacteria,p:Parcubacteria,g:Parcubacteria_genera_incertae_sedis
1646	85.39		51	38	1											51							d:Bacteria,p:"Proteobacteria"
1647			71	35	1																71		d:Bacteria
1648	98.89		33	6	3	12		18											3				d:Bacteria,p:Firmicutes,c:Clostridia,o:Clostridiales,f:Lachnospiraceae,g:Roseburia
1649	92.31		6	4	1													6					d:Bacteria,p:"Proteobacteria",c:Alphaproteobacteria
1650	95.56		2	1	1															2			d:Bacteria,p:"Proteobacteria",c:Alphaproteobacteria,o:Rhodospirillales,f:Rhodospirillaceae
1651	94.44		8	2	2						7										1		d:Bacteria,p:"Proteobacteria",c:Alphaproteobacteria
1652	93.33		1	1	1																1		d:Bacteria,p:"Acidobacteria"
1653	96.67		3	1	1													3					d:Bacteria,p:"Proteobacteria",c:Alphaproteobacteria,o:Rhodospirillales,f:Rhodospirillaceae,g:Desertibacter
1654			3	2	2														2		1		d:Bacteria
1655	96.67		19	6	1												19						d:Bacteria,p:"Proteobacteria",c:Gammaproteobacteria
1656			25	1	1												25						d:Bacteria
1657	97.78		9	7	1												9						d:Bacteria,p:"Proteobacteria",c:Gammaproteobacteria,o:Legionellales,f:Legionellaceae,g:Legionella
1658	95.56		57	15	2			49			8												d:Bacteria,p:Firmicutes,c:Clostridia,o:Clostridiales,f:Ruminococcaceae,g:Ruminococcus
1659	93.26		8	1	1															8			d:Bacteria,p:"Proteobacteria",c:Deltaproteobacteria,o:Desulfobacterales
1660	93.33		125	9	1			125															d:Bacteria,p:"Spirochaetes",c:Spirochaetia,o:Spirochaetales,f:Spirochaetaceae,g:Treponema
1661			3	1	1													3					d:Archaea,p:"Euryarchaeota"
1662	94.51		8	1	1						8												d:Bacteria,p:"Actinobacteria",c:Actinobacteria,o:Actinomycetales,f:Nocardioidaceae,g:Nocardioides
1663	95.56		5	2	2											3		2					d:Bacteria,p:"Gemmatimonadetes",c:Gemmatimonadetes,o:Gemmatimonadales,f:Gemmatimonadaceae,g:Gemmatimonas
1664	94.51		2	1	1																2		d:Bacteria,p:"Proteobacteria",c:Deltaproteobacteria,o:Myxococcales,f:Polyangiaceae
1665	91.11		19	7	2			11													8		d:Bacteria,p:"Bacteroidetes",c:"Bacteroidia",o:"Bacteroidales"
1666	93.33		6	4	1													6					d:Bacteria,p:"Bacteroidetes",c:Sphingobacteriia
1667	93.33		1	1	1													1					d:Bacteria,p:"Chloroflexi",c:Anaerolineae,o:Anaerolineales,f:Anaerolineaceae
1668	93.33		2	2	1												2						d:Bacteria,p:"Chlamydiae",c:Chlamydiia,o:Chlamydiales,f:Parachlamydiaceae,g:Neochlamydia
1669			1	1	1																1		d:Bacteria,p:"Elusimicrobia",c:Endomicrobia,g:Candidatus_Endomicrobium
1670	90		5	5	2											4					1		d:Bacteria,p:"Proteobacteria",c:Gammaproteobacteria
1671	96.7		27	17	2									26		1							d:Bacteria,p:Firmicutes,c:Clostridia,o:Clostridiales,f:Ruminococcaceae,g:Sporobacter
1672	95.56		12	3	1						12												d:Bacteria,p:"Proteobacteria",c:Alphaproteobacteria,o:Sphingomonadales,f:Sphingomonadaceae,g:Novosphingobium
1673	87.78		1	1	1													1					d:Bacteria
1674			8	7	4									2		1				1	4		d:Bacteria,p:Microgenomates,g:Microgenomates_genera_incertae_sedis
1675	90		41	11	1			41															d:Bacteria,p:Firmicutes
1676			6	2	1															6			d:Archaea
1677	82.22		34	23	5											2		1	3		26	2	d:Bacteria
1678	96.67		16	11	3						1							11	4				d:Bacteria,p:"Acidobacteria",c:Acidobacteria_Gp3,g:Gp3
1679	96.67		29	7	1													29					d:Bacteria,p:"Verrucomicrobia",c:Subdivision3,g:Subdivision3_genera_incertae_sedis
1680	89.89		13	4	2			10													3		d:Bacteria,p:Firmicutes,c:Clostridia,o:Clostridiales,f:Eubacteriaceae
1681			1	1	1											1							d:Archaea,p:Woesearchaeota
1682	94.44		63	49	5				1					16		1		41			4		d:Bacteria
1683	98.88		19	6	2												16			3			d:Bacteria,p:"Chloroflexi",c:Anaerolineae,o:Anaerolineales,f:Anaerolineaceae
1684	96.67		5	5	3											3		1	1				d:Bacteria,p:"Verrucomicrobia",c:Subdivision3,g:Subdivision3_genera_incertae_sedis
1685	94.44		5	3	1																5		d:Bacteria,p:"Bacteroidetes"
1686			5	4	4			1										1		1	2		d:Bacteria
1687	86.67		2	2	2													1			1		d:Bacteria,p:"Proteobacteria"
1688			12	11	2									5		7							d:Bacteria,p:"Acidobacteria"
1689	96.67		2	1	1													2					d:Bacteria,p:"Bacteroidetes",c:Cytophagia,o:Cytophagales,f:Cytophagaceae
1690			40	1	1						40												d:Bacteria,p:"Proteobacteria",c:Gammaproteobacteria,o:Pasteurellales,f:Pasteurellaceae
1691	87.64		4	4	1										4								d:Bacteria,p:"Chloroflexi"
1692			16	12	4			2								1		2			11		d:Bacteria
1693	96.67		22	13	2									9				13					d:Bacteria,p:"Proteobacteria",c:Alphaproteobacteria,o:Rhizobiales
1694			2	1	1																2		d:Bacteria,p:"Proteobacteria",c:Deltaproteobacteria,o:Myxococcales
1695	100		292	174	7					2				148		15		121	2		1	3	d:Bacteria,p:"Actinobacteria",c:Actinobacteria,o:Actinomycetales,f:Mycobacteriaceae,g:Mycobacterium
1696			3	2	1													3					d:Bacteria,p:"Proteobacteria",c:Deltaproteobacteria
1697			50	42	2											49					1		d:Archaea,p:Woesearchaeota,g:Woesearchaeota_Incertae_Sedis_AR17
1698	92.22		32	27	1												32						d:Bacteria,p:"Bacteroidetes"
1699			33	19	1												33						d:Bacteria,p:Firmicutes,c:Clostridia,o:Clostridiales
1700			23	20	4											2		1			19	1	d:Bacteria,p:Parcubacteria
1701	90		259	169	3									234				24			1		d:Bacteria,p:"Bacteroidetes",c:Sphingobacteriia
1702	100		915	69	4		15				6							8	886				d:Bacteria,p:"Deinococcus-Thermus",c:Deinococci,o:Thermales,f:Thermaceae,g:Thermus
1703	91.11		82	55	1												82						d:Bacteria,p:"Proteobacteria"
1704	91.11		6	5	2									2				4					d:Bacteria,p:"Proteobacteria",c:Gammaproteobacteria,o:Oceanospirillales
1705	95.56		7	5	3												3			1		3	d:Bacteria,p:"Proteobacteria",c:Alphaproteobacteria,o:Rhizobiales,f:Phyllobacteriaceae,g:Chelativorans
1706	93.33		158	51	2										157				1				d:Bacteria,p:"Proteobacteria"
1707	86.81		3	2	1									3									d:Bacteria,p:Firmicutes,c:Clostridia
1708			2	2	1																2		d:Bacteria,p:"Proteobacteria"
1709	98.89		70	5	4		1				1				35		33						d:Bacteria,p:"Proteobacteria",c:Gammaproteobacteria,o:Alteromonadales,f:Psychromonadaceae,g:Psychromonas
1710			40	30	4									22		3					12	3
1711	95.6		1	1	1													1					d:Bacteria,p:"Proteobacteria",c:Deltaproteobacteria,o:Myxococcales
1712			1	1	1																1		d:Bacteria,p:"Proteobacteria",c:Epsilonproteobacteria
1713	92.22		1	1	1																1		d:Bacteria
1714	92.22		8	5	4						3			1		1					3		d:Bacteria,p:"Proteobacteria",c:Gammaproteobacteria
1715	87.78		14	2	2			7	7														d:Bacteria,p:"Actinobacteria"
1716			2	2	1									2									d:Bacteria
1717	91.11		1	1	1													1					d:Bacteria
1718	96.67		18	2	2											10	8						d:Bacteria,p:"Chloroflexi"
1719	88.76		7	4	2														1		6		d:Bacteria,p:Cyanobacteria/Chloroplast
1720			10	3	1													10					d:Bacteria
1721			1	1	1													1					d:Bacteria
1722	93.33		13	7	1			13															d:Bacteria,p:"Bacteroidetes"
1723	100		1575	249	13	182	61	20		80	505		143		32	7	3	222	224	8	88		d:Bacteria,p:"Actinobacteria",c:Actinobacteria,o:Actinomycetales,f:Geodermatophilaceae,g:Modestobacter
1724			51	39	1											51							d:Bacteria
1725	98.89		1	1	1			1															d:Bacteria,p:"Actinobacteria",c:Actinobacteria,o:Actinomycetales,f:Micromonosporaceae,g:Micromonospora
1726	97.78		7	3	2						4							3					d:Bacteria,p:candidate_division_WPS-1,g:WPS-1_genera_incertae_sedis
1727	82.22		14	10	2												10			4			d:Bacteria
1728	95.56		9	3	2											1			8				d:Bacteria,p:Cyanobacteria/Chloroplast,c:Cyanobacteria
1729			4	3	1												4						d:Bacteria
1730	100		43	21	4						1			22				16	4				d:Bacteria,p:"Actinobacteria",c:Actinobacteria,o:Actinomycetales,f:Micromonosporaceae,g:Actinoplanes
1731	84.62		13	10	2													9			4		d:Bacteria
1732	95.56		6	5	4									1		3		1			1		d:Bacteria,p:Firmicutes,c:Clostridia,o:Clostridiales,f:Ruminococcaceae,g:Clostridium_III
1733			18	15	3														1		15	2	d:Bacteria,p:Parcubacteria,g:Parcubacteria_genera_incertae_sedis
1734	94.44		6	5	1													6					d:Bacteria,p:"Actinobacteria",c:Actinobacteria
1735	86.96		5	4	2													4			1		d:Bacteria
1736	100		786	133	9		49	4		5	13			133		24		51	94		413		d:Bacteria,p:"Proteobacteria",c:Gammaproteobacteria,o:Xanthomonadales,f:Xanthomonadaceae,g:Tahibacter
1737	97.78		346	42	3													2	5		339		d:Bacteria,p:"Proteobacteria",c:Betaproteobacteria
1738			3	3	2													1			2		d:Bacteria,p:"Proteobacteria"
1739			1	1	1																1		d:Bacteria,p:"Tenericutes"
1740	87.91		3	2	1				3														d:Bacteria,p:"Bacteroidetes",c:"Bacteroidia",o:"Bacteroidales"
1741			7	5	2													5			2		d:Bacteria
1742	88.89		11	6	1											11							d:Bacteria
1743	86.67		3	2	2			1													2		d:Bacteria,p:Firmicutes
1744			5	1	1															5			d:Bacteria
1745	86.96		7	5	1																7		d:Bacteria,p:"Chlamydiae",c:Chlamydiia,o:Chlamydiales
1746	93.33		42	22	5			1					2			12		4	23				d:Bacteria,p:candidate_division_WPS-1,g:WPS-1_genera_incertae_sedis
1747	84.62		3	1	1													3					d:Bacteria
1748	98.89		1	1	1	1																	d:Bacteria,p:Firmicutes,c:Bacilli,o:Lactobacillales,f:Lactobacillaceae,g:Lactobacillus
1749	96.67	YES	1519	344	10	17		5		64	30		1	159				1099	93	10	41		d:Bacteria,p:"Bacteroidetes",c:Sphingobacteriia,o:"Sphingobacteriales",f:Chitinophagaceae,g:Flavitalea
1750			104	15	3						1			21				82					d:Bacteria,p:"Bacteroidetes",c:Cytophagia,o:Cytophagales,g:Ohtaekwangia
1751	92.31		805	155	1											805							d:Bacteria,p:"Chloroflexi"
1752	94.44		174	20	2			6			168												d:Bacteria,p:Firmicutes,c:Clostridia,o:Clostridiales,f:Lachnospiraceae
1753	95.56		3	2	1			3															d:Bacteria,p:Firmicutes,c:Clostridia,o:Clostridiales,f:Ruminococcaceae,g:Clostridium_IV
1754			1	1	1																1		d:Bacteria,p:"Actinobacteria",c:Actinobacteria
1755	100		485	71	7			1	16	235	4			1				89	139				d:Bacteria,p:Firmicutes,c:Bacilli,o:Bacillales
1756	88.89		10	8	1												10						d:Bacteria,p:"Proteobacteria"
1757	93.33		1	1	1									1									d:Bacteria,p:"Planctomycetes",c:Planctomycetia,o:Planctomycetales,f:Planctomycetaceae,g:Aquisphaera
1758	85.71		3	1	1												3						d:Bacteria,p:Firmicutes
1759			5	5	1												5						d:Archaea,p:Woesearchaeota,g:Woesearchaeota_Incertae_Sedis_AR16
1760	98.89		14	6	2						1							13					d:Bacteria,p:"Gemmatimonadetes",c:Gemmatimonadetes,o:Gemmatimonadales,f:Gemmatimonadaceae,g:Gemmatimonas
1761	93.33		24	12	4											1	1		21		1		d:Bacteria,p:"Actinobacteria",c:Actinobacteria
1762	86.81		11	8	5			2								4	2	1			2		d:Bacteria,p:"Planctomycetes",c:Planctomycetia,o:Planctomycetales,f:Planctomycetaceae
1763			3	1	1						3												d:Bacteria,p:Firmicutes,c:Erysipelotrichia,o:Erysipelotrichales,f:Erysipelotrichaceae,g:Clostridium_XVIII
1764			46	17	1													46					d:Bacteria
1765	96.67		9	4	3									1				1			7		d:Bacteria,p:"Proteobacteria",c:Betaproteobacteria,o:Burkholderiales,f:Burkholderiaceae,g:Chitinimonas
1766	91.21		5	3	1												5						d:Bacteria,p:"Proteobacteria"
1767	88.89		1	1	1													1					d:Bacteria,p:"Elusimicrobia"
1768	100		161	73	9			49		5	3			10		2	1	73	8		10		d:Bacteria,p:Firmicutes,c:Bacilli,o:Bacillales,f:Paenibacillaceae_1,g:Paenibacillus
1769			29	10	1																29		d:Bacteria
1770	91.11		12	10	1											12							d:Bacteria,p:"Spirochaetes",c:Spirochaetia,o:Spirochaetales,f:Spirochaetaceae,g:Spirochaeta
1771	98.89		7	6	2						1											6	d:Bacteria,p:"Proteobacteria",c:Alphaproteobacteria,o:Rhodobacterales,f:Rhodobacteraceae
1772			2	2	1																2		d:Archaea
1773	98.89		14	4	1										14								d:Bacteria,p:"Proteobacteria",c:Alphaproteobacteria,o:Rhodobacterales,f:Rhodobacteraceae
1774			5	3	2												2			3			d:Bacteria
1775	86.67		6	2	1												6						d:Bacteria
1776			175	123	1											175							d:Archaea,p:"Thaumarchaeota",o:Nitrososphaerales,f:Nitrososphaeraceae,g:Nitrososphaera
1777	96.7		4	3	2			2										2					d:Bacteria,p:"Proteobacteria",c:Alphaproteobacteria,o:Rhodospirillales,f:Acetobacteraceae
1778	90		21	8	1												21						d:Bacteria,p:"Proteobacteria",c:Deltaproteobacteria,o:Desulfuromonadales,f:Desulfuromonadaceae
1779			7	1	1	7																	d:Bacteria,p:"Proteobacteria",c:Betaproteobacteria,o:Neisseriales,f:Neisseriaceae,g:Neisseria
1780	91.11		10	10	5									1		3		4			1	1	d:Bacteria,p:"Proteobacteria",c:Deltaproteobacteria
1781			1	1	1														1				d:Archaea,p:"Euryarchaeota"
1782	92.22		39	22	1													39					d:Bacteria,p:"Planctomycetes"
1783			52	49	2									40				12					d:Bacteria
1784	98.89		11	1	1	11																	d:Bacteria,p:"Bacteroidetes",c:"Bacteroidia",o:"Bacteroidales",f:"Rikenellaceae",g:Alistipes
1785	91.11		18	2	1																18		d:Bacteria,p:Firmicutes
1786	96.67		23	9	2												8			15			d:Bacteria,p:"Proteobacteria",c:Alphaproteobacteria,o:Rhizobiales
1787	97.78		13	6	4					4	5							2	2				d:Bacteria,p:"Proteobacteria",c:Alphaproteobacteria,o:Sphingomonadales,f:Sphingomonadaceae
1788	97.78		14	6	1													14					d:Bacteria,p:"Bacteroidetes",c:Cytophagia,o:Cytophagales,f:Cytophagaceae,g:Hymenobacter
1789	92.31		2	2	2											1			1				d:Bacteria,p:"Proteobacteria",c:Deltaproteobacteria,o:Myxococcales
1790	95.56		6	2	2												2					4	d:Bacteria,p:"Bacteroidetes",c:Cytophagia,o:Cytophagales
1791	85.39		13	10	2											12					1		d:Bacteria,p:Parcubacteria,g:Parcubacteria_genera_incertae_sedis
1792			3	2	2												2					1	d:Bacteria,p:"Proteobacteria",c:Deltaproteobacteria,o:Bdellovibrionales,f:Bacteriovoracaceae
1793	98.89		6	1	1												6						d:Bacteria,p:"Proteobacteria",c:Gammaproteobacteria,o:Gammaproteobacteria_incertae_sedis,g:Marinicella
1794	97.78		10	1	1			10															d:Bacteria,p:Firmicutes,c:Clostridia,o:Clostridiales,f:Lachnospiraceae,g:Clostridium_XlVa
1795	92.22		3	1	1													3					d:Bacteria
1796	91.21		4	4	3													1	1		2		d:Bacteria,p:"Proteobacteria",c:Deltaproteobacteria,o:Myxococcales,f:Sandaracinaceae,g:Sandaracinus
1797	96.67		11	1	1													11					d:Bacteria,p:"Bacteroidetes",c:Cytophagia,o:Cytophagales,f:Flammeovirgaceae
1798	94.44		8	4	1										8								d:Bacteria,p:"Planctomycetes",c:Planctomycetia,o:Planctomycetales,f:Planctomycetaceae,g:Rubinisphaera
1799	91.01		3	2	1													3					d:Bacteria,p:"Proteobacteria"
1800	93.33		72	27	5			1								5		1	6		59		d:Bacteria,p:Cyanobacteria/Chloroplast,c:Chloroplast
1801	94.44		40	7	1														40				d:Bacteria,p:"Proteobacteria",c:Gammaproteobacteria
1802			4	2	2			3			1												d:Bacteria,p:"Actinobacteria",c:Actinobacteria
1803	91.11		7	6	4				1	1					1			4					d:Bacteria
1804	87.78		2	2	1										2								d:Bacteria,p:"Verrucomicrobia",c:Verrucomicrobiae,o:Verrucomicrobiales,f:Verrucomicrobiaceae,g:Roseibacillus
1805	97.75		4	1	1												4						d:Bacteria,p:"Planctomycetes",c:Planctomycetia,o:Planctomycetales,f:Planctomycetaceae,g:Rhodopirellula
1806			7	4	2													6			1		d:Bacteria,p:"Proteobacteria"
1807	97.78		2	1	1						2												d:Bacteria,p:"Actinobacteria",c:Actinobacteria,o:Actinomycetales,f:Nocardioidaceae,g:Nocardioides
1808			1	1	1													1					d:Bacteria,p:"Proteobacteria"
1809	95.56		34	19	2												12					22	d:Bacteria,p:"Bacteroidetes",c:Sphingobacteriia,o:"Sphingobacteriales",f:Chitinophagaceae,g:Balneola
1810			11	9	1													11					d:Bacteria
1811	98.89		14	6	1																14		d:Bacteria,p:"Bacteroidetes",c:Flavobacteriia,o:"Flavobacteriales",f:Cryomorphaceae,g:Fluviicola
1812	87.91		1	1	1														1				d:Bacteria
1813			23	15	4						3			1		15			4				d:Bacteria,p:"Proteobacteria"
1814			2	1	1													2					d:Bacteria,p:"Tenericutes"
1815	87.64		6	5	2											5					1		d:Bacteria,p:"Proteobacteria"
1816			8	3	1																8		d:Bacteria
1817	100		59	19	5						46				1		4			2		6	d:Bacteria,p:"Bacteroidetes",c:Flavobacteriia,o:"Flavobacteriales",f:Flavobacteriaceae,g:Maribacter
1818			3	1	1																	3	d:Bacteria,p:"Chloroflexi"
1819			1	1	1											1							d:Bacteria,p:Firmicutes
1820	91.11		3	3	2			1										2					d:Bacteria,p:"Proteobacteria",c:Gammaproteobacteria
1821			4	4	1			4															d:Bacteria,p:Firmicutes
1822	92.22		9	5	1																9		d:Bacteria,p:"Bacteroidetes",c:Sphingobacteriia
1823	92.31		7	2	1																7		d:Bacteria,p:"Proteobacteria",c:Deltaproteobacteria
1824	92.22		384	218	8	12				14				203	28		3	109	13		2		d:Bacteria,p:"Verrucomicrobia",c:Spartobacteria,g:Spartobacteria_genera_incertae_sedis
1825			4	4	2					2									2				d:Bacteria
1826			5	4	2												4			1			d:Bacteria,p:Firmicutes
1827			6	2	1																	6	d:Archaea,p:"Thaumarchaeota",o:Nitrosopumilales,f:Nitrosopumilaceae,g:Nitrosopumilus
1828	93.33		7	3	2													6			1		d:Bacteria,p:Firmicutes,c:Clostridia,o:Clostridiales
1829	97.78		1823	118	6						4					3			17	214	1576	9	d:Bacteria,p:"Bacteroidetes",c:Cytophagia,o:Cytophagales,f:Cytophagaceae,g:Emticicia
1830			4	4	2													2			2		d:Bacteria
1831	86.67		1	1	1												1						d:Bacteria
1832	94.44		5	4	1											5							d:Bacteria
1833			2	2	1													2					d:Bacteria,p:"Actinobacteria"
1834	82.22		3	3	3											1			1		1		d:Bacteria,p:"Chloroflexi"
1835	91.11		19	10	5											1		3	13	1	1		d:Bacteria,p:"Proteobacteria",c:Gammaproteobacteria,o:Legionellales,f:Legionellaceae
1836	95.56		31	27	6									9		3		6	2		9	2	d:Bacteria,p:"Chloroflexi",c:Anaerolineae,o:Anaerolineales,f:Anaerolineaceae,g:Thermomarinilinea
1837	92.22		7	6	2													2	5				d:Bacteria,p:"Actinobacteria",c:Actinobacteria,o:Coriobacteriales,f:Coriobacteriaceae
1838	92.22		38	20	4									2		1		31			4		d:Bacteria,p:"Proteobacteria"
1839	95.56		26	15	1													26					d:Bacteria,p:"Acidobacteria",c:Acidobacteria_Gp1,g:Acidipila
1840	94.44		8	5	1												8						d:Bacteria,p:"Proteobacteria"
1841	96.67		1	1	1													1					d:Bacteria,p:"Planctomycetes",c:Planctomycetia,o:Planctomycetales,f:Planctomycetaceae
1842	84.44		53	43	3											51			1		1		d:Bacteria,p:"Proteobacteria",c:Deltaproteobacteria
1843	94.44		4	4	2											2					2		d:Bacteria,p:"Bacteroidetes",c:Sphingobacteriia,o:"Sphingobacteriales",f:Sphingobacteriaceae
1844			129	14	3												123			5		1	d:Bacteria
1845			1	1	1									1									d:Bacteria
1846			10	7	1			10															d:Bacteria,p:"Bacteroidetes"
1847	91.01		9	6	2													8	1				d:Bacteria,p:"Actinobacteria",c:Actinobacteria,o:Actinomycetales
1848			20	1	1	20																	d:Bacteria,p:"Proteobacteria",c:Gammaproteobacteria,o:Pseudomonadales,f:Moraxellaceae,g:Moraxella
1849			1	1	1											1							d:Archaea
1850	93.33		62	22	3													5	3		54		d:Bacteria,p:"Proteobacteria",c:Deltaproteobacteria
1851	93.33		43	32	7									3		2		6	3	1	27	1	d:Bacteria,p:"Proteobacteria",c:Alphaproteobacteria,o:Sphingomonadales,f:Sphingomonadaceae
1852	94.44		361	65	6					10				4			2	338	5		2		d:Bacteria
1853			30	16	3											1		1			28		d:Bacteria
1854	97.8		1	1	1												1						d:Bacteria,p:"Proteobacteria",c:Alphaproteobacteria,o:Rhizobiales,f:Hyphomicrobiaceae
1855			2	2	1															2			d:Archaea,p:Woesearchaeota
1856	92.22		2	2	1					2													d:Bacteria,p:"Proteobacteria",c:Gammaproteobacteria,o:Pseudomonadales,f:Moraxellaceae,g:Acinetobacter
1857			4	2	1			4															d:Bacteria,p:"Proteobacteria",c:Deltaproteobacteria
1858	96.67		52	4	2						12							40					d:Bacteria,p:"Proteobacteria",c:Gammaproteobacteria,o:Chromatiales
1859	93.33		6	5	1												6						d:Bacteria,p:"Proteobacteria"
1860	98.89		449	61	8						65			18		46	18	79	219	2	2		d:Bacteria,p:"Proteobacteria",c:Betaproteobacteria,o:Burkholderiales,f:Burkholderiaceae
1861	93.33		15	10	1									15									d:Bacteria,p:"Proteobacteria",c:Deltaproteobacteria
1862	96.67		2	1	1					2													d:Bacteria
1863	93.33		1	1	1					1													d:Bacteria,p:Firmicutes
1864	87.91		2	1	1													2					d:Bacteria
1865			21	17	1												21						d:Bacteria
1866	88.89		26	3	2												22			4			d:Bacteria,p:Firmicutes
1867			4	4	2											3					1		d:Bacteria
1868	91.11		9	8	1													9					d:Bacteria,p:"Verrucomicrobia",c:Subdivision3,g:Subdivision3_genera_incertae_sedis
1869	91.11		191	56	1			191															d:Bacteria,p:Firmicutes,c:Clostridia,o:Clostridiales
1870	91.11		1	1	1																1		d:Bacteria,p:"Chlamydiae",c:Chlamydiia,o:Chlamydiales,f:Parachlamydiaceae
1871	94.44		2	1	1																2		d:Bacteria,p:"Bacteroidetes",c:Flavobacteriia,o:"Flavobacteriales",f:Flavobacteriaceae,g:Aequorivita
1872	91.11		333	108	4						17						296			1		19	d:Bacteria,p:"Actinobacteria",c:Actinobacteria,o:Actinomycetales
1873			704	221	2											697					7		d:Bacteria,p:"Bacteroidetes"
1874			2	2	2				1									1					d:Bacteria,p:"Lentisphaerae"
1875	92.31		27	10	2									1							26		d:Bacteria
1876			22	5	1																	22	d:Bacteria,p:"Proteobacteria",c:Deltaproteobacteria
1877	89.01		9	8	1												9						d:Bacteria,p:"Proteobacteria"
1878	92.22		1	1	1													1					d:Bacteria,p:"Actinobacteria",c:Actinobacteria
1879			5	5	1									5									d:Bacteria,p:"Chloroflexi"
1880	95.56		211	68	4						1						202			5		3	d:Bacteria,p:Firmicutes,c:Clostridia,o:Clostridiales
1881	95.56		96	28	4	1		84											2		9		d:Bacteria,p:Firmicutes
1882	94.44		5	2	1													5					d:Bacteria
1883	100		815	145	8	3		576	213		3						1	3	11		5		d:Archaea,p:"Euryarchaeota",c:Methanobacteria,o:Methanobacteriales,f:Methanobacteriaceae,g:Methanobrevibacter
1884			3	3	1													3					d:Bacteria
1885	96.63		44	22	4									19	16	1		8					d:Bacteria,p:"Chloroflexi",c:Anaerolineae,o:Anaerolineales,f:Anaerolineaceae,g:Leptolinea
1886	96.7		7	6	1												7						d:Bacteria,p:"Proteobacteria",c:Deltaproteobacteria,o:Myxococcales,f:"Haliangiaceae",g:Haliangium
1887	90		11	4	1														11				d:Bacteria,p:candidate_division_WPS-1,g:WPS-1_genera_incertae_sedis
1888	92.22		19	10	4									1				3	1		14		d:Bacteria,p:"Proteobacteria",c:Alphaproteobacteria,o:Rhizobiales
1889			11	7	2											1		10					d:Bacteria,p:"Proteobacteria",c:Deltaproteobacteria
1890	97.78		20	6	2														19		1		d:Bacteria,p:"Proteobacteria",c:Gammaproteobacteria,o:Legionellales,f:Legionellaceae,g:Legionella
1891			92	40	3									2	3			87					d:Bacteria,p:Firmicutes
1892	91.11		28	23	1											28							d:Bacteria,p:"Actinobacteria",c:Actinobacteria,o:Rubrobacterales,f:Rubrobacteraceae,g:Rubrobacter
1893	94.44		6	5	1									6									d:Bacteria,p:Firmicutes,c:Clostridia,o:Clostridiales,f:Ruminococcaceae,g:Clostridium_III
1894	95.56		22	7	4											19		1	1		1		d:Bacteria,p:"Acidobacteria",c:Acidobacteria_Gp3,g:Gp3
1895	94.44		4	2	1										4								d:Bacteria,p:"Proteobacteria",c:Deltaproteobacteria,o:Bdellovibrionales,f:Bacteriovoracaceae,g:Halobacteriovorax
1896	91.11		101	12	1																101		d:Bacteria,p:Cyanobacteria/Chloroplast
1897	92.22		31	16	2			2											29				d:Bacteria,p:Firmicutes,c:Clostridia,o:Clostridiales,f:Ruminococcaceae
1898			3	2	1											3							d:Bacteria
1899	90		48	33	1												48						d:Bacteria,p:"Acidobacteria",c:Acidobacteria_Gp9,g:Gp9
1900			9	2	1														9				d:Bacteria
1901	95.56		22	3	2						1									21			d:Bacteria,p:"Bacteroidetes",c:Sphingobacteriia,o:"Sphingobacteriales",f:"Rhodothermaceae",g:Rubrivirga
1902			11	8	1																11		d:Bacteria
1903	94.44		2	2	2									1				1					d:Bacteria,p:"Verrucomicrobia",c:Verrucomicrobiae,o:Verrucomicrobiales,f:Verrucomicrobiaceae,g:Prosthecobacter
1904			10	9	1											10							d:Archaea
1905	92.22		3	1	1															3			d:Bacteria
1906	89.01		2	1	1															2			d:Bacteria,p:"Verrucomicrobia",c:Opitutae,o:Puniceicoccales,f:Puniceicoccaceae
1907	97.78		73	6	1			73															d:Bacteria,p:Firmicutes,c:Clostridia,o:Clostridiales,f:Lachnospiraceae
1908			51	42	1											51							d:Bacteria
1909	94.44		3	2	2									2					1				d:Bacteria,p:"Actinobacteria",c:Actinobacteria,o:Actinomycetales
1910	88.89		2	2	1																2		d:Bacteria,p:"Proteobacteria"
1911	100		644	85	8		6				49			280	1	25		270	11		2		d:Bacteria,p:"Bacteroidetes",c:Sphingobacteriia,o:"Sphingobacteriales",f:Chitinophagaceae
1912	97.78		2	1	1													2					d:Bacteria,p:"Proteobacteria",c:Alphaproteobacteria,o:Sphingomonadales,f:Sphingomonadaceae
1913			10	8	1												10						d:Bacteria,p:Latescibacteria,g:Latescibacteria_genera_incertae_sedis
1914			8	8	1											8							d:Bacteria,p:"Proteobacteria"
1915	96.7		6	2	1																6		d:Bacteria,p:"Bacteroidetes",c:Sphingobacteriia,o:"Sphingobacteriales",f:Chitinophagaceae
1916	90.11		39	13	1											39							d:Bacteria,p:"Proteobacteria",c:Gammaproteobacteria,o:Legionellales
1917	95.56		131	23	1																	131	d:Bacteria,p:"Proteobacteria",c:Gammaproteobacteria,o:Pseudomonadales
1918	81.32		5	2	2											1					4		d:Bacteria,p:"Proteobacteria",c:Alphaproteobacteria,o:Rhizobiales
1919	98.89		9	2	2						8										1		d:Bacteria,p:"Proteobacteria",c:Alphaproteobacteria,o:Sphingomonadales,f:Sphingomonadaceae,g:Sphingomonas
1920	96.67		40	4	1			40															d:Bacteria,p:Firmicutes
1921	91.11		66	49	1											66							d:Bacteria
1922			9	9	2									8				1					d:Archaea
1923	91.11		1	1	1											1							d:Bacteria,p:Firmicutes
1924			1	1	1															1			d:Bacteria
1925	92.22		25	9	4												3			1	20	1	d:Bacteria,p:"Proteobacteria",c:Alphaproteobacteria,o:Rhodospirillales
1926	93.33		7	5	1												7						d:Bacteria
1927			2	2	2												1				1		d:Bacteria,p:"Acidobacteria"
1928	96.67		72	17	1			72															d:Bacteria,p:Firmicutes,c:Clostridia,o:Clostridiales,f:Lachnospiraceae,g:Blautia
1929	85.87		3	3	1											3							d:Bacteria,p:Firmicutes
1930			2	1	1																2		d:Bacteria
1931	94.44		3	2	1			3															d:Bacteria,p:Firmicutes,c:Clostridia,o:Clostridiales,f:Ruminococcaceae
1932	96.67		9945	105	6					1	1				12		61			1		9869	d:Bacteria,p:Cyanobacteria/Chloroplast,c:Chloroplast,f:Chloroplast,g:Bacillariophyta
1933			8	8	3									3				4			1		d:Bacteria,p:"Bacteroidetes",c:"Bacteroidia"
1934	92.22		56	13	1				56														d:Bacteria,p:"Proteobacteria",c:Gammaproteobacteria
1935			13	12	2												12			1			d:Bacteria
1936	94.44		25	1	1					25													d:Bacteria,p:"Bacteroidetes",c:Flavobacteriia
1937	91.11		16	12	6						2					4	1	2	3		4		d:Bacteria,p:"Bacteroidetes",c:Sphingobacteriia,o:"Sphingobacteriales",f:"Saprospiraceae",g:Lewinella
1938	97.78		1	1	1																1		d:Bacteria,p:"Acidobacteria",c:Acidobacteria_Gp16,g:Gp16
1939	95.56		196	15	4										2		3			120		71	d:Bacteria,p:"Proteobacteria",c:Deltaproteobacteria
1940			4	2	1													4					d:Bacteria,p:Firmicutes,c:Clostridia,o:Clostridiales
1941			1	1	1																	1	d:Bacteria,p:"Proteobacteria",c:Deltaproteobacteria
1942	100		58	3	3	54			1	3													d:Bacteria,p:"Proteobacteria",c:Gammaproteobacteria,o:Xanthomonadales,f:Xanthomonadaceae
1943	95.56		10	4	2											1					9		d:Bacteria,p:"Proteobacteria",c:Deltaproteobacteria,o:Bdellovibrionales,f:Bacteriovoracaceae,g:Bacteriovorax
1944	96.67		643	8	1																	643	d:Bacteria,p:"Proteobacteria",c:Gammaproteobacteria
1945			4	3	2	2												2					d:Bacteria,p:"Acidobacteria",c:Acidobacteria_Gp4,g:Gp4
1946	92.22		1	1	1									1									d:Bacteria,p:"Armatimonadetes",c:Chthonomonadetes,o:Chthonomonadales,f:Chthonomonadaceae
1947			11	8	3											6			4		1		d:Bacteria,p:Latescibacteria,g:Latescibacteria_genera_incertae_sedis
1948			2	1	1													2					d:Bacteria
1949	96.67		1	1	1														1				d:Bacteria,p:"Proteobacteria",c:Deltaproteobacteria,o:Bdellovibrionales,f:Bdellovibrionaceae,g:Bdellovibrio
1950	93.33		53	2	1												53						d:Bacteria,p:"Proteobacteria",c:Deltaproteobacteria,o:Desulfobacterales,f:Desulfobacteraceae
1951			1	1	1																1		d:Bacteria,p:Firmicutes
1952			3	3	2											1		2					d:Bacteria
1953	94.57		3	3	1													3					d:Bacteria,p:"Acidobacteria",c:Acidobacteria_Gp5,g:Gp5
1954			3	1	1																3		d:Archaea
1955	92.22		4	3	1												4						d:Bacteria,p:"Bacteroidetes",c:"Bacteroidia"
1956	92.22		14	8	2											12		2					d:Bacteria,p:"Proteobacteria",c:Deltaproteobacteria,o:Myxococcales
1957	92.22		20	3	2						7	13											d:Bacteria,p:"Bacteroidetes",c:Sphingobacteriia,o:"Sphingobacteriales",f:Chitinophagaceae,g:Parafilimonas
1958			12	8	2														2		10		d:Bacteria,p:"Proteobacteria"
1959	92.31		122	38	1											122							d:Bacteria,p:"Proteobacteria"
1960	91.11		2	1	1										2								d:Bacteria,p:"Bacteroidetes",c:Cytophagia
1961			12	8	1									12									d:Bacteria,p:Parcubacteria
1962	97.78		961	21	1						961												d:Bacteria,p:"Proteobacteria",c:Alphaproteobacteria,o:Rhizobiales,f:Phyllobacteriaceae
1963	96.67		11	3	3			6											3		2		d:Bacteria,p:"Bacteroidetes",c:Sphingobacteriia,o:"Sphingobacteriales",f:Chitinophagaceae,g:Taibaiella
1964	96.67		2	2	1														2				d:Bacteria,p:"Proteobacteria",c:Alphaproteobacteria
1965	92.22		120	8	2					1												119	d:Bacteria,p:"Tenericutes"
1966	90		12	2	1														12				d:Bacteria,p:"Proteobacteria"
1967			22	17	1												22						d:Archaea
1968	85.56		2	2	1												2						d:Bacteria,p:"Acidobacteria"
1969			12	9	2									3				9					d:Bacteria,p:Firmicutes,c:Clostridia
1970			4	2	1																4		d:Bacteria,p:Firmicutes
1971	90		3	3	1												3						d:Bacteria,p:"Proteobacteria"
1972	90		2	1	1																2		d:Bacteria,p:"Proteobacteria"
1973	92.22		1	1	1																1		d:Bacteria
1974			2	2	1												2						d:Bacteria,p:Firmicutes
1975	98.89		2	1	1	2																	d:Bacteria,p:Firmicutes,c:Bacilli,o:Lactobacillales,f:Streptococcaceae,g:Streptococcus
1976			19	12	2																17	2	d:Bacteria
1977	95.56		276	31	2											95		181					d:Archaea
1978	100		91	44	8	7			2	2	17			5			1	56	1				d:Bacteria,p:Firmicutes,c:Clostridia,o:Clostridiales,f:Clostridiales_Incertae_Sedis_XVIII,g:Symbiobacterium
1979	93.26		203	16	1											203							d:Bacteria,p:"Chloroflexi",c:Anaerolineae,o:Anaerolineales,f:Anaerolineaceae
1980	84.44		5	5	2											2					3		d:Bacteria,p:"Proteobacteria",c:Deltaproteobacteria
1981			1	1	1								1										d:Bacteria,p:"Planctomycetes"
1982	94.44		1	1	1													1					d:Bacteria,p:"Planctomycetes",c:Planctomycetia
1983	94.44		2	2	2									1							1		d:Bacteria,p:"Proteobacteria",c:Gammaproteobacteria,o:Legionellales,f:Legionellaceae,g:Legionella
1984	87.91		1	1	1																1		d:Bacteria,p:"Proteobacteria"
1985			2	2	2														1		1		d:Bacteria
1986	93.26		13	9	2											4					9		d:Bacteria,p:"Proteobacteria",c:Deltaproteobacteria,o:Bdellovibrionales,f:Bdellovibrionaceae
1987	92.31		889	117	1																	889	d:Bacteria,p:"Proteobacteria",c:Alphaproteobacteria
1988	90		7	5	2													1			6		d:Bacteria,p:"Proteobacteria"
1989	96.67		2	2	1						2												d:Bacteria,p:"Proteobacteria",c:Alphaproteobacteria,o:Rhodospirillales,f:Acetobacteraceae,g:Belnapia
1990	87.78		3	3	1									3									d:Bacteria
1991	94.44		7	3	2														1	6			d:Bacteria,p:Cyanobacteria/Chloroplast,c:Cyanobacteria,f:Family_IV
1992			2	2	1													2					d:Bacteria
1993	98.89		17	3	2		1				16												d:Bacteria,p:Firmicutes,c:Clostridia,o:Clostridiales,f:Lachnospiraceae
1994	97.78		255	4	2						1											254	d:Bacteria,p:"Chlorobi",c:"Chlorobia",o:Chlorobiales,f:Chlorobiaceae,g:Chlorobium
1995	88.89		16	14	5			3	1					1				6	5				d:Bacteria,p:"Acidobacteria"
1996			3	3	1											3							d:Bacteria
1997			7	6	1												7						d:Archaea,p:"Euryarchaeota",c:Thermoplasmata
1998	91.21		1750	467	5											3	503			21	2	1221	d:Bacteria,p:"Proteobacteria",c:Alphaproteobacteria,o:Sphingomonadales
1999	98.89		30	7	3	1		12			17												d:Bacteria,p:"Bacteroidetes",c:Sphingobacteriia,o:"Sphingobacteriales",f:Sphingobacteriaceae,g:Pedobacter
[truncated: 260,012+ more rows]
