# Supplementary material for: Estimate of the sequenced proportion of the global prokaryotic genome
Source: Microbiome. 2020 Sep 16;8:134. doi: 10.1186/s40168-020-00903-z (PMC7496214; doi:10.1186/s40168-020-00903-z)
Supplement: Supplementary file 21 — Additional file 20: Supplementary dataset 4. The POTU of different taxonomic levels (domain, phylum, class, order, family and genus) in different environment types. [file 40168_2020_903_MOESM20_ESM.xlsx]

## Sheet: Phylum
empo_1	Free-living	Host-associated	Host-associated	Host-associated	Host-associated	Host-associated	Free-living	Host-associated	Host-associated	Host-associated	Free-living	Free-living	Free-living	Free-living	Free-living	Free-living	Free-living
empo_2	Non-saline	Animal	Animal	Animal	Animal	Animal	Saline	Plant	Plant	Plant	Non-saline	Saline	Non-saline	Non-saline	Saline	Non-saline	Saline
empo_3	Aerosol (non-saline)	Animal corpus	Animal distal gut	Animal proximal gut	Animal secretion	Animal surface	Hypersaline (saline)	Plant corpus	Plant rhizosphere	Plant surface	Sediment (non-saline)	Sediment (saline)	Soil (non-saline)	Surface (non-saline)	Surface (saline)	Water (non-saline)	Water (saline)	ALL	OTUs
samples	81	322	953	354	917	987	13	123	552	953	544	541	954	953	117	954	682	10000
POTU (100%)/all	0.167341	0.283097	0.0938308	0.153385	0.14299	0.114705	0.0594901	0.23661	0.0360915	0.0864224	0.0226716	0.0325333	0.0287714	0.0654851	0.0549211	0.0291679	0.0860522	0.0210678
d:Archaea, p:"Crenarchaeota"											0	0	0.333333	0		0	0	0.0487805	41
d:Archaea, p:"Euryarchaeota"	0.4	0.125	0.128205	0.277778	0.272727	0.228571	0.070028	0.0909091	0.052459	0.0666667	0.0145798	0.0463243	0.0481013	0.194245	0.0458716	0.0334076	0.0220994	0.0300124	3232
d:Archaea, p:"Korarchaeota"											0	0						0	11
d:Archaea, p:"Thaumarchaeota"	0.170732	0.181818	0.190476	0.166667	0.210526	0.179104	0	0.266667	0.220588	0.16129	0.0555556	0.0647482	0.0638298	0.163043	0.0694444	0.124088	0.142857	0.0401786	672
d:Archaea, p:Aenigmarchaeota											0	0					0	0	7
d:Archaea, p:Diapherotrites											0	0	0	0		0		0	15
d:Archaea, p:Nanohaloarchaeota							0					0						0	23
d:Archaea, p:Pacearchaeota									0		0	0	0		0	0	0	0	65
d:Archaea, p:Woesearchaeota	0	0			0	0	0		0		0	0	0	0	0	0	0	0	2220
d:Bacteria, p:"Acidobacteria"	0.0490196	0.0561798	0.0559701	0.0909091	0.032146	0.0290135	0.011236	0.0852018	0.0154726	0.0307018	0.012598	0.0137512	0.00887381	0.020511	0.0223214	0.0137893	0.0297357	0.00551253	14331
d:Bacteria, p:"Actinobacteria"	0.261009	0.362319	0.22725	0.323529	0.204596	0.164483	0.1	0.339286	0.127306	0.21696	0.0780669	0.109422	0.0716805	0.132312	0.10757	0.0947586	0.177728	0.0574428	13718
d:Bacteria, p:"Aquificae"		0				0.5				0		0	0.666667	0.230769	0		0	0.185185	27
d:Bacteria, p:"Armatimonadetes"	0	0	0.0273973	0	0.0136054	0.00561798		0.0833333	0.00384615	0	0.00355872	0.00641026	0.00318066	0.00877193	0	0.00588235	0	0.0020938	2388
d:Bacteria, p:"Bacteroidetes"	0.162746	0.316116	0.107586	0.108383	0.166725	0.123977	0.0788382	0.253311	0.0863617	0.0801936	0.0511968	0.0577756	0.0655688	0.0952757	0.0839907	0.0620055	0.1137	0.0388666	22976
d:Bacteria, p:"Caldiserica"											0							0	3
d:Bacteria, p:"Chlamydiae"	0	0	0.0465116	0.0769231	0.0309278	0.0185185	0	0.125	0.00613497	0	0.00392157	0.00325733	0.00430571	0.013986	0.0363636	0.00319149	0	0.00435414	2067
d:Bacteria, p:"Chlorobi"	0		0	0	0	0		0	0	0	0.047619	0	0	0.0227273	0	0.0638298	0.0714286	0.0248963	241
d:Bacteria, p:"Chloroflexi"	0.0425532	0.0263158	0.0340909	0.0384615	0.0252101	0.0203488	0	0	0.00607903	0	0.00437774	0.00494438	0.00646054	0.0163399	0.00869565	0.00656455	0.0127389	0.00483541	5377
d:Bacteria, p:"Chrysiogenetes"											0							0	1
d:Bacteria, p:"Deferribacteres"		0.5	0	0	0.166667	0.111111	0		0		0	0	0	0.333333	0.4	0.0909091	0	0.0428571	70
d:Bacteria, p:"Deinococcus-Thermus"	0.206897	0.538462	0.22	0.214286	0.148148	0.108333	0	0.185185	0.05	0.0405405	0	0	0.132231	0.116667	0.0444444	0.115385	0.0444444	0.0527108	664
d:Bacteria, p:"Dictyoglomi"			0		0	0			0		0	0	0	0		0		0	20
d:Bacteria, p:"Elusimicrobia"	0		0.0769231	0	0.111111	0.05			0	0	0.0026738	0	0	0	0	0.00252525	0	0.00207254	965
d:Bacteria, p:"Fibrobacteres"	0.222222	0	0.176471	0.333333	0.166667	0.107143	0	0	0.0136986	0	0.0140845	0.0147059	0.017094	0.0555556	0.030303	0.00909091	0	0.0201342	298
d:Bacteria, p:"Fusobacteria"	0.197917	0.386364	0.191489	0.225	0.206061	0.2	1	0.705882	0.666667	0.285714	0.3125	0.21875	0.444444	0.231405	0.315789	0.295455	0.340909	0.0904762	420
d:Bacteria, p:"Gemmatimonadetes"	0.0108696	0.05	0.0243902	0	0.0170648	0.0160256		0	0.0105932	0.0294118	0.0180995	0.0430108	0.00517369	0.0108932	0.0857143	0.0147783	0.0571429	0.00410076	1707
d:Bacteria, p:"Lentisphaerae"	0	0.333333	0.0285714	0	0	0.142857	0		0	0.1	0	0.0217391	0	0.1	0	0.02	0.0344828	0.017341	173
d:Bacteria, p:"Planctomycetes"	0.01875	0.0428571	0.018648	0.00571429	0.0153846	0.0200422	0	0.038961	0.00519256	0.0206897	0.00590372	0.00658328	0.00312615	0.00714626	0.013986	0.00826446	0.0196429	0.00387638	9545
d:Bacteria, p:"Proteobacteria"	0.220159	0.318266	0.160739	0.201014	0.164162	0.134996	0.0877193	0.263971	0.0495156	0.0960682	0.0330758	0.0439108	0.0337127	0.0692758	0.081539	0.0362242	0.116392	0.0254252	73549
d:Bacteria, p:"Spirochaetes"	0.116279	0.4	0.0364964	0.0405405	0.0718563	0.0923077	0	0.285714	0.00362319	0	0.0121212	0.0138889	0.00826446	0.0689655	0.0145985	0.0310559	0.0294118	0.0151427	1717
d:Bacteria, p:"Synergistetes"	0.0909091	0	0.205128	0.0392157	0.210526	0.230769	0	0	0	0	0	0	0	0.444444	0	0.111111	0	0.0774194	155
d:Bacteria, p:"Tenericutes"	0.102564	0.25	0.0294118	0.0652174	0.156863	0.136364	0	0.5	0	0.03125	0	0	0	0.056338	0	0	0	0.0218471	1007
d:Bacteria, p:"Thermodesulfobacteria"														0				0	1
d:Bacteria, p:"Thermotogae"	0.6				1	0	0		0		0	0	0	0.2	0	0.0588235	0	0.0754717	53
d:Bacteria, p:"Verrucomicrobia"	0.057971	0.0869565	0.0309811	0.0380435	0.0320611	0.028436	0.0227273	0.0592105	0.0127212	0.0176887	0.00666914	0.0140213	0.0072093	0.0148561	0.0177515	0.00880226	0.02391	0.00511195	9781
d:Bacteria, p:Aminicenantes	0								0		0	0	0			0		0	27
d:Bacteria, p:BRC1	0		0	0	0	0		0	0	0	0	0	0	0	0	0	0	0	288
d:Bacteria, p:candidate_division_WPS-1	0	0	0	0	0	0		0	0	0	0	0	0	0	0	0	0	0	1213
d:Bacteria, p:candidate_division_WPS-2	0	0	0		0	0			0		0	0	0	0	0	0		0	75
d:Bacteria, p:Candidatus_Calescamantes														0				0	1
d:Bacteria, p:Candidatus_Saccharibacteria	0.1	0.4	0	0	0.0833333	0.0588235		0	0	0	0	0	0.00787402	0.097561	0	0	0	0.00823045	486
d:Bacteria, p:Cloacimonetes	0.333333					0					0	0	0.125	0	0	0	0	0.0666667	30
d:Bacteria, p:Cyanobacteria/Chloroplast	0.102804	0.148148	0.0858896	0.0947368	0.105882	0.0898876	0.181818	0.173913	0.0730088	0.0502283	0.0551817	0.0903226	0.0596085	0.0648276	0.0622155	0.0408614	0.0561798	0.0308903	5212
d:Bacteria, p:Firmicutes	0.172526	0.398892	0.0697211	0.154091	0.235254	0.169672	0.12381	0.393474	0.0745997	0.37246	0.0736382	0.0867751	0.0837651	0.161009	0.129235	0.0625481	0.231084	0.0439999	28091
d:Bacteria, p:Hydrogenedentes	0					0			0	0	0	0	0	0	0	0	0	0	131
d:Bacteria, p:Ignavibacteriae	0.4	0.333333	0.142857	1	0.0714286	0.037037	0		0	0	0.0135135	0.0138889	0.00970874	0.0454545	0	0.015625	0.0294118	0.0114943	261
d:Bacteria, p:Latescibacteria	0	0	0	0	0	0	0		0.00465116	0	0.00273224	0	0.0021097	0.00671141	0	0.00456621	0	0.00100806	992
d:Bacteria, p:Marinimicrobia						0				0	0	0		0		0	0.0181818	0.0172414	58
d:Bacteria, p:Microgenomates	0	0	0	0	0	0		0	0	0	0	0	0	0	0	0	0.0285714	0.0013369	748
d:Bacteria, p:Nitrospinae			0	0	0	0				0	0	0	0	0	0	0	0	0	69
d:Bacteria, p:Nitrospirae	0.363636	0.25	0.333333	0.5	0.294118	0.15625	1	0.6	0.104167	0.153846	0.0348837	0.0952381	0.0373134	0.113208	0.117647	0.0649351	0.111111	0.025	240
d:Bacteria, p:Omnitrophica					0	0			0		0	0	0	0	0	0	0	0	314
d:Bacteria, p:Parcubacteria	0.166667	0	0	0	0	0	0	0	0.00266312	0	0.00282486	0.00574713	0.00184162	0	0.0151515	0.000584966	0	0.000431034	4640
d:Bacteria, p:Poribacteria	0	0	0		0	0		0	0	0	0	0	0	0	0	0	0	0	217
d:Bacteria, p:SR1	0	0	0	0	0	0	0		0	0	0	0	0	0	0	0	0	0	382
Un	0.0142602	0.00938967	0.00513023	0.0146138	0.00956586	0.00904568	0	0.0114504	0.00156311	0.00555556	0.00118297	0.0012147	0.00172535	0.00399274	0.00168976	0.0011849	0.00338473	0.00100008	50996
empo_1	Free-living	Host-associated	Host-associated	Host-associated	Host-associated	Host-associated	Free-living	Host-associated	Host-associated	Host-associated	Free-living	Free-living	Free-living	Free-living	Free-living	Free-living	Free-living
empo_2	Non-saline	Animal	Animal	Animal	Animal	Animal	Saline	Plant	Plant	Plant	Non-saline	Saline	Non-saline	Non-saline	Saline	Non-saline	Saline
empo_3	Aerosol (non-saline)	Animal corpus	Animal distal gut	Animal proximal gut	Animal secretion	Animal surface	Hypersaline (saline)	Plant corpus	Plant rhizosphere	Plant surface	Sediment (non-saline)	Sediment (saline)	Soil (non-saline)	Surface (non-saline)	Surface (saline)	Water (non-saline)	Water (saline)	ALL	OTUs
samples	81	322	953	354	917	987	13	123	552	953	544	541	954	953	117	954	682	10000
POTU (97%)/all	0.46431	0.530391	0.278159	0.356593	0.382033	0.375517	0.136922	0.479648	0.125522	0.239613	0.0917649	0.111434	0.130361	0.217801	0.169412	0.117574	0.212216	0.122056
d:Archaea, p:"Crenarchaeota"											0	0	0.333333	0.4		0	0	0.097561	41
d:Archaea, p:"Euryarchaeota"	0.76	0.25	0.487179	0.722222	0.563636	0.533333	0.215686	0.363636	0.183607	0.0666667	0.0548885	0.138973	0.162025	0.410072	0.100917	0.142539	0.0828729	0.113861	3232
d:Archaea, p:"Korarchaeota"											0	0						0	11
d:Archaea, p:"Thaumarchaeota"	0.707317	0.545455	0.761905	0.75	0.631579	0.746269	0.272727	0.666667	0.676471	0.741935	0.217172	0.381295	0.460993	0.554348	0.305556	0.467153	0.428571	0.321429	672
d:Archaea, p:Aenigmarchaeota											0	0					0	0	7
d:Archaea, p:Diapherotrites											0	0	0	0		0		0	15
d:Archaea, p:Nanohaloarchaeota							0					0						0	23
d:Archaea, p:Pacearchaeota									0		0	0	0		0	0	0	0	65
d:Archaea, p:Woesearchaeota	0	0			0	0	0		0		0	0	0	0	0	0	0	0	2220
d:Bacteria, p:"Acidobacteria"	0.331373	0.297753	0.270522	0.305785	0.266725	0.246293	0.0224719	0.304933	0.149008	0.254386	0.1271	0.0786697	0.14446	0.191796	0.129464	0.151131	0.168502	0.0970623	14331
d:Bacteria, p:"Actinobacteria"	0.606886	0.623188	0.502735	0.569118	0.490057	0.473071	0.1875	0.592857	0.315037	0.444934	0.221986	0.246201	0.261324	0.357835	0.250996	0.271366	0.335208	0.264033	13718
d:Bacteria, p:"Aquificae"		1				1				0		0	1	1	0.333333		0	0.703704	27
d:Bacteria, p:"Armatimonadetes"	0.0185185	0	0.0821918	0	0.0680272	0.0505618		0.138889	0.0269231	0	0.0213523	0.0320513	0.0260814	0.0350877	0.0441176	0.0372549	0.0285714	0.0205193	2388
d:Bacteria, p:"Bacteroidetes"	0.48061	0.541322	0.303172	0.248095	0.47872	0.425833	0.136929	0.584437	0.312527	0.244729	0.184508	0.189215	0.280878	0.322593	0.251508	0.237902	0.2726	0.217009	22976
d:Bacteria, p:"Caldiserica"											0							0	3
d:Bacteria, p:"Chlamydiae"	0.1	0	0.232558	0.384615	0.195876	0.157407	0	0.3125	0.110429	0	0.101961	0.0358306	0.0785791	0.129371	0.0909091	0.0606383	0.01	0.0570876	2067
d:Bacteria, p:"Chlorobi"	0		0	0	0	0.0909091		0	0.0784314	0.25	0.126984	0.0285714	0.0588235	0.113636	0	0.191489	0.357143	0.0871369	241
d:Bacteria, p:"Chloroflexi"	0.0851064	0.0789474	0.0568182	0.153846	0.0756303	0.0988372	0.0454545	0.115385	0.0536981	0.00847458	0.0694184	0.0500618	0.0456853	0.0964052	0.0956522	0.0820569	0.0764331	0.0451925	5377
d:Bacteria, p:"Chrysiogenetes"											0							0	1
d:Bacteria, p:"Deferribacteres"		0.5	0	0	0.333333	0.222222	0		0		0	0.0416667	0	0.5	0.4	0.0909091	0	0.0857143	70
d:Bacteria, p:"Deinococcus-Thermus"	0.37931	0.846154	0.56	0.285714	0.451852	0.370833	0	0.5	0.05	0.0540541	0	0.025	0.297521	0.4	0.133333	0.269231	0.0888889	0.210843	664
d:Bacteria, p:"Dictyoglomi"			0		0	0			0		0	0	0	0		0		0	20
d:Bacteria, p:"Elusimicrobia"	0.333333		0.615385	0.666667	0.555556	0.15			0	0	0.0026738	0	0.00238663	0.0117647	0	0.00757576	0	0.0124352	965
d:Bacteria, p:"Fibrobacteres"	0.666667	1	0.529412	0.666667	0.555556	0.464286	0	0	0.191781	0.25	0.0985915	0.0441176	0.239316	0.305556	0.212121	0.172727	0.0714286	0.144295	298
d:Bacteria, p:"Fusobacteria"	0.635417	0.863636	0.56383	0.625	0.660606	0.702857	1	1	0.777778	0.678571	0.5625	0.609375	0.740741	0.719008	0.631579	0.613636	0.704545	0.552381	420
d:Bacteria, p:"Gemmatimonadetes"	0.152174	0.4	0.195122	0	0.129693	0.153846		0.147059	0.0974576	0.127451	0.171946	0.258065	0.0813008	0.122004	0.542857	0.128079	0.342857	0.0802578	1707
d:Bacteria, p:"Lentisphaerae"	0	0.333333	0.128571	0	0.142857	0.285714	0		0	0.3	0	0.0652174	0.0714286	0.1	0	0.1	0.137931	0.0867052	173
d:Bacteria, p:"Planctomycetes"	0.06875	0.142857	0.0979021	0.102857	0.0867133	0.0991561	0.119048	0.142857	0.0380788	0.124138	0.0481381	0.0658328	0.0297904	0.0643163	0.0709291	0.0523416	0.0821429	0.0367732	9545
d:Bacteria, p:"Proteobacteria"	0.557029	0.588561	0.450296	0.472973	0.430316	0.454178	0.185965	0.552941	0.158683	0.270192	0.137178	0.164488	0.157722	0.245428	0.250441	0.158073	0.291141	0.156753	73549
d:Bacteria, p:"Spirochaetes"	0.348837	0.5	0.109489	0.148649	0.203593	0.261538	0	0.285714	0.0108696	0	0.0333333	0.0364583	0.0385675	0.195402	0.0437956	0.052795	0.0441176	0.0582411	1717
d:Bacteria, p:"Synergistetes"	0.545455	1	0.282051	0.0980392	0.421053	0.461538	0	1	0	0	0	0	0	0.666667	0	0.222222	0	0.154839	155
d:Bacteria, p:"Tenericutes"	0.179487	0.25	0.0404412	0.0869565	0.254902	0.215909	1	0.5	0.0169492	0.03125	0	0.010989	0	0.084507	0	0	0.0163934	0.040715	1007
d:Bacteria, p:"Thermodesulfobacteria"														1				1	1
d:Bacteria, p:"Thermotogae"	0.6				1	0	0		0		0	0	0	0.4	0.333333	0.0588235	0	0.113208	53
d:Bacteria, p:"Verrucomicrobia"	0.26087	0.217391	0.173838	0.163043	0.21374	0.196209	0.0454545	0.217105	0.114491	0.146226	0.0885513	0.0858104	0.104419	0.128134	0.112426	0.100597	0.146273	0.0830181	9781
d:Bacteria, p:Aminicenantes	0								0.5		0	0	0.5			0		0.037037	27
d:Bacteria, p:BRC1	0		0	0	0	0		0	0	0	0	0	0	0	0	0	0	0	288
d:Bacteria, p:candidate_division_WPS-1	0.0833333	0.333333	0.0344828	0.166667	0.0650888	0.075		0.142857	0.0345679	0	0.0162866	0.0294118	0.0369164	0.0363128	0.0526316	0.0229008	0	0.0305029	1213
d:Bacteria, p:candidate_division_WPS-2	0	0	0		0	0			0		0	0	0	0	0	0		0	75
d:Bacteria, p:Candidatus_Calescamantes														0				0	1
d:Bacteria, p:Candidatus_Saccharibacteria	0.2	0.8	0.0294118	0	0.25	0.137255		0	0.0212766	0	0	0	0.015748	0.170732	0	0.00595238	0	0.0288066	486
d:Bacteria, p:Cloacimonetes	0.333333					0					0	0	0.125	0	0	0	0	0.0666667	30
d:Bacteria, p:Cyanobacteria/Chloroplast	0.420561	0.481481	0.297546	0.242105	0.364706	0.339326	0.575758	0.362319	0.232301	0.222222	0.228802	0.337097	0.24911	0.243448	0.256449	0.161237	0.235955	0.186301	5212
d:Bacteria, p:Firmicutes	0.500906	0.706371	0.237686	0.382844	0.509606	0.464984	0.171429	0.633397	0.186681	0.498871	0.149294	0.175219	0.198964	0.366392	0.225847	0.175782	0.350716	0.2111	28091
d:Bacteria, p:Hydrogenedentes	0					0			0	0	0	0	0	0	0	0	0	0	131
d:Bacteria, p:Ignavibacteriae	0.6	0.333333	0.571429	1	0.214286	0.259259	0		0.0298507	0	0.0945946	0.0972222	0.038835	0.113636	0.0645161	0.046875	0.117647	0.0727969	261
d:Bacteria, p:Latescibacteria	0	0	0	0	0.0625	0.0882353	0		0.0372093	0.047619	0.0409836	0.00641026	0.0421941	0.0536913	0	0.0502283	0.0172414	0.0211694	992
d:Bacteria, p:Marinimicrobia						0				0	0	0		0		0	0.0181818	0.0172414	58
d:Bacteria, p:Microgenomates	0	0	0	0	0	0		0	0	0	0	0	0	0	0	0	0.0571429	0.0026738	748
d:Bacteria, p:Nitrospinae			0	0	0	0				0	0	0	0	0	0	0	0	0	69
d:Bacteria, p:Nitrospirae	0.545455	0.5	0.666667	0.5	0.470588	0.4375	1	0.8	0.208333	0.153846	0.0813953	0.190476	0.149254	0.226415	0.176471	0.142857	0.166667	0.133333	240
d:Bacteria, p:Omnitrophica					0	0			0		0	0	0	0	0	0	0	0	314
d:Bacteria, p:Parcubacteria	0.166667	0	0	0	0	0	0	0	0.00665779	0	0.00423729	0.00574713	0.00460405	0.00597015	0.0151515	0.0017549	0	0.00258621	4640
d:Bacteria, p:Poribacteria	0	0	0		0	0.0416667		0	0.0238095	0	0	0	0.027027	0.0185185	0.0384615	0	0	0.0230415	217
d:Bacteria, p:SR1	0	0	0	0	0	0.0188679	0		0	0	0	0	0	0.0108696	0	0.0070922	0	0.0026178	382
Un	0.0481283	0.0234742	0.0292028	0.0334029	0.0353201	0.0425147	0	0.0419847	0.0113326	0.0293651	0.00764984	0.00698451	0.0139306	0.0206897	0.0108145	0.00805735	0.0172997	0.00874578	50996

## Sheet: Class
empo_1	Free-living	Host-associated	Host-associated	Host-associated	Host-associated	Host-associated	Free-living	Host-associated	Host-associated	Host-associated	Free-living	Free-living	Free-living	Free-living	Free-living	Free-living	Free-living
empo_2	Non-saline	Animal	Animal	Animal	Animal	Animal	Saline	Plant	Plant	Plant	Non-saline	Saline	Non-saline	Non-saline	Saline	Non-saline	Saline
empo_3	Aerosol (non-saline)	Animal corpus	Animal distal gut	Animal proximal gut	Animal secretion	Animal surface	Hypersaline (saline)	Plant corpus	Plant rhizosphere	Plant surface	Sediment (non-saline)	Sediment (saline)	Soil (non-saline)	Surface (non-saline)	Surface (saline)	Water (non-saline)	Water (saline)	ALL	OTUs
samples	81	322	953	354	917	987	13	123	552	953	544	541	954	953	117	954	682	10000
POTU (100%)/all	0.167341	0.283097	0.0938308	0.153385	0.14299	0.114705	0.0594901	0.23661	0.0360915	0.0864224	0.0226716	0.0325333	0.0287714	0.0654851	0.0549211	0.0291679	0.0860522	0.0210678
d:Archaea, p:"Crenarchaeota", c:Thermoprotei											0		0.4	0		0	0	0.153846	13
d:Archaea, p:"Euryarchaeota", c:"Methanomicrobia"	0.666667		0.0454545		0.333333	0.272727	0.142857		0.0970874		0.0418848	0.0980392	0.0882353	0.166667	0.333333	0.0555556	0.125	0.0497512	402
d:Archaea, p:"Euryarchaeota", c:Archaeoglobi							0				0	0					0	0	11
d:Archaea, p:"Euryarchaeota", c:Halobacteria	0	0	0	0	0.25	0.195122	0.121693	0.1	0	0.5	0.135135	0.183333	0	0.2	0.181818	0	0	0.113801	413
d:Archaea, p:"Euryarchaeota", c:Methanobacteria	0.470588	0.5	0.169231	0.318182	0.5	0.382353	0		0.352941	0	0.0571429	0.0588235	0.294118	0.411765	0.153846	0.211538	0.0769231	0.0754717	318
d:Archaea, p:"Euryarchaeota", c:Methanococci							0		0		0	0	0	0		0		0	47
d:Archaea, p:"Euryarchaeota", c:Thermococci											0	0		0	0	0	0	0	49
d:Archaea, p:"Euryarchaeota", c:Thermoplasmata	0		0.12	0.3	0.25	0	0		0		0	0	0	0.285714	0	0	0	0.0224719	178
d:Bacteria, p:"Acidobacteria", c:Acidobacteria_Gp1	0.0833333	0.1	0.139535	0.12	0.0633803	0.0670391		0.230769	0.0492958	0.0491803	0.0547945	0.103175	0.0244648	0.0725191	0.0714286	0.04	0.0654206	0.0199045	1256
d:Bacteria, p:"Acidobacteria", c:Acidobacteria_Gp10	0	0	0	0	0	0	0	0	0	0	0	0	0	0	0	0	0	0	508
d:Bacteria, p:"Acidobacteria", c:Acidobacteria_Gp11			0		0	0	0		0	0	0	0	0	0	0	0	0	0	71
d:Bacteria, p:"Acidobacteria", c:Acidobacteria_Gp12									0		0	0	0	0	0	0	0	0	58
d:Bacteria, p:"Acidobacteria", c:Acidobacteria_Gp13			0		0	0			0	0	0	0	0	0	0	0	0	0	92
d:Bacteria, p:"Acidobacteria", c:Acidobacteria_Gp14					0						0		0					0	8
d:Bacteria, p:"Acidobacteria", c:Acidobacteria_Gp15					0	0			0	0	0	0	0	0	0	0	0	0	105
d:Bacteria, p:"Acidobacteria", c:Acidobacteria_Gp16	0.0833333	0	0.0526316	0.2	0.0652174	0.0606061	0.5	0.166667	0.046875	0.125	0.0422535	0.0967742	0.0239521	0.0306122	0.133333	0.0326087	0.222222	0.0155642	257
d:Bacteria, p:"Acidobacteria", c:Acidobacteria_Gp17	0	0	0.133333		0	0.0512821	0	0	0.00714286	0	0.00869565	0.0210526	0.00371747	0.00869565	0	0.0172414	0.0555556	0.00392927	509
d:Bacteria, p:"Acidobacteria", c:Acidobacteria_Gp18		0	0		0	0		0	0	0	0	0	0	0	0	0	0	0	181
d:Bacteria, p:"Acidobacteria", c:Acidobacteria_Gp19									0	0	0	0	0			0		0	17
d:Bacteria, p:"Acidobacteria", c:Acidobacteria_Gp2	0.0526316	0	0.047619	0.142857	0.0769231	0.0217391		0	0.012987	0.0277778	0.01	0.031746	0.0078534	0.0149254	0	0.0215054	0.0410959	0.00647948	463
d:Bacteria, p:"Acidobacteria", c:Acidobacteria_Gp20									0	0	0	0	0	0	0	0		0	39
d:Bacteria, p:"Acidobacteria", c:Acidobacteria_Gp21					0	0					0	0	0	0	0	0	0	0	38
d:Bacteria, p:"Acidobacteria", c:Acidobacteria_Gp22		0			0	0	0		0	0	0	0	0	0	0	0	0	0	350
d:Bacteria, p:"Acidobacteria", c:Acidobacteria_Gp23		0			0	0			0	0	0	0	0	0	0	0	0	0	87
d:Bacteria, p:"Acidobacteria", c:Acidobacteria_Gp24	0								0		0	0	0	0	0			0	3
d:Bacteria, p:"Acidobacteria", c:Acidobacteria_Gp25	0	0	0		0	0		0	0	0	0	0	0.010989	0		0		0.00956938	209
d:Bacteria, p:"Acidobacteria", c:Acidobacteria_Gp26					0	0	0			0	0	0		0	0	0	0	0	53
d:Bacteria, p:"Acidobacteria", c:Acidobacteria_Gp3	0.0327869	0.0909091	0.0441176	0.153846	0.0225989	0.0276498	0	0.0943396	0.0175879	0.03125	0.0126354	0.0272727	0.00937207	0.0200893	0.0449438	0.0171306	0.0431034	0.00679432	1619
d:Bacteria, p:"Acidobacteria", c:Acidobacteria_Gp4	0.0841121	0.0612245	0.1	0	0.0572917	0.0454545	0	0.0638298	0.048	0.0909091	0.0578035	0.0729927	0.0183246	0.0369231	0.0972222	0.0350877	0.106383	0.0136364	1100
d:Bacteria, p:"Acidobacteria", c:Acidobacteria_Gp5	0	0	0	0	0	0	0	0	0	0	0	0	0	0	0	0	0	0	346
d:Bacteria, p:"Acidobacteria", c:Acidobacteria_Gp6	0.0294118	0.0714286	0.0447761	0.2	0.0168776	0.0145985		0.0810811	0.0112994	0.0294118	0.00847458	0.0138249	0.00443951	0.00717703	0.0176991	0.00858369	0.0215054	0.00334896	1493
d:Bacteria, p:"Acidobacteria", c:Acidobacteria_Gp7	0	0	0	0	0	0	0	0	0	0	0.00990099	0.016129	0.00358423	0.0102041	0	0.0166667	0	0.00274725	364
d:Bacteria, p:"Acidobacteria", c:Acidobacteria_Gp9		0			0	0	0			0	0	0	0	0	0	0	0	0	83
d:Bacteria, p:"Acidobacteria", c:Holophagae	0.5		1	0	0.25	0.0714286			0.0192308	0	0.0149254	0.0151515	0.0142857	0.0384615	0.0714286	0.027027	0.125	0.0108108	185
d:Bacteria, p:"Actinobacteria", c:Actinobacteria	0.27418	0.379747	0.247014	0.347619	0.219686	0.175357	0.106667	0.35514	0.153589	0.228538	0.102941	0.131965	0.0834291	0.147592	0.125193	0.115736	0.200511	0.0679696	11564
d:Bacteria, p:"Aquificae", c:Aquificae		0				0.5							0.666667	0.230769	0			0.25	20
d:Bacteria, p:"Armatimonadetes", c:Armatimonadia	0	0	0		0	0		0	0	0	0	0	0	0	0	0	0	0	342
d:Bacteria, p:"Armatimonadetes", c:Chthonomonadetes	0		0.0909091		0.0625	0		0.333333	0.00806452	0	0	0	0.00784314	0.0172414	0	0.015625	0	0.00628931	318
d:Bacteria, p:"Armatimonadetes", c:Fimbriimonadia	0		0.2		0.125	0.166667		0.4	0.142857		0.125		0.0909091	0.166667		0.0714286	0	0.0571429	35
d:Bacteria, p:"Bacteroidetes", c:"Bacteroidetes"_incertae_sedis		0				0					0.5	0.2	0	0	0.5	0	0.166667	0.142857	14
d:Bacteria, p:"Bacteroidetes", c:"Bacteroidia"	0.147994	0.455128	0.0856713	0.109259	0.201465	0.167091	0.0540541	0.488095	0.0462428	0.22973	0.0559105	0.0588235	0.085353	0.15658	0.0864198	0.0693431	0.187898	0.0460492	5733
d:Bacteria, p:"Bacteroidetes", c:Cytophagia	0.184314	0.183908	0.167742	0.122807	0.13468	0.0903226	0.0909091	0.189024	0.0951586	0.0784314	0.0506757	0.0375276	0.0582072	0.0645657	0.0648536	0.0650602	0.0845771	0.0316762	4546
d:Bacteria, p:"Bacteroidetes", c:Flavobacteriia	0.341935	0.414634	0.263014	0.226131	0.283871	0.199586	0.113636	0.404494	0.239819	0.158291	0.168724	0.149669	0.200965	0.219799	0.195378	0.163987	0.186047	0.0925868	3197
d:Bacteria, p:"Bacteroidetes", c:Sphingobacteriia	0.138028	0.25	0.106061	0.0574324	0.115869	0.0851211	0.0892857	0.184874	0.0926829	0.0383387	0.0447609	0.0359184	0.0496689	0.0610447	0.0483642	0.0440835	0.0646617	0.0253388	6788
d:Bacteria, p:"Chlamydiae", c:Chlamydiia	0	0	0.05	0.0833333	0.0326087	0.019802	0	0.125	0.00754717	0	0.00460829	0.00393701	0.00527704	0.0163934	0.0392157	0.00403226	0	0.00533175	1688
d:Bacteria, p:"Chlorobi", c:"Chlorobia"	0		0		0	0			0	0	0.0909091	0	0	0.0416667	0	0.130435	0.142857	0.0508475	118
d:Bacteria, p:"Chloroflexi", c:"Dehalococcoidetes"					0	0		0	0.0625		0.0344828	0.0105263	0.105263	0	0	0.0555556	0.4	0.0180723	166
d:Bacteria, p:"Chloroflexi", c:Anaerolineae	0.0555556	0	0.0714286	0	0.0285714	0.0324675	0	0	0.00947867	0	0.00499376	0.00828402	0.00859599	0.00740741	0.0157895	0.00843882	0.0122699	0.00493274	2230
d:Bacteria, p:"Chloroflexi", c:Ardenticatenia											0	0	0	0		0	0	0	12
d:Bacteria, p:"Chloroflexi", c:Caldilineae	0	0	0	0	0	0		0	0	0	0	0	0	0.016129	0	0	0	0.00277778	360
d:Bacteria, p:"Chloroflexi", c:Chloroflexia	1	0	0	0	0.2	0.0769231		0	0.5		0.111111	0	0.0384615	0.176471	0	0.0909091	0	0.047619	63
d:Bacteria, p:"Chloroflexi", c:Dehalococcoidia	0								0		0	0	0	0		0	0	0	13
d:Bacteria, p:"Chloroflexi", c:Ktedonobacteria			0	0.5	0	0		0	0	0	0	0	0.0273973	0		0	0	0.0253165	79
d:Bacteria, p:"Chloroflexi", c:Thermoflexia														0.5				0.5	2
d:Bacteria, p:"Chloroflexi", c:Thermomicrobia	0		1		0.5	0.25			0			0	0.153846	0.333333				0.235294	17
d:Bacteria, p:"Deferribacteres", c:Deferribacteres		0.5	0	0	0.25	0.142857	0		0		0	0	0	0.666667	0.4	0.2	0	0.0681818	44
d:Bacteria, p:"Deinococcus-Thermus", c:Deinococci	0.214286	0.583333	0.229167	0.272727	0.15625	0.116071	0	0.185185	0.1	0.0833333	0	0	0.16	0.125749	0.0769231	0.164706	0.0869565	0.0726496	468
d:Bacteria, p:"Dictyoglomi", c:"Dictyoglomia"					0				0		0		0	0		0		0	7
d:Bacteria, p:"Elusimicrobia", c:Elusimicrobia	0		0.0909091	0	0.333333	0.2			0	0	0.0227273	0	0	0	0	0.0217391	0	0.0192308	104
d:Bacteria, p:"Elusimicrobia", c:Endomicrobia			0		0	0			0		0	0	0	0	0	0	0	0	311
d:Bacteria, p:"Fibrobacteres", c:"Fibrobacteria"	0.25		0.1875	0.4	0.222222	0.111111		0	0	0	0	0	0.016129	0.047619	0	0	0	0.0324675	154
d:Bacteria, p:"Fibrobacteres", c:Chitinivibrionia															0	0		0	1
d:Bacteria, p:"Fusobacteria", c:Fusobacteriia	0.2	0.395349	0.195652	0.225	0.208589	0.202312	1	0.705882	0.857143	0.285714	0.454545	0.245614	0.48	0.233333	0.4	0.317073	0.375	0.0957179	397
d:Bacteria, p:"Gemmatimonadetes", c:Gemmatimonadetes	0	0.0714286	0.0344828	0	0.0205128	0.0230415		0	0.0135135	0.037037	0.0275862	0.0491803	0.00584795	0.0131148	0.0967742	0.0183824	0.08	0.00456204	1096
d:Bacteria, p:"Lentisphaerae", c:"Lentisphaeria"	0	0.5	0.0425532		0	0.25			0	0.2		0.142857	0	0.5		0.0454545	0.111111	0.0454545	66
d:Bacteria, p:"Lentisphaerae", c:Oligosphaeria	0		0									0	0			0	0	0	15
d:Bacteria, p:"Planctomycetes", c:Phycisphaerae	0	0	0	0	0	0		0	0.0196078	0	0.025	0	0.0135135	0	0	0	0	0.0070922	141
d:Bacteria, p:"Planctomycetes", c:Planctomycetia	0.0143885	0.046875	0.0187166	0.00719424	0.0156006	0.0198598	0	0.0362319	0.00463918	0.0263158	0.00550358	0.00754148	0.0030521	0.00721421	0.0146727	0.00851517	0.0218254	0.00424947	8001
d:Bacteria, p:"Proteobacteria", c:"Zetaproteobacteria"	0		0						0		0.25	0.166667	0	1	0.285714	0	0.272727	0.103448	29
d:Bacteria, p:"Proteobacteria", c:Alphaproteobacteria	0.21659	0.322196	0.181112	0.233979	0.195882	0.156487	0.281553	0.256211	0.130603	0.15253	0.0873016	0.112653	0.0665428	0.106704	0.136802	0.0729672	0.201958	0.0474915	15308
d:Bacteria, p:"Proteobacteria", c:Betaproteobacteria	0.366762	0.58871	0.382749	0.441718	0.327747	0.263033	0.428571	0.57931	0.265849	0.306931	0.188679	0.265487	0.149417	0.22588	0.291829	0.157649	0.352349	0.0981888	3147
d:Bacteria, p:"Proteobacteria", c:Deltaproteobacteria	0.0630252	0.0254237	0.0380349	0.0282486	0.0297791	0.0325798	0	0.0795455	0.011617	0.00917431	0.00765661	0.00965938	0.00737751	0.0146151	0.0165361	0.00884956	0.0222222	0.00599839	17338
d:Bacteria, p:"Proteobacteria", c:Epsilonproteobacteria	0.692308	0.36	0.368421	0.257143	0.491228	0.315789	0	0.571429	0.2	0.109589	0.12	0.0568182	0.154762	0.268293	0.105769	0.16	0.107784	0.0985294	680
d:Bacteria, p:"Proteobacteria", c:Gammaproteobacteria	0.264973	0.40264	0.188837	0.227364	0.25	0.185336	0.135338	0.375546	0.0555556	0.140411	0.0453649	0.0628931	0.0419872	0.0885714	0.11285	0.0422764	0.147979	0.0373442	17004
d:Bacteria, p:"Proteobacteria", c:Oligoflexia	0	0	0		0	0		0	0	0	0	0	0	0	0	0	0	0	53
d:Bacteria, p:"Spirochaetes", c:Spirochaetia	0.121951	0.666667	0.0416667	0.0517241	0.0789474	0.117647	0	0.333333	0.00515464	0	0.0197044	0.0205656	0.0118577	0.0857143	0.0222222	0.0429185	0.0412371	0.0210868	1233
d:Bacteria, p:"Synergistetes", c:Synergistia	0.125	0	0.32	0.0588235	0.266667	0.375		0			0	0		0.5		0.2	0	0.15	80
d:Bacteria, p:"Tenericutes", c:Mollicutes	0.16	0.333333	0.0776699	0.142857	0.216216	0.210526		1	0	0.125	0	0	0	0.16	0	0	0	0.056701	388
d:Bacteria, p:"Thermodesulfobacteria", c:Thermodesulfobacteria														0				0	1
d:Bacteria, p:"Thermotogae", c:Thermotogae	1				1				0				0	0.333333	0	0.25		0.285714	14
d:Bacteria, p:"Verrucomicrobia", c:Opitutae	0.08	0.166667	0.015625	0	0.0819672	0.0740741	0.142857	0.133333	0.0421053	0.0363636	0.0373832	0.0544218	0.0249433	0.0421053	0.046729	0.025	0.0545455	0.0149095	939
d:Bacteria, p:"Verrucomicrobia", c:Spartobacteria	0.0447761	0.0444444	0.037037	0.0416667	0.0215517	0.0220588	0	0.0322581	0.0112867	0.0318471	0.00650759	0.0333333	0.00584307	0.00966184	0.0078125	0.00714286	0.0123457	0.0049456	2022
d:Bacteria, p:"Verrucomicrobia", c:Subdivision3	0.0217391	0	0.047619	0.0625	0.00555556	0.00384615	0	0.027027	0.00164204	0.0133333	0.00109649	0.00502513	0.00272665	0.00486224	0.00645161	0.00415369	0.00641026	0.00190476	2625
d:Bacteria, p:"Verrucomicrobia", c:Subdivision5	0		0	0	0	0	0		0	0	0	0	0	0	0	0	0	0	343
d:Bacteria, p:"Verrucomicrobia", c:Verrucomicrobiae	0.153846	0.227273	0.0520231	0.0446429	0.1	0.0657895	0	0.235294	0.0740741	0.0185185	0.0309278	0.0311419	0.0322581	0.0513834	0.0382514	0.0368852	0.0487805	0.0158465	1199
d:Bacteria, p:Cyanobacteria/Chloroplast, c:Chloroplast	0.0803571	0.142857	0.0523256	0.0851064	0.0714286	0.0495868	0.25	0.206897	0.029703	0.0268456	0.0368852	0.0405904	0.0350467	0.0367171	0.0251046	0.0211921	0.0330189	0.0115636	1989
d:Bacteria, p:Cyanobacteria/Chloroplast, c:Cyanobacteria	0.133333	0.161765	0.148438	0.117647	0.171642	0.138009	0.157895	0.176471	0.141361	0.0956175	0.086351	0.172549	0.0979284	0.0989305	0.113333	0.106742	0.135747	0.0608931	2217
d:Bacteria, p:Firmicutes, c:Bacilli	0.324627	0.589189	0.364023	0.482143	0.374294	0.328699	0.833333	0.535912	0.294118	0.541935	0.311741	0.322368	0.185246	0.342812	0.470085	0.320856	0.60355	0.153571	3080
d:Bacteria, p:Firmicutes, c:Clostridia	0.134056	0.345238	0.0536861	0.128358	0.211562	0.141474	0.0545455	0.34413	0.0563492	0.48227	0.102479	0.0847128	0.0959222	0.151824	0.110795	0.0548303	0.225225	0.0402491	15578
d:Bacteria, p:Firmicutes, c:Erysipelotrichia	0.321429	0.588235	0.121528	0.231707	0.361446	0.257669		0.44	0.222222	0.25	0.470588	0.4	0.314815	0.296296	0.333333	0.12	0.277778	0.0861423	534
d:Bacteria, p:Firmicutes, c:Negativicutes	0.330097	0.59375	0.263441	0.104895	0.351145	0.335484	0	0.588235	0.0757576	0.8	0.170213	0.285714	0.1875	0.338583	0.25	0.16	0.7	0.0955882	680
d:Bacteria, p:Firmicutes, c:Thermolithobacteria											0							0	1
d:Bacteria, p:Ignavibacteriae, c:Ignavibacteria		0	0	1	0	0			0		0	0	0.0204082	0.0454545	0	0.0322581	0.0526316	0.0078125	128
d:Bacteria, p:Nitrospinae, c:Nitrospinia										0	0	0			0		0	0	34
d:Bacteria, p:Nitrospirae, c:"Nitrospira"	0.444444	0.25	0.333333	0.5	0.357143	0.208333	1	0.6	0.151515	0.181818	0.0681818	0.190476	0.0641026	0.153846	0.2	0.1	0.166667	0.0465116	129
Un	0.0199501	0.0299065	0.00605496	0.0113475	0.0162959	0.0127592	0	0.0245902	0.00256025	0.00704416	0.00187631	0.00203032	0.00224725	0.00691721	0.00393013	0.00195752	0.00697416	0.00156622	116203
empo_1	Free-living	Host-associated	Host-associated	Host-associated	Host-associated	Host-associated	Free-living	Host-associated	Host-associated	Host-associated	Free-living	Free-living	Free-living	Free-living	Free-living	Free-living	Free-living
empo_2	Non-saline	Animal	Animal	Animal	Animal	Animal	Saline	Plant	Plant	Plant	Non-saline	Saline	Non-saline	Non-saline	Saline	Non-saline	Saline
empo_3	Aerosol (non-saline)	Animal corpus	Animal distal gut	Animal proximal gut	Animal secretion	Animal surface	Hypersaline (saline)	Plant corpus	Plant rhizosphere	Plant surface	Sediment (non-saline)	Sediment (saline)	Soil (non-saline)	Surface (non-saline)	Surface (saline)	Water (non-saline)	Water (saline)	ALL	OTUs
samples	81	322	953	354	917	987	13	123	552	953	544	541	954	953	117	954	682	10000
POTU (97%)/all	0.46431	0.530391	0.278159	0.356593	0.382033	0.375517	0.136922	0.479648	0.125522	0.239613	0.0917649	0.111434	0.130361	0.217801	0.169412	0.117574	0.212216	0.122056
d:Archaea, p:"Crenarchaeota", c:Thermoprotei											0		0.4	0.5		0	0	0.307692	13
d:Archaea, p:"Euryarchaeota", c:"Methanomicrobia"	1		0.136364		0.333333	0.636364	0.142857		0.38835		0.162304	0.196078	0.352941	0.444444	0.333333	0.305556	0.5	0.186567	402
d:Archaea, p:"Euryarchaeota", c:Archaeoglobi							0				0	0					0	0	11
d:Archaea, p:"Euryarchaeota", c:Halobacteria	0	0	1	1	0.65625	0.536585	0.386243	0.4	0.047619	0.5	0.297297	0.5	0.102564	0.475	0.545455	0.08	0	0.363196	413
d:Archaea, p:"Euryarchaeota", c:Methanobacteria	0.941176	0.5	0.769231	0.909091	0.8	0.794118	0		0.588235	0	0.228571	0.147059	0.588235	0.794118	0.153846	0.673077	0.153846	0.327044	318
d:Archaea, p:"Euryarchaeota", c:Methanococci							0		0		0	0	0	0		0		0	47
d:Archaea, p:"Euryarchaeota", c:Thermococci											0.03125	0.0625		0	0	0	0	0.0408163	49
d:Archaea, p:"Euryarchaeota", c:Thermoplasmata	0		0.12	0.3	0.25	0	0		0.357143		0.0294118	0.0652174	0.2	0.428571	0.0769231	0.0357143	0.0769231	0.0561798	178
d:Bacteria, p:"Acidobacteria", c:Acidobacteria_Gp1	0.52381	0.466667	0.523256	0.48	0.471831	0.463687		0.5	0.232394	0.368852	0.310502	0.365079	0.244648	0.366412	0.428571	0.331429	0.336449	0.230892	1256
d:Bacteria, p:"Acidobacteria", c:Acidobacteria_Gp10	0	0	0	0	0	0	0	0	0	0	0	0	0	0	0	0	0	0	508
d:Bacteria, p:"Acidobacteria", c:Acidobacteria_Gp11			0		0.285714	0	0		0.04	0.333333	0.117647	0	0.113208	0.0769231	0	0.0909091	0	0.084507	71
d:Bacteria, p:"Acidobacteria", c:Acidobacteria_Gp12									0		0	0	0	0	0	0	0	0	58
d:Bacteria, p:"Acidobacteria", c:Acidobacteria_Gp13			0		0	0			0	0	0	0	0	0	0	0	0	0	92
d:Bacteria, p:"Acidobacteria", c:Acidobacteria_Gp14					0						0		0					0	8
d:Bacteria, p:"Acidobacteria", c:Acidobacteria_Gp15					0	0			0	0	0	0	0	0	0	0	0	0	105
d:Bacteria, p:"Acidobacteria", c:Acidobacteria_Gp16	0.458333	0.2	0.236842	0.333333	0.413043	0.272727	0.5	0.166667	0.359375	0.875	0.394366	0.419355	0.299401	0.295918	0.666667	0.336957	0.444444	0.2607	257
d:Bacteria, p:"Acidobacteria", c:Acidobacteria_Gp17	0.111111	0	0.2		0.030303	0.153846	0	0	0.0571429	0.0526316	0.0565217	0.0631579	0.0371747	0.0695652	0.0333333	0.0603448	0.222222	0.0294695	509
d:Bacteria, p:"Acidobacteria", c:Acidobacteria_Gp18		0	0.5		0.1	0.0909091		0	0.0454545	0	0.0543478	0	0.0515464	0.0810811	0	0.0483871	0	0.0441989	181
d:Bacteria, p:"Acidobacteria", c:Acidobacteria_Gp19									0	0	0	0	0			0		0	17
d:Bacteria, p:"Acidobacteria", c:Acidobacteria_Gp2	0.421053	0.5	0.333333	0.571429	0.307692	0.347826		0.666667	0.233766	0.194444	0.2	0.269841	0.175393	0.328358	0.2	0.236559	0.30137	0.161987	463
d:Bacteria, p:"Acidobacteria", c:Acidobacteria_Gp20									0	0	0	0	0	0	0	0		0	39
d:Bacteria, p:"Acidobacteria", c:Acidobacteria_Gp21					0	0					0	0	0	0	0	0	0	0	38
d:Bacteria, p:"Acidobacteria", c:Acidobacteria_Gp22		0			0	0	0		0	0	0	0	0	0	0	0	0	0	350
d:Bacteria, p:"Acidobacteria", c:Acidobacteria_Gp23		0			0	0.0769231			0.285714	0	0.24	0.0169492	0.571429	0.5	0	0.3	0	0.0689655	87
d:Bacteria, p:"Acidobacteria", c:Acidobacteria_Gp24	1								1		0	0.5	1	1	0			0.333333	3
d:Bacteria, p:"Acidobacteria", c:Acidobacteria_Gp25	0	0	0		0.0769231	0.25		0	0.0169492	0	0	0	0.043956	0.05		0		0.0382775	209
d:Bacteria, p:"Acidobacteria", c:Acidobacteria_Gp26					0	0	0			0	0	0		0	0	0	0	0	53
d:Bacteria, p:"Acidobacteria", c:Acidobacteria_Gp3	0.262295	0.227273	0.470588	0.538462	0.276836	0.304147	0.5	0.339623	0.231156	0.40625	0.193141	0.218182	0.213683	0.232143	0.179775	0.229122	0.25	0.168005	1619
d:Bacteria, p:"Acidobacteria", c:Acidobacteria_Gp4	0.364486	0.387755	0.2	0	0.338542	0.31405	0	0.255319	0.396	0.420455	0.416185	0.343066	0.27356	0.326154	0.402778	0.333333	0.340426	0.233636	1100
d:Bacteria, p:"Acidobacteria", c:Acidobacteria_Gp5	0.0833333	0	0	0	0.0263158	0.0606061	0	0	0.0204082	0.0645161	0.0117647	0	0.012931	0.0322581	0	0.00917431	0	0.00867052	346
d:Bacteria, p:"Acidobacteria", c:Acidobacteria_Gp6	0.411765	0.392857	0.432836	0.6	0.299578	0.30292		0.513514	0.214689	0.397059	0.206215	0.198157	0.189789	0.248804	0.300885	0.214592	0.301075	0.158071	1493
d:Bacteria, p:"Acidobacteria", c:Acidobacteria_Gp7	0	0	0	0	0.04	0.0208333	0	0	0.0446429	0.0333333	0.0594059	0.0483871	0.046595	0.0408163	0.0416667	0.05	0.0625	0.0357143	364
d:Bacteria, p:"Acidobacteria", c:Acidobacteria_Gp9		0			0	0	0			0	0	0	0	0	0	0	0	0	83
d:Bacteria, p:"Acidobacteria", c:Holophagae	0.5		1	0	0.75	0.428571			0.288462	0.25	0.208955	0.0909091	0.257143	0.269231	0.428571	0.243243	0.625	0.151351	185
d:Bacteria, p:"Actinobacteria", c:Actinobacteria	0.634987	0.653165	0.543974	0.606349	0.523538	0.501552	0.2	0.620561	0.377852	0.467517	0.290616	0.296188	0.302348	0.396371	0.289026	0.328918	0.37931	0.310792	11564
d:Bacteria, p:"Aquificae", c:Aquificae		1				1							1	1	0.5			0.95	20
d:Bacteria, p:"Armatimonadetes", c:Armatimonadia	0.0625	0	0.0384615		0.0555556	0.0517241		0.25	0.0588235	0	0.2	0.272727	0.0393701	0.0434783	0.4	0.0555556	0.25	0.0380117	342
d:Bacteria, p:"Armatimonadetes", c:Chthonomonadetes	0		0.181818		0.125	0.111111		0.333333	0.0564516	0	0.0181818	0.166667	0.0392157	0.0517241	0.2	0.0625	0	0.0314465	318
d:Bacteria, p:"Armatimonadetes", c:Fimbriimonadia	0		0.4		0.625	0.666667		0.6	0.428571		0.25		0.5	0.416667		0.5	0	0.457143	35
d:Bacteria, p:"Bacteroidetes", c:"Bacteroidetes"_incertae_sedis		1				1					0.5	0.5	0	1	1	0	0.333333	0.357143	14
d:Bacteria, p:"Bacteroidetes", c:"Bacteroidia"	0.409405	0.615385	0.226453	0.224074	0.446886	0.401187	0.108108	0.583333	0.156069	0.364865	0.182109	0.20028	0.205479	0.332373	0.251029	0.19708	0.343949	0.213152	5733
d:Bacteria, p:"Bacteroidetes", c:Cytophagia	0.533333	0.333333	0.46129	0.333333	0.446128	0.389862	0.0909091	0.512195	0.325543	0.217647	0.16723	0.157837	0.266007	0.265181	0.179916	0.233735	0.206468	0.194017	4546
d:Bacteria, p:"Bacteroidetes", c:Flavobacteriia	0.703226	0.743902	0.638356	0.552764	0.686022	0.604964	0.272727	0.764045	0.556561	0.474874	0.411523	0.398675	0.583601	0.639262	0.537815	0.471061	0.452594	0.433219	3197
d:Bacteria, p:"Bacteroidetes", c:Sphingobacteriia	0.594366	0.554688	0.390909	0.131757	0.493703	0.43045	0.133929	0.617647	0.406098	0.148562	0.225839	0.145306	0.321192	0.330396	0.180654	0.269722	0.196992	0.206394	6788
d:Bacteria, p:"Chlamydiae", c:Chlamydiia	0.125	0	0.25	0.416667	0.206522	0.168317	0	0.3125	0.132075	0	0.119816	0.0433071	0.0949868	0.151639	0.0980392	0.0766129	0.0120482	0.0693128	1688
d:Bacteria, p:"Chlorobi", c:"Chlorobia"	0		0		0	0.333333			0	0	0.151515	0	0	0.0833333	0	0.26087	0.428571	0.101695	118
d:Bacteria, p:"Chloroflexi", c:"Dehalococcoidetes"					0	0		0	0.125		0.0862069	0.0315789	0.157895	0.25	0.5	0.111111	0.4	0.0421687	166
d:Bacteria, p:"Chloroflexi", c:Anaerolineae	0.111111	0.0769231	0.142857	0.125	0.171429	0.155844	0.0769231	0.6	0.104265	0	0.117353	0.0863905	0.0974212	0.140741	0.136842	0.132911	0.122699	0.0807175	2230
d:Bacteria, p:"Chloroflexi", c:Ardenticatenia											0	0	0	0		0	0	0	12
d:Bacteria, p:"Chloroflexi", c:Caldilineae	0	0.111111	0	0	0	0		0	0	0	0.0144928	0.025641	0.00588235	0.0322581	0.0263158	0.0125	0	0.0111111	360
d:Bacteria, p:"Chloroflexi", c:Chloroflexia	1	0	0	0.333333	0.4	0.230769		0	0.5		0.222222	0.666667	0.115385	0.411765	0.333333	0.272727	0	0.206349	63
d:Bacteria, p:"Chloroflexi", c:Dehalococcoidia	0								0		0	0	0	0		0	0	0	13
d:Bacteria, p:"Chloroflexi", c:Ktedonobacteria			0	0.5	0	0		0	0	0.111111	0	0	0.0958904	0.333333		0	0	0.0886076	79
d:Bacteria, p:"Chloroflexi", c:Thermoflexia														1				1	2
d:Bacteria, p:"Chloroflexi", c:Thermomicrobia	0		1		0.5	0.75			0			0	0.538462	0.666667				0.588235	17
d:Bacteria, p:"Deferribacteres", c:Deferribacteres		0.5	0	0	0.5	0.285714	0		0		0	0.0555556	0	1	0.4	0.2	0	0.136364	44
d:Bacteria, p:"Deinococcus-Thermus", c:Deinococci	0.392857	0.916667	0.583333	0.363636	0.476562	0.392857	0	0.5	0.1	0.111111	0	0.0566038	0.36	0.42515	0.230769	0.4	0.173913	0.292735	468
d:Bacteria, p:"Dictyoglomi", c:"Dictyoglomia"					0				0		0		0	0		0		0	7
d:Bacteria, p:"Elusimicrobia", c:Elusimicrobia	0.5		0.545455	0.666667	1	0.6			0	0	0.0227273	0	0	0.0588235	0	0.0434783	0	0.0673077	104
d:Bacteria, p:"Elusimicrobia", c:Endomicrobia			1		0.666667	0			0		0	0	0.00813008	0	0	0.00833333	0	0.0128617	311
d:Bacteria, p:"Fibrobacteres", c:"Fibrobacteria"	0.75		0.5625	0.8	0.666667	0.555556		0	0.205128	0.5	0.115385	0.0294118	0.306452	0.380952	0.222222	0.21875	0	0.220779	154
d:Bacteria, p:"Fibrobacteres", c:Chitinivibrionia															0	0		0	1
d:Bacteria, p:"Fusobacteria", c:Fusobacteriia	0.642105	0.883721	0.576087	0.625	0.668712	0.710983	1	1	1	0.678571	0.818182	0.684211	0.8	0.725	0.8	0.658537	0.775	0.584383	397
d:Bacteria, p:"Gemmatimonadetes", c:Gemmatimonadetes	0.196078	0.428571	0.241379	0	0.153846	0.170507		0.142857	0.111486	0.166667	0.213793	0.311475	0.0912281	0.147541	0.516129	0.161765	0.44	0.0921533	1096
d:Bacteria, p:"Lentisphaerae", c:"Lentisphaeria"	0	0.5	0.191489		0.333333	0.5			0	0.6		0.428571	0.5	0.5		0.227273	0.444444	0.227273	66
d:Bacteria, p:"Lentisphaerae", c:Oligosphaeria	0		0									0	0			0	0	0	15
d:Bacteria, p:"Planctomycetes", c:Phycisphaerae	0	0	0	0	0	0		0	0.0196078	0	0.025	0	0.0135135	0	0	0	0	0.0070922	141
d:Bacteria, p:"Planctomycetes", c:Planctomycetia	0.0719424	0.15625	0.101604	0.122302	0.0951638	0.10514	0.12987	0.152174	0.0427835	0.157895	0.0561365	0.0754148	0.0333551	0.0721421	0.0767494	0.059074	0.0912698	0.0426197	8001
d:Bacteria, p:"Proteobacteria", c:"Zetaproteobacteria"	0		1						0		0.75	0.611111	0	1	0.571429	0.666667	0.818182	0.586207	29
d:Bacteria, p:"Proteobacteria", c:Alphaproteobacteria	0.602535	0.682578	0.605499	0.590164	0.578141	0.583409	0.553398	0.666149	0.405645	0.428368	0.338183	0.358367	0.339976	0.411975	0.425177	0.322725	0.482864	0.309119	15308
d:Bacteria, p:"Proteobacteria", c:Betaproteobacteria	0.750716	0.830645	0.730458	0.699387	0.703911	0.696682	0.571429	0.862069	0.539877	0.607261	0.515094	0.59587	0.46137	0.604994	0.700389	0.478545	0.644295	0.483635	3147
d:Bacteria, p:"Proteobacteria", c:Deltaproteobacteria	0.243697	0.144068	0.193344	0.186441	0.169068	0.210106	0.0460526	0.238636	0.103611	0.0724771	0.0860789	0.0866802	0.0840757	0.117895	0.117493	0.0953339	0.136626	0.072096	17338
d:Bacteria, p:"Proteobacteria", c:Epsilonproteobacteria	0.961538	0.68	0.776316	0.8	0.719298	0.654135	0	0.571429	0.24	0.410959	0.226667	0.253788	0.333333	0.536585	0.346154	0.312	0.299401	0.341176	680
d:Bacteria, p:"Proteobacteria", c:Gammaproteobacteria	0.689655	0.693069	0.457674	0.531187	0.549038	0.55499	0.285714	0.628821	0.15942	0.407534	0.170118	0.260841	0.160256	0.265714	0.314662	0.176874	0.362451	0.209363	17004
d:Bacteria, p:"Proteobacteria", c:Oligoflexia	0	0	0		0	0		0	0	0	0	0	0	0	0	0	0	0	53
d:Bacteria, p:"Spirochaetes", c:Spirochaetia	0.365854	0.833333	0.125	0.189655	0.223684	0.323529	0	0.333333	0.0154639	0	0.044335	0.0488432	0.0474308	0.235714	0.0555556	0.0729614	0.0618557	0.0786699	1233
d:Bacteria, p:"Synergistetes", c:Synergistia	0.75	1	0.44	0.147059	0.533333	0.75		1			0	0		0.75		0.4	0	0.3	80
d:Bacteria, p:"Tenericutes", c:Mollicutes	0.28	0.333333	0.0873786	0.190476	0.351351	0.333333		1	0.047619	0.125	0	0	0	0.24	0	0	0.0384615	0.0979381	388
d:Bacteria, p:"Thermodesulfobacteria", c:Thermodesulfobacteria														1				1	1
d:Bacteria, p:"Thermotogae", c:Thermotogae	1				1				0				0	0.666667	1	0.25		0.428571	14
d:Bacteria, p:"Verrucomicrobia", c:Opitutae	0.48	0.5	0.265625	0.125	0.540984	0.444444	0.142857	0.666667	0.4	0.254545	0.345794	0.278912	0.362812	0.378947	0.317757	0.327778	0.254545	0.254526	939
d:Bacteria, p:"Verrucomicrobia", c:Spartobacteria	0.238806	0.133333	0.148148	0.125	0.150862	0.125	0	0.0967742	0.0812641	0.292994	0.0780911	0.161111	0.090985	0.115942	0.0703125	0.07	0.160494	0.0816024	2022
d:Bacteria, p:"Verrucomicrobia", c:Subdivision3	0.0434783	0	0.166667	0.125	0.111111	0.130769	0	0.216216	0.0837438	0.126667	0.0789474	0.0703518	0.0681663	0.0794165	0.0322581	0.0726895	0.108974	0.055619	2625
d:Bacteria, p:"Verrucomicrobia", c:Subdivision5	0		0	0	0	0	0		0.0638298	0	0.0353982	0.0232558	0.028169	0	0	0.0120482	0.0952381	0.0145773	343
d:Bacteria, p:"Verrucomicrobia", c:Verrucomicrobiae	0.564103	0.5	0.300578	0.205357	0.5	0.368421	0.0769231	0.529412	0.277778	0.123457	0.195876	0.16955	0.222222	0.280632	0.213115	0.258197	0.22561	0.17598	1199
d:Bacteria, p:Cyanobacteria/Chloroplast, c:Chloroplast	0.383929	0.52381	0.238372	0.265957	0.321429	0.316804	0.583333	0.448276	0.19802	0.201342	0.217213	0.276753	0.233645	0.215983	0.213389	0.123179	0.221698	0.161388	1989
d:Bacteria, p:Cyanobacteria/Chloroplast, c:Cyanobacteria	0.5	0.470588	0.421875	0.247059	0.5	0.404977	0.578947	0.352941	0.335079	0.310757	0.309192	0.490196	0.333333	0.314171	0.363333	0.338951	0.348416	0.273793	2217
d:Bacteria, p:Firmicutes, c:Bacilli	0.759328	0.886486	0.681303	0.789286	0.707627	0.722939	0.833333	0.790055	0.539216	0.716129	0.469636	0.513158	0.422951	0.614534	0.717949	0.595365	0.739645	0.51461	3080
d:Bacteria, p:Firmicutes, c:Clostridia	0.476897	0.697619	0.243129	0.375522	0.50738	0.460962	0.145455	0.619433	0.196032	0.652482	0.244628	0.213242	0.235867	0.396947	0.221591	0.198143	0.400901	0.239697	15578
d:Bacteria, p:Firmicutes, c:Erysipelotrichia	0.535714	0.764706	0.267361	0.390244	0.686747	0.496933		0.6	0.333333	0.5	0.529412	0.45	0.462963	0.546296	0.5	0.24	0.666667	0.303371	534
d:Bacteria, p:Firmicutes, c:Negativicutes	0.737864	0.84375	0.537634	0.412587	0.671756	0.658065	0	0.823529	0.25	0.8	0.340426	0.666667	0.429688	0.637795	0.5	0.376	0.85	0.416176	680
d:Bacteria, p:Firmicutes, c:Thermolithobacteria											0							0	1
d:Bacteria, p:Ignavibacteriae, c:Ignavibacteria		0	0.5	1	0.25	0.25			0.0540541		0.176471	0.171429	0.0612245	0.136364	0.133333	0.0967742	0.210526	0.101562	128
d:Bacteria, p:Nitrospinae, c:Nitrospinia										0	0	0			0		0	0	34
d:Bacteria, p:Nitrospirae, c:"Nitrospira"	0.666667	0.5	0.666667	0.5	0.571429	0.583333	1	0.8	0.30303	0.181818	0.159091	0.380952	0.25641	0.307692	0.3	0.22	0.25	0.248062	129
Un	0.074813	0.0841121	0.0355535	0.0510638	0.0628557	0.0607656	0.00799087	0.0669399	0.0180887	0.0338662	0.0123616	0.0108284	0.0210977	0.0321614	0.0202329	0.0130413	0.0293232	0.0136916	116203

## Sheet: Order
empo_1	Free-living	Host-associated	Host-associated	Host-associated	Host-associated	Host-associated	Free-living	Host-associated	Host-associated	Host-associated	Free-living	Free-living	Free-living	Free-living	Free-living	Free-living	Free-living
empo_2	Non-saline	Animal	Animal	Animal	Animal	Animal	Saline	Plant	Plant	Plant	Non-saline	Saline	Non-saline	Non-saline	Saline	Non-saline	Saline
empo_3	Aerosol (non-saline)	Animal corpus	Animal distal gut	Animal proximal gut	Animal secretion	Animal surface	Hypersaline (saline)	Plant corpus	Plant rhizosphere	Plant surface	Sediment (non-saline)	Sediment (saline)	Soil (non-saline)	Surface (non-saline)	Surface (saline)	Water (non-saline)	Water (saline)	ALL	OTUs
samples	81	322	953	354	917	987	13	123	552	953	544	541	954	953	117	954	682	10000
POTU (100%)/all	0.167341	0.283097	0.0938308	0.153385	0.14299	0.114705	0.0594901	0.23661	0.0360915	0.0864224	0.0226716	0.0325333	0.0287714	0.0654851	0.0549211	0.0291679	0.0860522	0.0210678
d:Archaea, p:"Crenarchaeota", c:Thermoprotei, o:Desulfurococcales											0		1					0.333333	3
d:Archaea, p:"Crenarchaeota", c:Thermoprotei, o:Sulfolobales													1					1	1
d:Archaea, p:"Crenarchaeota", c:Thermoprotei, o:Thermoproteales													0	0			0	0	6
d:Archaea, p:"Euryarchaeota", c:"Methanomicrobia", o:Methanocellales	1				1	0.5			0.222222		0.25		0.285714			0	0	0.1875	16
d:Archaea, p:"Euryarchaeota", c:"Methanomicrobia", o:Methanomicrobiales			0		0	0	0		0.0434783		0.015625	0.0666667	0.0740741	0	0	0.0232558	0	0.0294118	136
d:Archaea, p:"Euryarchaeota", c:"Methanomicrobia", o:Methanosarcinales	0.5		0.166667			0.666667	0.666667		0.12		0.0833333	0.307692	0.0909091	0.333333	0.5	0.2	0.5	0.0948276	116
d:Archaea, p:"Euryarchaeota", c:Archaeoglobi, o:Archaeoglobales							0					0						0	3
d:Archaea, p:"Euryarchaeota", c:Halobacteria, o:Halobacteriales		0	0	0	0.26087	0.178571	0.119565	0.111111		1	0	0.168675	0	0.263158	0	0	0	0.132184	174
d:Archaea, p:"Euryarchaeota", c:Halobacteria, o:Haloferacales					0	0	0.13253				0.363636	0.242857	0	0.2	0.222222	0		0.142857	133
d:Archaea, p:"Euryarchaeota", c:Halobacteria, o:Natrialbales					0.5	0.5	0.5		0		0.5	0.333333	0	0.2		0	0	0.238095	21
d:Archaea, p:"Euryarchaeota", c:Methanobacteria, o:Methanobacteriales	0.470588	1	0.169231	0.318182	0.5	0.4	0		0.4	0	0.148148	0.171429	0.3125	0.448276	0.285714	0.238095	0.125	0.125683	183
d:Archaea, p:"Euryarchaeota", c:Methanococci, o:Methanococcales							0		0		0	0				0		0	12
d:Archaea, p:"Euryarchaeota", c:Thermococci, o:Thermococcales											0					0		0	13
d:Archaea, p:"Euryarchaeota", c:Thermoplasmata, o:Methanomassiliicoccales			0.0625	0	0	0	0		0		0	0	0	0	0	0	0	0.010989	91
d:Archaea, p:"Euryarchaeota", c:Thermoplasmata, o:Thermoplasmatales												0						0	2
d:Archaea, p:"Thaumarchaeota", , o:Nitrosopumilales	0	0	0		0.307692	0.277778	0	0.2	0.4	0.333333	0.105263	0.0421053	0.2	0.142857	0.030303	0.123077	0.150943	0.0600858	233
d:Archaea, p:"Thaumarchaeota", , o:Nitrososphaerales	0.175	0.5	0.2	0.166667	0.186047	0.142857		0.3	0.163265	0.0909091	0.0909091	0.129032	0.052381	0.178571	0.6	0.148148	0.125	0.037415	294
d:Bacteria, p:"Acidobacteria", c:Holophagae, o:Acanthopleuribacterales										0		0		0	0	0	0	0	32
d:Bacteria, p:"Acidobacteria", c:Holophagae, o:Holophagales	0.5		1	0	0.25	0.0833333			0.0222222	0	0.0178571	0.0769231	0.0169492	0.0555556	0.0909091	0.0344828	0.142857	0.0178571	112
d:Bacteria, p:"Actinobacteria", c:Actinobacteria, o:Acidimicrobiales	0	0.0555556	0.00980392	0	0.00531915	0.00769231	0.142857	0	0	0.0131579	0.0116279	0.0227273	0.0035524	0.00632911	0.0338983	0.00662252	0.0253165	0.00329308	911
d:Bacteria, p:"Actinobacteria", c:Actinobacteria, o:Actinomycetales	0.368557	0.469314	0.365403	0.53352	0.32074	0.256492	0.12069	0.498507	0.289967	0.327957	0.208333	0.199239	0.144108	0.240134	0.181347	0.208674	0.292531	0.105354	6369
d:Bacteria, p:"Actinobacteria", c:Actinobacteria, o:Bifidobacteriales	0.382353	0.5	0.5	0.466667	0.513514	0.428571		0.666667	0.428571	1	0.5	0.333333	0.411765	0.407407	0.5	0.454545	0.428571	0.206612	121
d:Bacteria, p:"Actinobacteria", c:Actinobacteria, o:Coriobacteriales	0.367347	0.666667	0.178571	0.186667	0.55102	0.386792		0.785714	0.125	1	0.285714	0.428571	0.652174	0.634615		0.12	0.8	0.142857	399
d:Bacteria, p:"Actinobacteria", c:Actinobacteria, o:Euzebyales	0		0	0	0	0.0714286			0			0.25	0.0357143	0	0.285714		1	0.0465116	43
d:Bacteria, p:"Actinobacteria", c:Actinobacteria, o:Gaiellales	0.0384615	0	0.0377358	0	0.0166667	0.0214286		0	0.0166667	0.0434783	0.0352941	0.0566038	0.00824176	0.0169492	0.0454545	0.0186335	0.05	0.00643777	466
d:Bacteria, p:"Actinobacteria", c:Actinobacteria, o:Nitriliruptorales	0				0	0.1	0	1	0		0	0.0714286	0	0		0	0	0.0606061	33
d:Bacteria, p:"Actinobacteria", c:Actinobacteria, o:Rubrobacterales	0	0	0	0	0.0408163	0.0135135		0.2	0	0	0	0	0.00520833	0.0147059	0.2	0	0	0.00772201	259
d:Bacteria, p:"Actinobacteria", c:Actinobacteria, o:Solirubrobacterales	0.0677966	0	0.07	0.0833333	0.0314961	0.026087		0.108108	0.0176991	0.128205	0.0333333	0.0434783	0.0244648	0.0376344	0.176471	0.0316742	0.0952381	0.0160142	562
d:Bacteria, p:"Aquificae", c:Aquificae, o:Aquificales		0				0.5							0.666667	0.230769	0			0.25	20
d:Bacteria, p:"Armatimonadetes", c:Armatimonadia, o:Armatimonadales	0	0	0		0	0		0	0	0	0	0	0	0	0	0	0	0	305
d:Bacteria, p:"Armatimonadetes", c:Chthonomonadetes, o:Chthonomonadales	0		0		0	0		0	0	0	0	0	0.00442478	0.0192308	0	0	0	0.00358423	279
d:Bacteria, p:"Armatimonadetes", c:Fimbriimonadia, o:Fimbriimonadales	0		0.25		0.142857	0.2		0.4	0.181818		0.2		0.133333	0.25		0.111111	0	0.0833333	24
d:Bacteria, p:"Bacteroidetes", c:"Bacteroidia", o:"Bacteroidales"	0.152395	0.473333	0.0921483	0.116142	0.21232	0.181308	0.0833333	0.512821	0.0672646	0.309091	0.0815851	0.0766355	0.122102	0.186992	0.107527	0.0849598	0.222642	0.0537902	4815
d:Bacteria, p:"Bacteroidetes", c:Cytophagia, o:Cytophagales	0.193416	0.195122	0.181185	0.130435	0.139373	0.0948693	0.111111	0.192547	0.102703	0.0904977	0.056391	0.043871	0.062383	0.0682005	0.0738095	0.0716814	0.0988372	0.0349206	4095
d:Bacteria, p:"Bacteroidetes", c:Flavobacteriia, o:"Flavobacteriales"	0.350993	0.43038	0.275862	0.245902	0.295964	0.206197	0.131579	0.413793	0.273196	0.171662	0.2	0.166667	0.22482	0.233096	0.211364	0.183124	0.197343	0.101928	2904
d:Bacteria, p:"Bacteroidetes", c:Sphingobacteriia, o:"Sphingobacteriales"	0.140625	0.239316	0.115865	0.0604839	0.11831	0.0866261	0.11236	0.172727	0.103499	0.0400356	0.0494297	0.0395371	0.0548869	0.0646802	0.0522876	0.048951	0.0672414	0.0279903	5752
d:Bacteria, p:"Chlamydiae", c:Chlamydiia, o:Chlamydiales	0	0	0.0555556	0.0833333	0.0361446	0.0215054	0	0.133333	0.00840336	0	0.00515464	0.00465116	0.00606061	0.0186047	0.0487805	0.00473186	0	0.00616016	1461
d:Bacteria, p:"Chlorobi", c:"Chlorobia", o:Chlorobiales	0		0		0	0			0	0	0.15	0	0	0.0526316	0	0.25	0.2	0.0689655	87
d:Bacteria, p:"Chloroflexi", c:Anaerolineae, o:Anaerolineales	0.0714286	0	0.0833333	0	0.0357143	0.0294118	0	0	0.00573066	0	0.00460123	0.0101892	0.00695652	0.00873362	0.0182927	0.00755668	0.0142857	0.00501672	1794
d:Bacteria, p:"Chloroflexi", c:Ardenticatenia, o:Ardenticatenales											0		0					0	2
d:Bacteria, p:"Chloroflexi", c:Caldilineae, o:Caldilineales	0	0	0	0	0	0		0	0	0	0	0	0	0.0204082	0	0	0	0.0037594	266
d:Bacteria, p:"Chloroflexi", c:Chloroflexia, o:"Chloroflexales"		0	0	0	0	0		0			0	0	0	0.153846	0	0		0.0526316	38
d:Bacteria, p:"Chloroflexi", c:Chloroflexia, o:"Herpetosiphonales"	1			0	0.5	0.2			0.5		1		0.25	0.333333		0.333333		0.2	5
d:Bacteria, p:"Chloroflexi", c:Chloroflexia, o:Kallotenuales													0					0	6
d:Bacteria, p:"Chloroflexi", c:Dehalococcoidia, o:Dehalococcoidales											0		0			0		0	2
d:Bacteria, p:"Chloroflexi", c:Ktedonobacteria, o:Ktedonobacterales			0	1		0			0	0		0	0.0357143			0	0	0.03125	32
d:Bacteria, p:"Chloroflexi", c:Ktedonobacteria, o:Thermogemmatisporales									0				0.1	0				0.1	10
d:Bacteria, p:"Chloroflexi", c:Thermoflexia, o:Thermoflexales														0.5				0.5	2
d:Bacteria, p:"Chloroflexi", c:Thermomicrobia, o:Sphaerobacterales	0		1		0.5	0.333333			0			0	0.1	0.25				0.153846	13
d:Bacteria, p:"Chloroflexi", c:Thermomicrobia, o:Thermomicrobiales						0							0.5	1				0.666667	3
d:Bacteria, p:"Deferribacteres", c:Deferribacteres, o:Deferribacterales		1	0	0	0.333333	0.25					0	0	0	0.666667	0.5	0.333333	0	0.09375	32
d:Bacteria, p:"Deinococcus-Thermus", c:Deinococci, o:Deinococcales	0.185185	0.375	0.204545	0.166667	0.133333	0.0938967	0	0.185185	0.166667	0.105263	0	0	0.135802	0.109489	0.0526316	0.152778	0.0769231	0.0657534	365
d:Bacteria, p:"Deinococcus-Thermus", c:Deinococci, o:Thermales	1	1	0.666667	1	1	1			0	1	0	0	0.384615	0.24	0.333333	0.333333	0.333333	0.222222	45
d:Bacteria, p:"Dictyoglomi", c:"Dictyoglomia", o:"Dictyoglomales"													0	0				0	2
d:Bacteria, p:"Elusimicrobia", c:Elusimicrobia, o:Elusimicrobiales	0		0.1	0	0.333333	0.2			0	0	0.0454545	0	0	0	0	0.0454545	0	0.0357143	56
d:Bacteria, p:"Fibrobacteres", c:"Fibrobacteria", o:"Fibrobacterales"	0.285714		0.230769	0.4	0.5	0.222222			0		0	0	0.0357143	0.125	0	0	0	0.0515464	97
d:Bacteria, p:"Fibrobacteres", c:Chitinivibrionia, o:Chitinivibrionales															0	0		0	1
d:Bacteria, p:"Fusobacteria", c:Fusobacteriia, o:"Fusobacteriales"	0.204301	0.395349	0.195652	0.225	0.21118	0.203488	1	0.705882	0.857143	0.285714	0.454545	0.254545	0.5	0.233333	0.4	0.325	0.384615	0.0974359	390
d:Bacteria, p:"Gemmatimonadetes", c:Gemmatimonadetes, o:Gemmatimonadales	0	0.1	0.047619	0	0.025974	0.027027		0	0.0174672	0.0425532	0.0357143	0.0681818	0.00748503	0.0168067	0.142857	0.0233645	0.1	0.00584795	855
d:Bacteria, p:"Lentisphaerae", c:"Lentisphaeria", o:Lentisphaerales		0				0				0.2		0.142857					0.111111	0.0909091	11
d:Bacteria, p:"Lentisphaerae", c:"Lentisphaeria", o:Victivallales	0	1	0.0465116		0	0.333333			0				0	0.5		0.05		0.0392157	51
d:Bacteria, p:"Lentisphaerae", c:Oligosphaeria, o:Oligosphaerales	0		0										0			0		0	11
d:Bacteria, p:"Planctomycetes", c:Phycisphaerae, o:Phycisphaerales			0	0						0		0	0	0	0		0	0	11
d:Bacteria, p:"Planctomycetes", c:Phycisphaerae, o:Tepidisphaerales	0	0	0		0	0		0	0.0263158	0	0.0333333	0	0.0172414	0	0	0	0	0.0104167	96
d:Bacteria, p:"Planctomycetes", c:Planctomycetia, o:Candidatus_Brocadiales		0			0						0	0.0322581			0.5	0.0769231	0.142857	0.0227273	44
d:Bacteria, p:"Planctomycetes", c:Planctomycetia, o:Planctomycetales	0.0162602	0.0491803	0.0205882	0.00847458	0.0165837	0.021519	0	0.0409836	0.00516055	0.0294118	0.00610128	0.00764007	0.00343727	0.0078455	0.0146163	0.00895522	0.0224215	0.0046729	7062
d:Bacteria, p:"Proteobacteria", c:"Zetaproteobacteria", o:"Mariprofundales"	0		0								0.25	0.176471		1	0.285714	0	0.272727	0.12	25
d:Bacteria, p:"Proteobacteria", c:Alphaproteobacteria, o:"Parvularculales"					0	1				0.285714		0	0	0	0		0.2	0.181818	11
d:Bacteria, p:"Proteobacteria", c:Alphaproteobacteria, o:Alphaproteobacteria_incertae_sedis	0.166667	0	0	0	0.05	0.0952381		0	0.0512821	0	0.0263158	0	0.0232558	0.0285714	0	0.0338983	0	0.0162602	123
d:Bacteria, p:"Proteobacteria", c:Alphaproteobacteria, o:Caulobacterales	0.241379	0.387097	0.164948	0.125	0.235772	0.147541	0	0.310345	0.191489	0.149123	0.141509	0.293333	0.0945946	0.147368	0.188235	0.11215	0.390244	0.0679758	662
d:Bacteria, p:"Proteobacteria", c:Alphaproteobacteria, o:Kiloniellales			0				0	0		1		0.111111	0.5		0	0	0	0.0588235	17
d:Bacteria, p:"Proteobacteria", c:Alphaproteobacteria, o:Kordiimonadales										0		0.166667			0	0	0	0.0714286	14
d:Bacteria, p:"Proteobacteria", c:Alphaproteobacteria, o:Magnetococcales											0	0	0					0	3
d:Bacteria, p:"Proteobacteria", c:Alphaproteobacteria, o:Rhizobiales	0.296296	0.345588	0.221034	0.285714	0.248555	0.180328	0.117647	0.351064	0.190372	0.182979	0.123134	0.13835	0.103213	0.14686	0.138889	0.110721	0.257329	0.0657026	3181
d:Bacteria, p:"Proteobacteria", c:Alphaproteobacteria, o:Rhodobacterales	0.362319	0.585366	0.284211	0.287879	0.388158	0.34104	0.636364	0.277778	0.489362	0.284553	0.382353	0.305785	0.274112	0.288703	0.329412	0.268398	0.42562	0.160827	1113
d:Bacteria, p:"Proteobacteria", c:Alphaproteobacteria, o:Rhodospirillales	0.0786517	0.231884	0.111111	0.181818	0.104478	0.0860656	0.0714286	0.151079	0.0750552	0.128378	0.0324427	0.0279898	0.0306536	0.0518919	0.0541872	0.0456274	0.126761	0.0299328	3274
d:Bacteria, p:"Proteobacteria", c:Alphaproteobacteria, o:Rickettsiales	0.0952381	0	0.25	0.5	0.6	0.2		0.5	0.111111	0	0.0555556	0.125	0.0571429	0.137931	0.0833333	0.0344828	0.222222	0.0359712	139
d:Bacteria, p:"Proteobacteria", c:Alphaproteobacteria, o:Sneathiellales					0	0			0	0	0	0.0357143	0	0	0	0	0.0769231	0.00980392	102
d:Bacteria, p:"Proteobacteria", c:Alphaproteobacteria, o:Sphingomonadales	0.313514	0.393258	0.252669	0.44186	0.267857	0.196429	0.6	0.319728	0.302439	0.296089	0.212963	0.183946	0.155594	0.188	0.237624	0.148398	0.302885	0.0824683	1734
d:Bacteria, p:"Proteobacteria", c:Betaproteobacteria, o:"Procabacteriales"	0					0								0	0	0		0	3
d:Bacteria, p:"Proteobacteria", c:Betaproteobacteria, o:Burkholderiales	0.44335	0.730769	0.502415	0.662791	0.431095	0.318966	1	0.643564	0.472637	0.450617	0.35468	0.40411	0.260949	0.331754	0.382979	0.247379	0.5	0.145414	1341
d:Bacteria, p:"Proteobacteria", c:Betaproteobacteria, o:Ferritrophicales	0	0	0	0	0	0		0	0.25	0	0.1	0	0.0555556	0.142857	0	0	0.25	0.0454545	22
d:Bacteria, p:"Proteobacteria", c:Betaproteobacteria, o:Ferrovales				0	0				0			0	0	0	0	0	0	0	7
d:Bacteria, p:"Proteobacteria", c:Betaproteobacteria, o:Gallionellales	0				0	0			0		0	0	0	0	0	0.125	0	0.0384615	26
d:Bacteria, p:"Proteobacteria", c:Betaproteobacteria, o:Hydrogenophilales	0.714286	1	1	0.5	0.5	0.307692			0.25	1	0.125	0.166667	0.190476	0.263158	0.2	0.142857	0.142857	0.102041	49
d:Bacteria, p:"Proteobacteria", c:Betaproteobacteria, o:Methylophilales	0.833333		0.5	0.5	0.333333	0.4375		1	0.5	0.333333	0.4	0.375	0.411765	0.636364	0.5	0.411765	0.333333	0.195652	46
d:Bacteria, p:"Proteobacteria", c:Betaproteobacteria, o:Neisseriales	0.240741	0.5625	0.34	0.357143	0.329114	0.321429	0	0.625	0.266667	0.315789	0.130435	0.318182	0.204819	0.27027	0.222222	0.222222	0.5	0.16791	268
d:Bacteria, p:"Proteobacteria", c:Betaproteobacteria, o:Nitrosomonadales	0.75	0	0.0909091	0	0.461538	0.315789	0	0.6	0.142857	0.666667	0.173913	0.428571	0.169811	0.3	0.375	0.142857	0.428571	0.12766	94
d:Bacteria, p:"Proteobacteria", c:Betaproteobacteria, o:Rhodocyclales	0.444444	0.4	0.3125	0.666667	0.347826	0.313725	0	0.571429	0.25	0.25	0.216216	0.25	0.166667	0.270833	0.4	0.174603	0.375	0.111111	153
d:Bacteria, p:"Proteobacteria", c:Betaproteobacteria, o:Sulfuricellales	0	0			0	0.142857			0.25	0	0.125	0	0.142857	0.142857		0.125		0.0769231	13
d:Bacteria, p:"Proteobacteria", c:Deltaproteobacteria, o:Bdellovibrionales	0.117647	0	0.037037	0.0434783	0.0571429	0.0275862	0	0.0769231	0.0263158	0.0166667	0.00460829	0.00826446	0.0138504	0.0145455	0.00704225	0.0108303	0.0310078	0.00782609	1150
d:Bacteria, p:"Proteobacteria", c:Deltaproteobacteria, o:Bradymonadales			0	0	0	0	0			0		0	0	0	0	0	0	0	9
d:Bacteria, p:"Proteobacteria", c:Deltaproteobacteria, o:Deltaproteobacteria_incertae_sedis	0				0	0			0	0	0	0	0	0		0	0	0	22
d:Bacteria, p:"Proteobacteria", c:Deltaproteobacteria, o:Desulfarculales					0	0			0		0	0	0	0	0	0	0	0	17
d:Bacteria, p:"Proteobacteria", c:Deltaproteobacteria, o:Desulfobacterales	0	0	0.03125	0	0.0714286	0.0744681	0	0.166667	0	0.15	0.0426829	0.0363636	0.0265487	0	0.0571429	0.0428571	0.0793651	0.0225166	755
d:Bacteria, p:"Proteobacteria", c:Deltaproteobacteria, o:Desulfovibrionales	0.263158	0.2	0.100917	0.0666667	0.230769	0.244898	0	0.25	0.097561	0	0.0526316	0.0736842	0.127273	0.280702	0.0909091	0.104651	0.1	0.0638298	423
d:Bacteria, p:"Proteobacteria", c:Deltaproteobacteria, o:Desulfuromonadales	0.0869565	0.166667	0.04	0	0.0731707	0.0578512	0	0	0.0315315	0.0143885	0.0276382	0.0179775	0.021611	0.0271318	0.032	0.0229592	0.0384615	0.0113409	1499
d:Bacteria, p:"Proteobacteria", c:Deltaproteobacteria, o:Myxococcales	0.0504202	0.0181818	0.0355556	0.0392157	0.0180328	0.0276074	0	0.10101	0.00951734	0.00837989	0.00345423	0.00514801	0.00578991	0.00984529	0.0203252	0.00609756	0.00462963	0.00407631	6133
d:Bacteria, p:"Proteobacteria", c:Deltaproteobacteria, o:Syntrophobacterales	0		0		0.0625	0.025641	0		0.0405405	0	0.0273973	0.00961538	0.0233463	0.037037	0.047619	0.015873	0.0422535	0.013289	602
d:Bacteria, p:"Proteobacteria", c:Epsilonproteobacteria, o:Campylobacterales	0.72	0.36	0.383562	0.257143	0.528302	0.344262		0.666667	0.555556	0.133333	0.209302	0.0704225	0.295455	0.349206	0.123596	0.240964	0.123288	0.127619	525
d:Bacteria, p:"Proteobacteria", c:Epsilonproteobacteria, o:Nautiliales										0		0			0	0	0	0	4
d:Bacteria, p:"Proteobacteria", c:Gammaproteobacteria, o:"Enterobacteriales"	0.333333	0.535714	0.457627	0.5	0.462963	0.344086	0.5	0.733333	0.428571	0.315789	0.466667	0.272727	0.328125	0.372881	0.444444	0.22973	0.323529	0.170068	294
d:Bacteria, p:"Proteobacteria", c:Gammaproteobacteria, o:"Salinisphaerales"	1				0	0.25	0		1	0.333333		0.166667		0			0.4	0.2	15
d:Bacteria, p:"Proteobacteria", c:Gammaproteobacteria, o:"Vibrionales"	0.666667	1	0.888889	0.555556	0.666667	0.533333	1	1	0.5	0.541667	0.333333	0.416667	0.428571	0.454545	0.714286	0.666667	0.64	0.357143	70
d:Bacteria, p:"Proteobacteria", c:Gammaproteobacteria, o:Acidithiobacillales						0			0		0		0		0	0		0	4
d:Bacteria, p:"Proteobacteria", c:Gammaproteobacteria, o:Aeromonadales	0.153846	0.333333	0.2	0.4	0.368421	0.263158		0.5	0.375	1	1	0.222222	0.222222	0.285714	0.25	0.307692	0.4	0.156627	83
d:Bacteria, p:"Proteobacteria", c:Gammaproteobacteria, o:Alteromonadales	0.6	0.583333	0.25	0.270833	0.655172	0.449438	0.444444	0	0.25	0.264901	0.217391	0.222772	0.25	0.378788	0.319588	0.241935	0.292517	0.162706	547
d:Bacteria, p:"Proteobacteria", c:Gammaproteobacteria, o:Arenicellales			0	0		0.5				0.333333	0	0.5	0	0	0.2	0	0.5	0.111111	9
d:Bacteria, p:"Proteobacteria", c:Gammaproteobacteria, o:Cardiobacteriales	0.666667	0.5	0.5	0.5	0.25	0.1875		1	0			1	0.25	0.222222		1		0.15	20
d:Bacteria, p:"Proteobacteria", c:Gammaproteobacteria, o:Chromatiales	0.227273	0.0769231	0.159091	0.111111	0.125	0.0733945	0.0952381	0.3	0.0531915	0.0461538	0.031746	0.037037	0.02	0.0559441	0.0619469	0.0406504	0.0857143	0.0245098	1020
d:Bacteria, p:"Proteobacteria", c:Gammaproteobacteria, o:Gammaproteobacteria_incertae_sedis		0	0.5	0.285714	0	0.5	0	0	0.5	0.363636	0	0.192308	0.2	0.2	0.333333	0.111111	0.333333	0.150943	53
d:Bacteria, p:"Proteobacteria", c:Gammaproteobacteria, o:Legionellales	0.157895	0.214286	0.0736842	0.25	0.116883	0.0797101		0.333333	0.0428954	0.136364	0.0206186	0.0227273	0.0207424	0.0415512	0.042735	0.0170648	0.0789474	0.0152308	2101
d:Bacteria, p:"Proteobacteria", c:Gammaproteobacteria, o:Methylococcales	0.214286	0	0.0833333	0.1	0.3	0.166667	0		0.222222	0.117647	0.0987654	0.0574713	0.126437	0.0428571	0.12	0.0672269	0.102564	0.0458716	327
d:Bacteria, p:"Proteobacteria", c:Gammaproteobacteria, o:Oceanospirillales	0.266667	0.545455	0.172414	0.375	0.314286	0.300971	0.25	0.142857	0.0434783	0.232877	0.117647	0.11399	0.0584795	0.171429	0.2125	0.0917431	0.245614	0.0923077	650
d:Bacteria, p:"Proteobacteria", c:Gammaproteobacteria, o:Orbales	0	0.444444	0.25		0.416667	0.5		0.5		0.5	0		0.333333	0		0		0.192308	26
d:Bacteria, p:"Proteobacteria", c:Gammaproteobacteria, o:Pasteurellales	0.25	0.391304	0.380952	0.52	0.343284	0.364865	0	0.6	0.5	0.714286	0.272727	0.166667	0.285714	0.405405	0.5	0.34375	0.428571	0.166667	234
d:Bacteria, p:"Proteobacteria", c:Gammaproteobacteria, o:Pseudomonadales	0.372263	0.66129	0.456376	0.636364	0.52381	0.330033	1	0.679245	0.46988	0.649123	0.40678	0.493151	0.372549	0.393617	0.555556	0.35122	0.71831	0.167135	712
d:Bacteria, p:"Proteobacteria", c:Gammaproteobacteria, o:Thiotrichales	0.333333		0	0	0.333333	0.181818	1	0	0	0.125	0	0.142857	0	0.105263	0.142857	0.0384615	0.28	0.103774	106
d:Bacteria, p:"Proteobacteria", c:Gammaproteobacteria, o:Xanthomonadales	0.323944	0.592593	0.277778	0.6	0.322581	0.213992	0.5	0.45	0.166667	0.25	0.15534	0.120879	0.126273	0.190476	0.27907	0.129032	0.321429	0.0878378	888
d:Bacteria, p:"Proteobacteria", c:Oligoflexia, o:Oligoflexales	0	0	0		0	0		0	0	0	0	0	0	0	0	0	0	0	48
d:Bacteria, p:"Spirochaetes", c:Spirochaetia, o:Spirochaetales	0.131579	0.8	0.045045	0.0555556	0.084507	0.114583	0	0.333333	0.00653595	0	0.0251572	0.0264901	0.0143541	0.0852713	0.0285714	0.0483092	0.0384615	0.0237389	1011
d:Bacteria, p:"Synergistetes", c:Synergistia, o:Synergistales	0.142857	0	0.363636	0.0666667	0.307692	0.428571		0				0		0.571429		0.25		0.179104	67
d:Bacteria, p:"Tenericutes", c:Mollicutes, o:Acholeplasmatales	0.2		0		0	0.333333		1				0		0	0	0	0	0.0740741	27
d:Bacteria, p:"Tenericutes", c:Mollicutes, o:Anaeroplasmatales			0	0		0								0				0	17
d:Bacteria, p:"Tenericutes", c:Mollicutes, o:Entomoplasmatales		0	0.333333		0.333333	0.2			0	0			0	0		0	0	0.111111	27
d:Bacteria, p:"Tenericutes", c:Mollicutes, o:Mycoplasmatales	0.181818	0.333333	0.157895	0.333333	0.25	0.230769			0	0.25	0	0	0	0.272727	0	0	0	0.103896	154
d:Bacteria, p:"Thermodesulfobacteria", c:Thermodesulfobacteria, o:Thermodesulfobacteriales														0				0	1
d:Bacteria, p:"Thermotogae", c:Thermotogae, o:Kosmotogales	1																	1	1
d:Bacteria, p:"Thermotogae", c:Thermotogae, o:Petrotogales	1				1											1		1	2
d:Bacteria, p:"Thermotogae", c:Thermotogae, o:Thermotogales									0				0	0.5	0	0		0.142857	7
d:Bacteria, p:"Verrucomicrobia", c:Opitutae, o:Opitutales	0.0625	0.2	0.04		0.0555556	0.0612245		0.142857	0.0357143	0.0666667	0.0196078	0.0294118	0.0186567	0.029703	0.0344828	0.017341	0.0416667	0.0123153	406
d:Bacteria, p:"Verrucomicrobia", c:Opitutae, o:Puniceicoccales	0	0	0	0	0.0909091	0.0454545	0.142857	0	0	0.027027	0.15	0.0526316	0.0294118	0.0625	0.0408163	0.030303	0.03125	0.0156863	255
d:Bacteria, p:"Verrucomicrobia", c:Verrucomicrobiae, o:Verrucomicrobiales	0.157895	0.25	0.054878	0.0490196	0.106383	0.0738916	0	0.25	0.0833333	0.0223048	0.0342857	0.0376569	0.0364372	0.0567686	0.0460526	0.0412844	0.0592593	0.0184287	1031
d:Bacteria, p:Firmicutes, c:Bacilli, o:Bacillales	0.376518	0.714286	0.38764	0.516779	0.381963	0.340278	1	0.552632	0.385827	0.597561	0.461538	0.496599	0.266876	0.384164	0.506173	0.371875	0.674419	0.196593	1409
d:Bacteria, p:Firmicutes, c:Bacilli, o:Lactobacillales	0.296578	0.521739	0.466135	0.482759	0.45	0.401235	1	0.666667	0.344828	0.636364	0.469388	0.342857	0.241546	0.450549	0.65	0.552381	0.767857	0.197065	954
d:Bacteria, p:Firmicutes, c:Clostridia, o:Clostridiales	0.1375	0.352357	0.0570836	0.134931	0.224287	0.149099	0.111111	0.372807	0.0699507	0.515152	0.14269	0.119769	0.121087	0.163502	0.141818	0.0625	0.271709	0.0452505	13591
d:Bacteria, p:Firmicutes, c:Clostridia, o:Halanaerobiales	0.5		0	0	0	0.2	0.0571429		0		0.5	0.0952381	0	0	0	0	0.5	0.0694444	72
d:Bacteria, p:Firmicutes, c:Clostridia, o:Natranaerobiales	0		0	0	0	0			0		0	0	0		0	0	0	0	19
d:Bacteria, p:Firmicutes, c:Clostridia, o:Thermoanaerobacterales		1	0.5		0	0		0	0		0.333333	0	0	0			0	0.0714286	14
d:Bacteria, p:Firmicutes, c:Erysipelotrichia, o:Erysipelotrichales	0.329114	0.588235	0.1417	0.257143	0.394737	0.278912		0.478261	0.333333	1	0.727273	0.571429	0.435897	0.336842	0.5	0.152542	0.3125	0.102975	437
d:Bacteria, p:Firmicutes, c:Negativicutes, o:Selenomonadales	0.346939	0.59375	0.278409	0.107143	0.368	0.346667	0	0.625	0.0813008	0.888889	0.210526	0.324324	0.198347	0.355372	0.333333	0.18018	0.7	0.103339	629
d:Bacteria, p:Ignavibacteriae, c:Ignavibacteria, o:Ignavibacteriales			0	1	0	0			0		0	0	0.0333333	0.0714286	0	0.0454545	0.0769231	0.0117647	85
d:Bacteria, p:Nitrospinae, c:Nitrospinia, o:Nitrospinales										0		0			0		0	0	23
d:Bacteria, p:Nitrospirae, c:"Nitrospira", o:"Nitrospirales"	0.5	0.333333	0.333333	0.5	0.454545	0.263158	1	0.6	0.227273	0.285714	0.166667	0.307692	0.106383	0.26087	0.4	0.172414	0.25	0.0810811	74
Un	0.0360774	0.055938	0.0152998	0.0265979	0.0263409	0.0238894	0.00788644	0.0514246	0.00607424	0.0154058	0.00465978	0.00638947	0.00492406	0.0130451	0.0104687	0.00504577	0.0164467	0.00347633	169144
empo_1	Free-living	Host-associated	Host-associated	Host-associated	Host-associated	Host-associated	Free-living	Host-associated	Host-associated	Host-associated	Free-living	Free-living	Free-living	Free-living	Free-living	Free-living	Free-living
empo_2	Non-saline	Animal	Animal	Animal	Animal	Animal	Saline	Plant	Plant	Plant	Non-saline	Saline	Non-saline	Non-saline	Saline	Non-saline	Saline
empo_3	Aerosol (non-saline)	Animal corpus	Animal distal gut	Animal proximal gut	Animal secretion	Animal surface	Hypersaline (saline)	Plant corpus	Plant rhizosphere	Plant surface	Sediment (non-saline)	Sediment (saline)	Soil (non-saline)	Surface (non-saline)	Surface (saline)	Water (non-saline)	Water (saline)	ALL	OTUs
samples	81	322	953	354	917	987	13	123	552	953	544	541	954	953	117	954	682	10000
POTU (97%)/all	0.46431	0.530391	0.278159	0.356593	0.382033	0.375517	0.136922	0.479648	0.125522	0.239613	0.0917649	0.111434	0.130361	0.217801	0.169412	0.117574	0.212216	0.122056
d:Archaea, p:"Crenarchaeota", c:Thermoprotei, o:Desulfurococcales											0		1					0.333333	3
d:Archaea, p:"Crenarchaeota", c:Thermoprotei, o:Sulfolobales													1					1	1
d:Archaea, p:"Crenarchaeota", c:Thermoprotei, o:Thermoproteales													0	0.5			0	0.333333	6
d:Archaea, p:"Euryarchaeota", c:"Methanomicrobia", o:Methanocellales	1				1	1			0.444444		1		0.571429			0.5	0.5	0.625	16
d:Archaea, p:"Euryarchaeota", c:"Methanomicrobia", o:Methanomicrobiales			0.0625		0	0.333333	0		0.347826		0.15625	0.2	0.333333	0.285714	0	0.27907	0.5	0.176471	136
d:Archaea, p:"Euryarchaeota", c:"Methanomicrobia", o:Methanosarcinales	1		0.333333			1	0.666667		0.4		0.229167	0.538462	0.386364	0.666667	0.5	0.6	1	0.275862	116
d:Archaea, p:"Euryarchaeota", c:Archaeoglobi, o:Archaeoglobales							0					0						0	3
d:Archaea, p:"Euryarchaeota", c:Halobacteria, o:Halobacteriales		0	1	1	0.73913	0.642857	0.434783	0.444444		1	0.25	0.445783	0.375	0.578947	0	0.25	0	0.448276	174
d:Archaea, p:"Euryarchaeota", c:Halobacteria, o:Haloferacales					0.333333	0	0.373494				0.636364	0.657143	0	0.4	0.666667	0		0.428571	133
d:Archaea, p:"Euryarchaeota", c:Halobacteria, o:Natrialbales					0.75	0.666667	0.5		0		1	0.833333	0	0.6		0	0	0.52381	21
d:Archaea, p:"Euryarchaeota", c:Methanobacteria, o:Methanobacteriales	0.941176	1	0.769231	0.909091	0.8	0.866667	0		0.666667	0	0.592593	0.4	0.625	0.896552	0.285714	0.809524	0.25	0.551913	183
d:Archaea, p:"Euryarchaeota", c:Methanococci, o:Methanococcales							0		0		0	0				0		0	12
d:Archaea, p:"Euryarchaeota", c:Thermococci, o:Thermococcales											0					0		0	13
d:Archaea, p:"Euryarchaeota", c:Thermoplasmata, o:Methanomassiliicoccales			0.0625	0	0	0	0		0.416667		0.0666667	0.12	0.235294	0.25	0.125	0.0588235	0.111111	0.0769231	91
d:Archaea, p:"Euryarchaeota", c:Thermoplasmata, o:Thermoplasmatales												0						0	2
d:Archaea, p:"Thaumarchaeota", , o:Nitrosopumilales	0	0.285714	0		0.384615	0.722222	0.272727	0.6	0.733333	0.666667	0.368421	0.326316	0.56	0.428571	0.257576	0.446154	0.45283	0.330472	233
d:Archaea, p:"Thaumarchaeota", , o:Nitrososphaerales	0.725	1	0.8	0.75	0.697674	0.755102		0.7	0.632653	0.772727	0.287879	0.516129	0.466667	0.625	0.8	0.518519	0.375	0.394558	294
d:Bacteria, p:"Acidobacteria", c:Holophagae, o:Acanthopleuribacterales										0		0		0	0	0	0	0	32
d:Bacteria, p:"Acidobacteria", c:Holophagae, o:Holophagales	0.5		1	0	0.75	0.416667			0.333333	0.5	0.25	0.384615	0.271186	0.388889	0.545455	0.293103	0.714286	0.232143	112
d:Bacteria, p:"Actinobacteria", c:Actinobacteria, o:Acidimicrobiales	0.112676	0.333333	0.137255	0.259259	0.132979	0.126923	0.285714	0.133333	0.0913462	0.197368	0.145349	0.151515	0.0870337	0.0949367	0.169492	0.109272	0.177215	0.0823271	911
d:Bacteria, p:"Actinobacteria", c:Actinobacteria, o:Actinomycetales	0.773196	0.732852	0.736638	0.787709	0.680064	0.664017	0.206897	0.752239	0.581036	0.586022	0.471154	0.371827	0.436074	0.557191	0.375648	0.4934	0.504149	0.439001	6369
d:Bacteria, p:"Actinobacteria", c:Actinobacteria, o:Bifidobacteriales	0.794118	0.888889	0.633333	0.533333	0.864865	0.761905		1	0.428571	1	0.5	0.444444	0.411765	0.703704	1	0.636364	0.428571	0.553719	121
d:Bacteria, p:"Actinobacteria", c:Actinobacteria, o:Coriobacteriales	0.714286	0.833333	0.378571	0.44	0.693878	0.669811		0.928571	0.125	1	0.285714	0.571429	0.652174	0.75		0.2	0.8	0.363409	399
d:Bacteria, p:"Actinobacteria", c:Actinobacteria, o:Euzebyales	0.5		0	0	0	0.142857			0			0.375	0.0714286	0	0.428571		1	0.116279	43
d:Bacteria, p:"Actinobacteria", c:Actinobacteria, o:Gaiellales	0.615385	0.75	0.54717	0.833333	0.516667	0.457143		0.551724	0.466667	0.521739	0.447059	0.566038	0.39011	0.468927	0.454545	0.397516	0.65	0.351931	466
d:Bacteria, p:"Actinobacteria", c:Actinobacteria, o:Nitriliruptorales	0				0.142857	0.3	0	1	0		0	0.214286	0	0.333333		0	0	0.181818	33
d:Bacteria, p:"Actinobacteria", c:Actinobacteria, o:Rubrobacterales	0.294118	0.3	0.5	0.444444	0.306122	0.256757		0.4	0.214286	0.4	0.189189	0.347826	0.130208	0.235294	0.4	0.176471	0.333333	0.131274	259
d:Bacteria, p:"Actinobacteria", c:Actinobacteria, o:Solirubrobacterales	0.491525	0.5	0.48	0.604167	0.409449	0.386957		0.675676	0.336283	0.487179	0.311111	0.347826	0.321101	0.387097	0.588235	0.339367	0.285714	0.298932	562
d:Bacteria, p:"Aquificae", c:Aquificae, o:Aquificales		1				1							1	1	0.5			0.95	20
d:Bacteria, p:"Armatimonadetes", c:Armatimonadia, o:Armatimonadales	0.0666667	0	0.0434783		0.0606061	0.0555556		0.25	0.0535714	0	0.25	0.3	0.04	0.045977	0.4	0.0595238	0.25	0.0393443	305
d:Bacteria, p:"Armatimonadetes", c:Chthonomonadetes, o:Chthonomonadales	0		0		0.0714286	0.111111		0	0.045045	0	0.02	0.25	0.0353982	0.0384615	0.25	0.0384615	0	0.0286738	279
d:Bacteria, p:"Armatimonadetes", c:Fimbriimonadia, o:Fimbriimonadales	0		0.5		0.714286	0.8		0.6	0.545455		0.4		0.733333	0.625		0.777778	0	0.666667	24
d:Bacteria, p:"Bacteroidetes", c:"Bacteroidia", o:"Bacteroidales"	0.422351	0.64	0.244275	0.238189	0.463958	0.429907	0.125	0.602564	0.197309	0.472727	0.2331	0.242991	0.268934	0.382114	0.311828	0.229621	0.392453	0.243614	4815
d:Bacteria, p:"Bacteroidetes", c:Cytophagia, o:Cytophagales	0.559671	0.353659	0.498258	0.391304	0.461672	0.408519	0.111111	0.521739	0.351351	0.251131	0.18609	0.180645	0.283219	0.281841	0.204762	0.257522	0.241279	0.213187	4095
d:Bacteria, p:"Bacteroidetes", c:Flavobacteriia, o:"Flavobacteriales"	0.715232	0.759494	0.66954	0.601093	0.70852	0.625	0.315789	0.781609	0.634021	0.514986	0.487805	0.442478	0.651079	0.676157	0.579545	0.526032	0.478178	0.475207	2904
d:Bacteria, p:"Bacteroidetes", c:Sphingobacteriia, o:"Sphingobacteriales"	0.628125	0.57265	0.440285	0.149194	0.522535	0.455167	0.157303	0.631818	0.45481	0.161032	0.262357	0.165863	0.359653	0.364099	0.202614	0.316084	0.217241	0.232093	5752
d:Bacteria, p:"Chlamydiae", c:Chlamydiia, o:Chlamydiales	0.125	0	0.277778	0.416667	0.228916	0.182796	0	0.333333	0.147059	0	0.134021	0.0511628	0.109091	0.167442	0.121951	0.0899054	0.0151515	0.0793977	1461
d:Bacteria, p:"Chlorobi", c:"Chlorobia", o:Chlorobiales	0		0		0	0.5			0	0	0.2	0	0	0.105263	0	0.5	0.6	0.126437	87
d:Bacteria, p:"Chloroflexi", c:Anaerolineae, o:Anaerolineales	0.0714286	0	0.125	0.125	0.178571	0.154412	0.0769231	0.6	0.0945559	0	0.130368	0.0975255	0.093913	0.161572	0.152439	0.143577	0.142857	0.0886288	1794
d:Bacteria, p:"Chloroflexi", c:Ardenticatenia, o:Ardenticatenales											0		0					0	2
d:Bacteria, p:"Chloroflexi", c:Caldilineae, o:Caldilineales	0	0.142857	0	0	0	0		0	0	0	0.0222222	0.0322581	0.00840336	0.0408163	0.0294118	0.0163934	0	0.0150376	266
d:Bacteria, p:"Chloroflexi", c:Chloroflexia, o:"Chloroflexales"		0	0	0.5	0	0		0			0	0.5	0.111111	0.384615	0.2	0.166667		0.210526	38
d:Bacteria, p:"Chloroflexi", c:Chloroflexia, o:"Herpetosiphonales"	1			0	1	0.6			0.5		1		0.5	0.333333		0.333333		0.6	5
d:Bacteria, p:"Chloroflexi", c:Chloroflexia, o:Kallotenuales													0					0	6
d:Bacteria, p:"Chloroflexi", c:Dehalococcoidia, o:Dehalococcoidales											0		0			0		0	2
d:Bacteria, p:"Chloroflexi", c:Ktedonobacteria, o:Ktedonobacterales			0	1		0			0	0.25		0	0.0714286			0	0	0.0625	32
d:Bacteria, p:"Chloroflexi", c:Ktedonobacteria, o:Thermogemmatisporales									0				0.5	1				0.5	10
d:Bacteria, p:"Chloroflexi", c:Thermoflexia, o:Thermoflexales														1				1	2
d:Bacteria, p:"Chloroflexi", c:Thermomicrobia, o:Sphaerobacterales	0		1		0.5	1			0			0	0.6	0.75				0.615385	13
d:Bacteria, p:"Chloroflexi", c:Thermomicrobia, o:Thermomicrobiales						0							0.5	1				0.666667	3
d:Bacteria, p:"Deferribacteres", c:Deferribacteres, o:Deferribacterales		1	0	0	0.666667	0.5					0	0.0833333	0	1	0.5	0.333333	0	0.1875	32
d:Bacteria, p:"Deinococcus-Thermus", c:Deinococci, o:Deinococcales	0.37037	0.875	0.568182	0.333333	0.475	0.384977	0	0.5	0.166667	0.157895	0	0.103448	0.358025	0.350365	0.210526	0.416667	0.230769	0.29589	365
d:Bacteria, p:"Deinococcus-Thermus", c:Deinococci, o:Thermales	1	1	1	1	1	1			0	1	0	0	0.538462	0.92	0.666667	0.444444	0.333333	0.644444	45
d:Bacteria, p:"Dictyoglomi", c:"Dictyoglomia", o:"Dictyoglomales"													0	0				0	2
d:Bacteria, p:"Elusimicrobia", c:Elusimicrobia, o:Elusimicrobiales	1		0.6	0.666667	1	0.6			0	0	0.0454545	0	0	0.1	0	0.0909091	0	0.125	56
d:Bacteria, p:"Fibrobacteres", c:"Fibrobacteria", o:"Fibrobacterales"	0.714286		0.461538	0.8	1	0.555556			0.166667		0	0	0.285714	0.375	0.1	0.121212	0	0.216495	97
d:Bacteria, p:"Fibrobacteres", c:Chitinivibrionia, o:Chitinivibrionales															0	0		0	1
d:Bacteria, p:"Fusobacteria", c:Fusobacteriia, o:"Fusobacteriales"	0.655914	0.883721	0.576087	0.625	0.677019	0.715116	1	1	1	0.678571	0.818182	0.709091	0.833333	0.725	0.8	0.675	0.794872	0.594872	390
d:Bacteria, p:"Gemmatimonadetes", c:Gemmatimonadetes, o:Gemmatimonadales	0.157895	0.4	0.238095	0	0.168831	0.172973		0.12	0.113537	0.170213	0.223214	0.340909	0.0973054	0.163866	0.571429	0.168224	0.45	0.0982456	855
d:Bacteria, p:"Lentisphaerae", c:"Lentisphaeria", o:Lentisphaerales		0				0				0.6		0.428571					0.444444	0.454545	11
d:Bacteria, p:"Lentisphaerae", c:"Lentisphaeria", o:Victivallales	0	1	0.209302		0.333333	0.666667			0				0.5	0.5		0.25		0.196078	51
d:Bacteria, p:"Lentisphaerae", c:Oligosphaeria, o:Oligosphaerales	0		0										0			0		0	11
d:Bacteria, p:"Planctomycetes", c:Phycisphaerae, o:Phycisphaerales			0	0						0		0	0	0	0		0	0	11
d:Bacteria, p:"Planctomycetes", c:Phycisphaerae, o:Tepidisphaerales	0	0	0		0	0		0	0.0263158	0	0.0333333	0	0.0172414	0	0	0	0	0.0104167	96
d:Bacteria, p:"Planctomycetes", c:Planctomycetia, o:Candidatus_Brocadiales		1			1						0.5	0.483871			0.5	0.769231	0.857143	0.5	44
d:Bacteria, p:"Planctomycetes", c:Planctomycetia, o:Planctomycetales	0.0813008	0.147541	0.108824	0.135593	0.0961857	0.111392	0.151515	0.172131	0.0458716	0.176471	0.0597926	0.0713073	0.0360913	0.0766445	0.0803898	0.0585075	0.0896861	0.0440385	7062
d:Bacteria, p:"Proteobacteria", c:"Zetaproteobacteria", o:"Mariprofundales"	0		1								0.75	0.647059		1	0.571429	1	0.818182	0.68	25
d:Bacteria, p:"Proteobacteria", c:Alphaproteobacteria, o:"Parvularculales"					0	1				0.285714		0	0	0	0		0.6	0.363636	11
d:Bacteria, p:"Proteobacteria", c:Alphaproteobacteria, o:Alphaproteobacteria_incertae_sedis	0.666667	0	0.571429	0.5	0.5	0.333333		0.375	0.25641	0.285714	0.342105	0.333333	0.360465	0.371429	0	0.271186	0.285714	0.284553	123
d:Bacteria, p:"Proteobacteria", c:Alphaproteobacteria, o:Caulobacterales	0.689655	0.806452	0.56701	0.277778	0.634146	0.617486	0.666667	0.758621	0.744681	0.464912	0.679245	0.666667	0.523649	0.542105	0.517647	0.574766	0.658537	0.436556	662
d:Bacteria, p:"Proteobacteria", c:Alphaproteobacteria, o:Kiloniellales			0				0	0		1		0.222222	0.5		0	0	0.5	0.176471	17
d:Bacteria, p:"Proteobacteria", c:Alphaproteobacteria, o:Kordiimonadales										0.4		0.333333			0.333333	0	0	0.357143	14
d:Bacteria, p:"Proteobacteria", c:Alphaproteobacteria, o:Magnetococcales											1	0	0.5					0.333333	3
d:Bacteria, p:"Proteobacteria", c:Alphaproteobacteria, o:Rhizobiales	0.773663	0.742647	0.741533	0.709524	0.747592	0.725683	0.705882	0.781915	0.579869	0.540426	0.524254	0.553398	0.526316	0.578744	0.533951	0.495606	0.700326	0.479723	3181
d:Bacteria, p:"Proteobacteria", c:Alphaproteobacteria, o:Rhodobacterales	0.884058	0.902439	0.789474	0.810606	0.881579	0.872832	0.909091	0.861111	0.787234	0.788618	0.862745	0.823691	0.86802	0.832636	0.854902	0.835498	0.896694	0.758311	1113
d:Bacteria, p:"Proteobacteria", c:Alphaproteobacteria, o:Rhodospirillales	0.325843	0.521739	0.385417	0.527273	0.353945	0.357923	0.285714	0.489209	0.315673	0.263514	0.209924	0.16285	0.232504	0.254054	0.187192	0.251901	0.333333	0.208919	3274
d:Bacteria, p:"Proteobacteria", c:Alphaproteobacteria, o:Rickettsiales	0.428571	0	0.625	0.5	0.8	0.533333		1	0.277778	0.125	0.5	0.375	0.257143	0.413793	0.416667	0.310345	0.333333	0.280576	139
d:Bacteria, p:"Proteobacteria", c:Alphaproteobacteria, o:Sneathiellales					0	0			0	0.2	0.0689655	0.392857	0.030303	0	0.2	0.0277778	0.461538	0.127451	102
d:Bacteria, p:"Proteobacteria", c:Alphaproteobacteria, o:Sphingomonadales	0.789189	0.842697	0.829181	0.848837	0.809524	0.775974	0.6	0.816327	0.756098	0.731844	0.569444	0.451505	0.631119	0.684	0.633663	0.56661	0.600962	0.527682	1734
d:Bacteria, p:"Proteobacteria", c:Betaproteobacteria, o:"Procabacteriales"	0					0								0	0	0		0	3
d:Bacteria, p:"Proteobacteria", c:Betaproteobacteria, o:Burkholderiales	0.857143	0.961538	0.908213	0.906977	0.858657	0.836207	1	0.940594	0.776119	0.783951	0.738916	0.780822	0.70073	0.781991	0.843972	0.651992	0.813333	0.66965	1341
d:Bacteria, p:"Proteobacteria", c:Betaproteobacteria, o:Ferritrophicales	0.333333	0.5	0	1	0.5	0.166667		0	0.75	0.5	0.6	0.666667	0.444444	0.571429	0.666667	0.5	0.5	0.409091	22
d:Bacteria, p:"Proteobacteria", c:Betaproteobacteria, o:Ferrovales				0	0				0			0	0.285714	0.333333	1	1	1	0.285714	7
d:Bacteria, p:"Proteobacteria", c:Betaproteobacteria, o:Gallionellales	1				0.666667	0.666667			1		0.666667	0.75	0.625	0.714286	1	0.75	1	0.615385	26
d:Bacteria, p:"Proteobacteria", c:Betaproteobacteria, o:Hydrogenophilales	1	1	1	1	0.666667	0.692308			0.5	1	0.375	0.666667	0.380952	0.789474	0.8	0.571429	0.714286	0.530612	49
d:Bacteria, p:"Proteobacteria", c:Betaproteobacteria, o:Methylophilales	1		0.75	0.5	1	0.9375		1	0.875	0.666667	0.8	0.875	0.647059	0.818182	0.75	0.823529	0.75	0.608696	46
d:Bacteria, p:"Proteobacteria", c:Betaproteobacteria, o:Neisseriales	0.703704	0.8125	0.68	0.785714	0.708861	0.714286	0	0.875	0.566667	0.631579	0.565217	0.590909	0.493976	0.648649	0.444444	0.648148	0.75	0.634328	268
d:Bacteria, p:"Proteobacteria", c:Betaproteobacteria, o:Nitrosomonadales	0.75	0.333333	0.454545	0	0.615385	0.526316	1	0.8	0.142857	1	0.347826	0.785714	0.301887	0.45	0.875	0.285714	0.714286	0.393617	94
d:Bacteria, p:"Proteobacteria", c:Betaproteobacteria, o:Rhodocyclales	0.888889	0.6	0.8125	1	0.826087	0.823529	0	0.857143	0.833333	0.833333	0.702703	0.678571	0.763889	0.770833	0.866667	0.666667	0.833333	0.699346	153
d:Bacteria, p:"Proteobacteria", c:Betaproteobacteria, o:Sulfuricellales	1	1			1	0.857143			1	1	0.75	1	0.714286	0.857143		0.75		0.769231	13
d:Bacteria, p:"Proteobacteria", c:Deltaproteobacteria, o:Bdellovibrionales	0.235294	0	0.320988	0.173913	0.32381	0.303448	0	0.307692	0.22807	0.191667	0.193548	0.231405	0.191136	0.214545	0.197183	0.146209	0.255814	0.153913	1150
d:Bacteria, p:"Proteobacteria", c:Deltaproteobacteria, o:Bradymonadales			0	0	1	1	0			0		0.333333	0.5	1	0.5	0	0.333333	0.222222	9
d:Bacteria, p:"Proteobacteria", c:Deltaproteobacteria, o:Deltaproteobacteria_incertae_sedis	0				0	0			0	0	0	0	0	0		0	0	0	22
d:Bacteria, p:"Proteobacteria", c:Deltaproteobacteria, o:Desulfarculales					0	0			0		0	0	0	0	0	0	0	0	17
d:Bacteria, p:"Proteobacteria", c:Deltaproteobacteria, o:Desulfobacterales	0.4	0.1	0.28125	1	0.142857	0.425532	0.166667	0.166667	0.0833333	0.45	0.286585	0.222727	0.176991	0.271429	0.333333	0.25	0.325397	0.174834	755
d:Bacteria, p:"Proteobacteria", c:Deltaproteobacteria, o:Desulfovibrionales	0.736842	0.6	0.284404	0.366667	0.384615	0.571429	0.181818	0.5	0.390244	0.214286	0.184211	0.221053	0.309091	0.578947	0.272727	0.325581	0.266667	0.252955	423
d:Bacteria, p:"Proteobacteria", c:Deltaproteobacteria, o:Desulfuromonadales	0.478261	0.333333	0.36	0	0.268293	0.371901	0	0	0.342342	0.0791367	0.190955	0.175281	0.210216	0.197674	0.256	0.221939	0.230769	0.154103	1499
d:Bacteria, p:"Proteobacteria", c:Deltaproteobacteria, o:Myxococcales	0.201681	0.181818	0.186667	0.313725	0.157377	0.207055	0.0625	0.292929	0.096533	0.0810056	0.0771445	0.0785071	0.0920871	0.113924	0.097561	0.0953437	0.087963	0.0728844	6133
d:Bacteria, p:"Proteobacteria", c:Deltaproteobacteria, o:Syntrophobacterales	0.4		0.125		0.375	0.25641	0		0.216216	0	0.210046	0.0576923	0.128405	0.194444	0.190476	0.248677	0.253521	0.144518	602
d:Bacteria, p:"Proteobacteria", c:Epsilonproteobacteria, o:Campylobacterales	1	0.68	0.808219	0.8	0.773585	0.713115		0.666667	0.666667	0.5	0.395349	0.314554	0.636364	0.698413	0.404494	0.46988	0.342466	0.441905	525
d:Bacteria, p:"Proteobacteria", c:Epsilonproteobacteria, o:Nautiliales										0		0			0	0	0	0	4
d:Bacteria, p:"Proteobacteria", c:Gammaproteobacteria, o:"Enterobacteriales"	0.952381	0.857143	0.830508	0.722222	0.851852	0.870968	0.5	0.8	0.619048	0.578947	0.6	0.454545	0.640625	0.59322	0.444444	0.5	0.382353	0.619048	294
d:Bacteria, p:"Proteobacteria", c:Gammaproteobacteria, o:"Salinisphaerales"	1				0	1	0		1	1		0.333333		1			1	0.6	15
d:Bacteria, p:"Proteobacteria", c:Gammaproteobacteria, o:"Vibrionales"	1	1	1	1	1	0.933333	1	1	0.75	0.916667	0.666667	0.708333	0.714286	0.727273	0.714286	0.833333	0.8	0.714286	70
d:Bacteria, p:"Proteobacteria", c:Gammaproteobacteria, o:Acidithiobacillales						0			0		0		0		0	0		0	4
d:Bacteria, p:"Proteobacteria", c:Gammaproteobacteria, o:Aeromonadales	0.653846	1	0.56	1	0.842105	0.736842		1	0.875	1	1	0.444444	0.555556	0.642857	0.75	0.615385	1	0.590361	83
d:Bacteria, p:"Proteobacteria", c:Gammaproteobacteria, o:Alteromonadales	0.733333	0.875	0.625	0.666667	0.896552	0.820225	0.888889	0.666667	0.25	0.688742	0.304348	0.633663	0.5	0.681818	0.731959	0.516129	0.721088	0.555759	547
d:Bacteria, p:"Proteobacteria", c:Gammaproteobacteria, o:Arenicellales			0	0		0.5				0.666667	0	1	0	1	0.4	0	1	0.333333	9
d:Bacteria, p:"Proteobacteria", c:Gammaproteobacteria, o:Cardiobacteriales	0.666667	0.75	1	1	0.666667	0.625		1	0			1	0.25	0.555556		1		0.55	20
d:Bacteria, p:"Proteobacteria", c:Gammaproteobacteria, o:Chromatiales	0.5	0.461538	0.386364	0.444444	0.535714	0.46789	0.333333	0.7	0.170213	0.276923	0.230159	0.289562	0.2	0.342657	0.256637	0.195122	0.352381	0.201961	1020
d:Bacteria, p:"Proteobacteria", c:Gammaproteobacteria, o:Gammaproteobacteria_incertae_sedis		1	0.75	0.857143	0.333333	0.8	0.166667	0	0.5	1	0.5	0.576923	0.4	0.8	0.833333	0.555556	0.733333	0.584906	53
d:Bacteria, p:"Proteobacteria", c:Gammaproteobacteria, o:Legionellales	0.578947	0.571429	0.284211	0.5	0.337662	0.471014		0.666667	0.227882	0.227273	0.185567	0.121212	0.173581	0.249307	0.247863	0.227816	0.342105	0.195621	2101
d:Bacteria, p:"Proteobacteria", c:Gammaproteobacteria, o:Methylococcales	0.714286	1	0.5	0.6	0.7	0.638889	0.25		0.75	0.647059	0.617284	0.643678	0.551724	0.6	0.64	0.529412	0.717949	0.553517	327
d:Bacteria, p:"Proteobacteria", c:Gammaproteobacteria, o:Oceanospirillales	0.733333	0.727273	0.344828	0.75	0.714286	0.708738	0.4375	0.714286	0.0869565	0.630137	0.235294	0.430052	0.152047	0.328571	0.55	0.211009	0.535088	0.34	650
d:Bacteria, p:"Proteobacteria", c:Gammaproteobacteria, o:Orbales	0	0.888889	1		0.916667	0.666667		1		0.5	0		0.333333	0.333333		0		0.615385	26
d:Bacteria, p:"Proteobacteria", c:Gammaproteobacteria, o:Pasteurellales	0.933333	0.73913	0.833333	0.84	0.940299	0.905405	0	1	0.5	1	0.272727	0.458333	0.428571	0.783784	0.5	0.34375	0.428571	0.666667	234
d:Bacteria, p:"Proteobacteria", c:Gammaproteobacteria, o:Pseudomonadales	0.868613	0.903226	0.919463	0.963636	0.833333	0.848185	1	0.943396	0.771084	0.929825	0.644068	0.726027	0.676471	0.755319	0.851852	0.697561	0.901408	0.691011	712
d:Bacteria, p:"Proteobacteria", c:Gammaproteobacteria, o:Thiotrichales	0.333333		0.2	1	0.333333	0.545455	1	0	0	0.4375	0.1	0.47619	0.153846	0.368421	0.619048	0.346154	0.56	0.415094	106
d:Bacteria, p:"Proteobacteria", c:Gammaproteobacteria, o:Xanthomonadales	0.760563	0.925926	0.796296	0.96	0.790323	0.711934	1	0.825	0.459596	0.573529	0.504854	0.461538	0.505092	0.614286	0.604651	0.454839	0.660714	0.451577	888
d:Bacteria, p:"Proteobacteria", c:Oligoflexia, o:Oligoflexales	0	0	0		0	0		0	0	0	0	0	0	0	0	0	0	0	48
d:Bacteria, p:"Spirochaetes", c:Spirochaetia, o:Spirochaetales	0.342105	1	0.126126	0.203704	0.239437	0.333333	0	0.333333	0.0196078	0	0.0566038	0.0629139	0.0574163	0.24031	0.0714286	0.0821256	0.0512821	0.090999	1011
d:Bacteria, p:"Synergistetes", c:Synergistia, o:Synergistales	0.857143	1	0.5	0.166667	0.615385	0.857143		1				0		0.857143		0.5		0.358209	67
d:Bacteria, p:"Tenericutes", c:Mollicutes, o:Acholeplasmatales	0.2		0.333333		0	0.333333		1				0		0	0	0	0	0.111111	27
d:Bacteria, p:"Tenericutes", c:Mollicutes, o:Anaeroplasmatales			0	0		0								0				0	17
d:Bacteria, p:"Tenericutes", c:Mollicutes, o:Entomoplasmatales		0	0.333333		0.666667	0.2			1	0			0	0.333333		0	0.5	0.259259	27
d:Bacteria, p:"Tenericutes", c:Mollicutes, o:Mycoplasmatales	0.454545	0.333333	0.157895	0.444444	0.375	0.410256			0	0.25	0	0	0	0.363636	0	0	0	0.175325	154
d:Bacteria, p:"Thermodesulfobacteria", c:Thermodesulfobacteria, o:Thermodesulfobacteriales														1				1	1
d:Bacteria, p:"Thermotogae", c:Thermotogae, o:Kosmotogales	1																	1	1
d:Bacteria, p:"Thermotogae", c:Thermotogae, o:Petrotogales	1				1											1		1	2
d:Bacteria, p:"Thermotogae", c:Thermotogae, o:Thermotogales									0				0	1	1	0		0.428571	7
d:Bacteria, p:"Verrucomicrobia", c:Opitutae, o:Opitutales	0.5	0.6	0.48		0.583333	0.469388		0.571429	0.348214	0.533333	0.362745	0.5	0.384328	0.336634	0.551724	0.393064	0.333333	0.332512	406
d:Bacteria, p:"Verrucomicrobia", c:Opitutae, o:Puniceicoccales	0	0	0	0	0.0909091	0.227273	0.142857	0	0.176471	0.135135	0.2	0.144737	0.117647	0.25	0.122449	0.0454545	0.171875	0.0862745	255
d:Bacteria, p:"Verrucomicrobia", c:Verrucomicrobiae, o:Verrucomicrobiales	0.578947	0.55	0.317073	0.215686	0.531915	0.413793	0.111111	0.5625	0.3125	0.144981	0.217143	0.205021	0.246964	0.305677	0.25	0.288991	0.274074	0.202716	1031
d:Bacteria, p:Firmicutes, c:Bacilli, o:Bacillales	0.793522	0.97619	0.794944	0.852349	0.769231	0.779514	1	0.824561	0.73622	0.804878	0.760684	0.741497	0.66248	0.741935	0.82716	0.771875	0.860465	0.674237	1409
d:Bacteria, p:Firmicutes, c:Bacilli, o:Lactobacillales	0.775665	0.858696	0.752988	0.784483	0.75	0.814815	1	0.916667	0.465517	0.818182	0.489796	0.614286	0.342995	0.675824	0.75	0.695238	0.857143	0.613208	954
d:Bacteria, p:Firmicutes, c:Clostridia, o:Clostridiales	0.494643	0.719603	0.260263	0.391551	0.538819	0.486991	0.333333	0.662281	0.242365	0.69697	0.34269	0.301587	0.294743	0.429365	0.283636	0.227607	0.490196	0.271798	13591
d:Bacteria, p:Firmicutes, c:Clostridia, o:Halanaerobiales	0.5		0	1	1	0.4	0.142857		0		0.5	0.214286	0.285714	0	0	0	0.5	0.180556	72
d:Bacteria, p:Firmicutes, c:Clostridia, o:Natranaerobiales	0		0	0	0	0			0		0	0	0		0	0	0	0	19
d:Bacteria, p:Firmicutes, c:Clostridia, o:Thermoanaerobacterales		1	0.5		1	0.5		1	0		0.333333	0	0.5	0			0	0.214286	14
d:Bacteria, p:Firmicutes, c:Erysipelotrichia, o:Erysipelotrichales	0.544304	0.764706	0.307692	0.414286	0.697368	0.530612		0.608696	0.333333	1	0.727273	0.571429	0.589744	0.6	0.75	0.271186	0.625	0.352403	437
d:Bacteria, p:Firmicutes, c:Negativicutes, o:Selenomonadales	0.77551	0.84375	0.568182	0.414286	0.696	0.68	0	0.875	0.268293	0.888889	0.421053	0.756757	0.454545	0.669421	0.666667	0.414414	0.85	0.445151	629
d:Bacteria, p:Ignavibacteriae, c:Ignavibacteria, o:Ignavibacteriales			0.5	1	0.5	0.428571			0.0869565		0.24	0.285714	0.1	0.214286	0.2	0.136364	0.307692	0.152941	85
d:Bacteria, p:Nitrospinae, c:Nitrospinia, o:Nitrospinales										0		0			0		0	0	23
d:Bacteria, p:Nitrospirae, c:"Nitrospira", o:"Nitrospirales"	0.75	0.666667	0.666667	0.5	0.727273	0.736842	1	0.8	0.454545	0.285714	0.388889	0.615385	0.404255	0.521739	0.6	0.37931	0.375	0.418919	74
Un	0.161692	0.196213	0.070254	0.108376	0.13034	0.126572	0.033123	0.155664	0.044357	0.0966988	0.0353985	0.0361336	0.048858	0.0759101	0.0561162	0.0361457	0.075349	0.0348579	169144

## Sheet: Family
empo_1	Free-living	Host-associated	Host-associated	Host-associated	Host-associated	Host-associated	Free-living	Host-associated	Host-associated	Host-associated	Free-living	Free-living	Free-living	Free-living	Free-living	Free-living	Free-living
empo_2	Non-saline	Animal	Animal	Animal	Animal	Animal	Saline	Plant	Plant	Plant	Non-saline	Saline	Non-saline	Non-saline	Saline	Non-saline	Saline
empo_3	Aerosol (non-saline)	Animal corpus	Animal distal gut	Animal proximal gut	Animal secretion	Animal surface	Hypersaline (saline)	Plant corpus	Plant rhizosphere	Plant surface	Sediment (non-saline)	Sediment (saline)	Soil (non-saline)	Surface (non-saline)	Surface (saline)	Water (non-saline)	Water (saline)	ALL
samples	81	322	953	354	917	987	13	123	552	953	544	541	954	953	117	954	682	10000	OTUs
POTU (100%)/all	0.167341	0.283097	0.0938308	0.153385	0.14299	0.114705	0.0594901	0.23661	0.0360915	0.0864224	0.0226716	0.0325333	0.0287714	0.0654851	0.0549211	0.0291679	0.0860522	0.0210678
d:Archaea, p:"Crenarchaeota", c:Thermoprotei, o:Desulfurococcales, f:Desulfurococcaceae											0		1					0.5	2
d:Archaea, p:"Crenarchaeota", c:Thermoprotei, o:Sulfolobales, f:Sulfolobaceae													1					1	1
d:Archaea, p:"Crenarchaeota", c:Thermoprotei, o:Thermoproteales, f:Thermoproteaceae													0	0				0	4
d:Archaea, p:"Euryarchaeota", c:"Methanomicrobia", o:Methanocellales, f:Methanocellaceae	1				1	0.5			0.222222		0.25		0.285714			0	0	0.1875	16
d:Archaea, p:"Euryarchaeota", c:"Methanomicrobia", o:Methanomicrobiales, f:Methanocorpusculaceae			0		0	0										0	0	0	25
d:Archaea, p:"Euryarchaeota", c:"Methanomicrobia", o:Methanomicrobiales, f:Methanomicrobiaceae					0	0	0		0		0	0		0		0		0	15
d:Archaea, p:"Euryarchaeota", c:"Methanomicrobia", o:Methanomicrobiales, f:Methanomicrobiales_incertae_sedis											0.5	1						0.5	2
d:Archaea, p:"Euryarchaeota", c:"Methanomicrobia", o:Methanomicrobiales, f:Methanoregulaceae						0			0.0769231		0	0	0.117647	0		0.0555556	0	0.0526316	57
d:Archaea, p:"Euryarchaeota", c:"Methanomicrobia", o:Methanomicrobiales, f:Methanospirillaceae									0		0		0			0		0	9
d:Archaea, p:"Euryarchaeota", c:"Methanomicrobia", o:Methanosarcinales, f:Methanosarcinaceae	1		0.166667			1	1		0.5		0.5	0.571429	0.571429	1	0.5	0.75	1	0.344828	29
d:Archaea, p:"Euryarchaeota", c:"Methanomicrobia", o:Methanosarcinales, f:Methanotrichaceae	0					0			0.0294118		0	0	0	0		0	0	0.0169492	59
d:Archaea, p:"Euryarchaeota", c:"Methanomicrobia", o:Methanosarcinales, f:Methermicoccaceae							0				0		0					0	3
d:Archaea, p:"Euryarchaeota", c:Archaeoglobi, o:Archaeoglobales, f:Archaeoglobaceae							0											0	1
d:Archaea, p:"Euryarchaeota", c:Halobacteria, o:Halobacteriales, f:Halobacteriaceae		0	0	0	0.272727	0.192308	0.1375	0.111111		1	0	0.180556	0	0.277778	0	0	0	0.142857	154
d:Archaea, p:"Euryarchaeota", c:Halobacteria, o:Haloferacales, f:Haloferacaceae					0	0	0.152778				0.4	0.261538	0	0.222222	0.25			0.162393	117
d:Archaea, p:"Euryarchaeota", c:Halobacteria, o:Natrialbales, f:Natrialbaceae					0.666667	0.6	0.5		0		0.5	0.333333	0	0.2				0.3125	16
d:Archaea, p:"Euryarchaeota", c:Methanobacteria, o:Methanobacteriales, f:Methanobacteriaceae	0.5	1	0.169231	0.333333	0.555556	0.413793	0		0.5		0.190476	0.26087	0.357143	0.448276	0.5	0.25641	0.285714	0.150327	153
d:Archaea, p:"Euryarchaeota", c:Methanococci, o:Methanococcales, f:Methanococcaceae											0	0						0	5
d:Archaea, p:"Euryarchaeota", c:Thermococci, o:Thermococcales, f:Thermococcaceae											0					0		0	5
d:Archaea, p:"Euryarchaeota", c:Thermoplasmata, o:Methanomassiliicoccales, f:Methanomassiliicoccaceae			0.0833333	0		0	0		0		0	0	0	0	0	0	0	0.0138889	72
d:Archaea, p:"Euryarchaeota", c:Thermoplasmata, o:Thermoplasmatales, f:Thermoplasmatales_incertae_sedis												0						0	1
d:Archaea, p:"Thaumarchaeota", , o:Nitrosopumilales, f:Nitrosopumilaceae	0	0	0		0.307692	0.277778	0	0.2	0.555556	0.333333	0.148148	0.0434783	0.285714	0.166667	0.030303	0.12963	0.16	0.0631068	206
d:Archaea, p:"Thaumarchaeota", , o:Nitrososphaerales, f:Nitrososphaeraceae	0.131579	0.5	0.2	0.166667	0.166667	0.125		0.3	0.130435	0.0909091	0.0888889	0.129032	0.046875	0.150943	0.6	0.133333	0.1	0.0350195	257
d:Bacteria, p:"Acidobacteria", c:Holophagae, o:Acanthopleuribacterales, f:Acanthopleuribacteraceae										0		0		0		0	0	0	23
d:Bacteria, p:"Acidobacteria", c:Holophagae, o:Holophagales, f:Holophagaceae	0.5		1	0	0.25	0.0909091			0.0243902	0	0.0188679	0.0833333	0.0181818	0.0588235	0.1	0.0363636	0.142857	0.0194175	103
d:Bacteria, p:"Actinobacteria", c:Actinobacteria, o:Acidimicrobiales, f:"Acidimicrobineae"_incertae_sedis	0		0	0	0	0		0	0	0	0	0	0	0	0	0	0	0	111
d:Bacteria, p:"Actinobacteria", c:Actinobacteria, o:Acidimicrobiales, f:Acidimicrobiaceae	0	0.111111	0.03125	0	0.015625	0.0106383	0.333333	0	0	0.025	0.016129	0.0392157	0.00740741	0.00877193	0.05	0.00854701	0.0333333	0.00694444	288
d:Bacteria, p:"Actinobacteria", c:Actinobacteria, o:Acidimicrobiales, f:Iamiaceae	0	0	0	0	0	0		0	0	0	0	0	0	0	0	0	0	0	108
d:Bacteria, p:"Actinobacteria", c:Actinobacteria, o:Actinomycetales, f:Acidothermaceae			0	0	0	0	0				0	0	0.166667	0	0	0	0	0.0625	16
d:Bacteria, p:"Actinobacteria", c:Actinobacteria, o:Actinomycetales, f:Actinomycetaceae	0.283333	0.428571	0.357143	0.444444	0.478261	0.421053		0.7	1	0.8	0.833333	0.454545	0.454545	0.557692	0.25	0.666667	0.75	0.225275	182
d:Bacteria, p:"Actinobacteria", c:Actinobacteria, o:Actinomycetales, f:Actinopolysporaceae	1					1							0	1		1		0.333333	3
d:Bacteria, p:"Actinobacteria", c:Actinobacteria, o:Actinomycetales, f:Actinospicaceae	0		0.5		1	1			0		0	0	0.0666667	0.5		0	0	0.0625	16
d:Bacteria, p:"Actinobacteria", c:Actinobacteria, o:Actinomycetales, f:Beutenbergiaceae	0		0		0	0				0			0	0		0		0	3
d:Bacteria, p:"Actinobacteria", c:Actinobacteria, o:Actinomycetales, f:Bogoriellaceae	0.6		0.285714	0	0.333333	0.333333		1	0	0.5	0	0	0.142857	0.285714		0.4	0	0.217391	23
d:Bacteria, p:"Actinobacteria", c:Actinobacteria, o:Actinomycetales, f:Brevibacteriaceae	0.714286	1	0.368421	1	0.368421	0.242424		0.5	1	0.6	0.5		0.8	0.333333		1	1	0.181818	44
d:Bacteria, p:"Actinobacteria", c:Actinobacteria, o:Actinomycetales, f:Catenulisporaceae	0			1	1				0.5	0	0.333333	0.25	0.105263	0		0	0	0.0952381	21
d:Bacteria, p:"Actinobacteria", c:Actinobacteria, o:Actinomycetales, f:Cellulomonadaceae	0.4	1	0.666667	0.666667	0.545455	0.428571	1	0	0.571429	0.444444	0.3	0.285714	0.222222	0.466667	1	0.4375	0.333333	0.195652	46
d:Bacteria, p:"Actinobacteria", c:Actinobacteria, o:Actinomycetales, f:Corynebacteriaceae	0.418182	0.636364	0.595745	0.576923	0.545455	0.410256	1	0.666667	0.727273	0.85	0.888889	0.733333	0.7	0.480769	1	0.642857	0.777778	0.216049	162
d:Bacteria, p:"Actinobacteria", c:Actinobacteria, o:Actinomycetales, f:Corynebacterineae_incertae_sedis			0.5		0.5	0.5							1			1		0.333333	3
d:Bacteria, p:"Actinobacteria", c:Actinobacteria, o:Actinomycetales, f:Cryptosporangiaceae	0.2	0.5	0.25	0.5	0.181818	0.285714		0	0.428571	0.333333	0.285714	0	0.111111	0.153846	0	0.166667	0.5	0.0816327	49
d:Bacteria, p:"Actinobacteria", c:Actinobacteria, o:Actinomycetales, f:Demequinaceae	1	1	1	1	0.666667	0.5	1		0.5		0	0	0.25	0.5	0	0	1	0.428571	7
d:Bacteria, p:"Actinobacteria", c:Actinobacteria, o:Actinomycetales, f:Dermabacteraceae	0.666667	0.8	0.7	0.5	0.333333	0.291667		0.8	1	1	1	0.5	0.75	0.4		0.75	1	0.212121	33
d:Bacteria, p:"Actinobacteria", c:Actinobacteria, o:Actinomycetales, f:Dermacoccaceae	1		0.833333	1	0.8	0.625		0	1	0.5		1	1	0.625	0	0.666667	1	0.384615	13
d:Bacteria, p:"Actinobacteria", c:Actinobacteria, o:Actinomycetales, f:Dermatophilaceae	0		1	0.666667	0.5	0.4		0.5		0.5				0.5				0.285714	7
d:Bacteria, p:"Actinobacteria", c:Actinobacteria, o:Actinomycetales, f:Dietziaceae	0.461538	1	0.416667	1	0.7	0.318182		1	0.666667	0.75	0.666667	0.8	1	0.583333	0.5	1	0.75	0.235294	34
d:Bacteria, p:"Actinobacteria", c:Actinobacteria, o:Actinomycetales, f:Geodermatophilaceae	0.5	0.727273	0.424242	0.666667	0.481481	0.36		0.571429	0.241379	0.448276	0.25	0.588235	0.193182	0.292683	0.5	0.309524	0.666667	0.147651	149
d:Bacteria, p:"Actinobacteria", c:Actinobacteria, o:Actinomycetales, f:Glycomycetaceae	0		0		0.285714	0.115385		0.25	0.4				0.2	0.333333		0.333333	0	0.0882353	34
d:Bacteria, p:"Actinobacteria", c:Actinobacteria, o:Actinomycetales, f:Intrasporangiaceae	0.5625	0.9	0.409091	0.571429	0.416667	0.318182		0.583333	0.666667	0.636364	0.461538	0.545455	0.363636	0.325	1	0.407407	0.4	0.191011	89
d:Bacteria, p:"Actinobacteria", c:Actinobacteria, o:Actinomycetales, f:Jiangellaceae	0					0.375	0		0		0	0	0.285714	0	0	0	0	0.142857	21
d:Bacteria, p:"Actinobacteria", c:Actinobacteria, o:Actinomycetales, f:Jonesiaceae	1		1			1												1	1
d:Bacteria, p:"Actinobacteria", c:Actinobacteria, o:Actinomycetales, f:Kineosporiaceae	0.210526	0.333333	0.2	0.333333	0.173913	0.114286		0.666667	0.25	0.08	0.142857	0.0769231	0.0754717	0.185185	0	0.148148	0.2	0.0645161	93
d:Bacteria, p:"Actinobacteria", c:Actinobacteria, o:Actinomycetales, f:Microbacteriaceae	0.465116	0.764706	0.553846	0.565217	0.472973	0.385965	0.4	0.695652	0.685714	0.444444	0.592593	0.485714	0.416667	0.447761	0.464286	0.406593	0.607143	0.225455	275
d:Bacteria, p:"Actinobacteria", c:Actinobacteria, o:Actinomycetales, f:Micrococcaceae	0.377049	0.366667	0.471698	0.85	0.348315	0.238806	0	0.444444	0.55	0.73913	0.833333	0.464286	0.377778	0.348485	0.461538	0.533333	0.888889	0.154812	239
d:Bacteria, p:"Actinobacteria", c:Actinobacteria, o:Actinomycetales, f:Micrococcineae_incertae_sedis	0.5		0.5	1		1				1	1	0.333333	1		0.333333	0.5	0	0.4	5
d:Bacteria, p:"Actinobacteria", c:Actinobacteria, o:Actinomycetales, f:Micromonosporaceae	0.20339	0.444444	0.323944	0.555556	0.166667	0.164384	0	0.259259	0.135417	0.411765	0.138462	0.155172	0.0782609	0.128492	0.238095	0.165517	0.105263	0.0602782	647
d:Bacteria, p:"Actinobacteria", c:Actinobacteria, o:Actinomycetales, f:Mycobacteriaceae	0.782609	0.846154	0.617647	0.9375	0.636364	0.611111		0.615385	0.580645	0.705882	0.482759	0.428571	0.376812	0.454545	0.666667	0.30303	0.619048	0.232	125
d:Bacteria, p:"Actinobacteria", c:Actinobacteria, o:Actinomycetales, f:Nakamurellaceae	0.333333	1	0.2	0.333333	0.230769	0.272727		0.5	0.222222	0.2	0	0	0.222222	0.166667	0	0.230769	0	0.178571	28
d:Bacteria, p:"Actinobacteria", c:Actinobacteria, o:Actinomycetales, f:Nocardiaceae	0.625	0.6	0.545455	0.642857	0.567568	0.491525		0.833333	0.735294	0.75	0.833333	0.461538	0.5625	0.625	0.8	0.5625	0.615385	0.319728	147
d:Bacteria, p:"Actinobacteria", c:Actinobacteria, o:Actinomycetales, f:Nocardioidaceae	0.358974	0.391304	0.291262	0.485714	0.216049	0.181395	1	0.488372	0.347222	0.464286	0.25	0.405405	0.182879	0.226277	0.571429	0.23622	0.454545	0.114943	435
d:Bacteria, p:"Actinobacteria", c:Actinobacteria, o:Actinomycetales, f:Nocardiopsaceae	0.538462	1	0.222222	1	0.5	0.421053		1	1	1			0.75	0.833333				0.344828	29
d:Bacteria, p:"Actinobacteria", c:Actinobacteria, o:Actinomycetales, f:Promicromonosporaceae	0.5	0	0.538462	0.833333	0.538462	0.533333		0.5	0.8	1	1		0.666667	0.6	1	1	1	0.307692	26
d:Bacteria, p:"Actinobacteria", c:Actinobacteria, o:Actinomycetales, f:Propionibacteriaceae	0.315789	1	0.5	1	0.411765	0.3125		0.25	0.5	0.125	0.2	0	0.0625	0.235294	0	0.117647	0.111111	0.135417	96
d:Bacteria, p:"Actinobacteria", c:Actinobacteria, o:Actinomycetales, f:Pseudonocardiaceae	0.471698	0.352941	0.260274	0.5	0.296296	0.255474		0.46875	0.298851	0.37037	0.111111	0.258065	0.173913	0.20339	0.153846	0.165354	0.3	0.133663	404
d:Bacteria, p:"Actinobacteria", c:Actinobacteria, o:Actinomycetales, f:Rarobacteraceae			0			0								0				0	2
d:Bacteria, p:"Actinobacteria", c:Actinobacteria, o:Actinomycetales, f:Ruaniaceae						1												1	1
d:Bacteria, p:"Actinobacteria", c:Actinobacteria, o:Actinomycetales, f:Sanguibacteraceae			1		0	0.142857	0	1		0		0	0.5	1		0.333333	0	0.0714286	14
d:Bacteria, p:"Actinobacteria", c:Actinobacteria, o:Actinomycetales, f:Segniliparaceae			0.5		1	0												0.5	2
d:Bacteria, p:"Actinobacteria", c:Actinobacteria, o:Actinomycetales, f:Sporichthyaceae	0.25		0		0.333333	0.25			0		0	0	0.1	0.2		0	0	0.0588235	17
d:Bacteria, p:"Actinobacteria", c:Actinobacteria, o:Actinomycetales, f:Streptomycetaceae	0.512821	0.272727	0.545455	0.764706	0.568182	0.391753		0.8	0.419355	0.424242	0.361111	0.481481	0.235043	0.314815	0.2	0.351648	0.5	0.183333	360
d:Bacteria, p:"Actinobacteria", c:Actinobacteria, o:Actinomycetales, f:Streptosporangiaceae	0.5		0.230769	0.666667	0.5	0.384615		0	0.538462	0.4	0.5	0.5	0.176471	0.454545	0	0.5	0	0.139535	86
d:Bacteria, p:"Actinobacteria", c:Actinobacteria, o:Actinomycetales, f:Streptosporangineae_incertae_sedis			0										0					0	1
d:Bacteria, p:"Actinobacteria", c:Actinobacteria, o:Actinomycetales, f:Thermomonosporaceae	0.8	0	0.428571	0.333333	0.555556	0.571429		1	0.263158	0.142857		0	0.183333	0.285714		0.125	0	0.184211	76
d:Bacteria, p:"Actinobacteria", c:Actinobacteria, o:Actinomycetales, f:Tsukamurellaceae			1	1	1	1						0	1	1				0.8	5
d:Bacteria, p:"Actinobacteria", c:Actinobacteria, o:Bifidobacteriales, f:Bifidobacteriaceae	0.382353	0.5625	0.576923	0.5	0.527778	0.461538		0.8	0.428571	1	1	1	0.636364	0.423077	0.5	0.555556	0.6	0.255102	98
d:Bacteria, p:"Actinobacteria", c:Actinobacteria, o:Coriobacteriales, f:Coriobacteriaceae	0.382979	0.727273	0.187266	0.191781	0.5625	0.41		0.785714	0.5	1	0.666667	0.6	0.789474	0.647059		0.132353	0.8	0.155313	367
d:Bacteria, p:"Actinobacteria", c:Actinobacteria, o:Euzebyales, f:Euzebyaceae	0			0	0	0.1						0.25	0.0588235		0.285714		1	0.0714286	28
d:Bacteria, p:"Actinobacteria", c:Actinobacteria, o:Gaiellales, f:Gaiellaceae	0.047619	0	0.047619	0	0.0227273	0.0291262		0	0.025	0.0625	0.0526316	0.0789474	0.012766	0.0238095	0.0714286	0.0294118	0.0714286	0.00996678	301
d:Bacteria, p:"Actinobacteria", c:Actinobacteria, o:Nitriliruptorales, f:Nitriliruptoraceae					0	0.125	0	1			0	0.0769231	0	0		0	0	0.0740741	27
d:Bacteria, p:"Actinobacteria", c:Actinobacteria, o:Rubrobacterales, f:Rubrobacteraceae	0	0	0	0	0.0769231	0.0285714		0.5	0	0	0	0	0.0103093	0.0285714	0.25	0	0	0.0153846	130
d:Bacteria, p:"Actinobacteria", c:Actinobacteria, o:Solirubrobacterales, f:Conexibacteraceae	0	0	0.0666667	0	0	0.0357143		0	0	0	0	0	0.02	0.037037	0	0	0	0.0133333	75
d:Bacteria, p:"Actinobacteria", c:Actinobacteria, o:Solirubrobacterales, f:Patulibacteraceae	0.181818	0	0.15	0.25	0.08	0.0357143		0.181818	0	0.666667	0	0	0.0535714	0.0789474	1	0.0666667	0.25	0.0263158	114
d:Bacteria, p:"Actinobacteria", c:Actinobacteria, o:Solirubrobacterales, f:Solirubrobacteraceae	0.133333	0	0.133333	0.2	0.117647	0.0645161		0.333333	0.153846	0.25	0.285714	0.166667	0.0465116	0.0909091	0.333333	0.0606061	0	0.0277778	72
d:Bacteria, p:"Aquificae", c:Aquificae, o:Aquificales, f:Aquificaceae		0											0.666667	0.0909091				0.2	15
d:Bacteria, p:"Aquificae", c:Aquificae, o:Aquificales, f:Hydrogenothermaceae						0.5								1	0			0.4	5
d:Bacteria, p:"Armatimonadetes", c:Armatimonadia, o:Armatimonadales, f:Armatimonadaceae	0	0	0		0	0		0	0	0	0	0	0	0	0	0	0	0	279
d:Bacteria, p:"Armatimonadetes", c:Chthonomonadetes, o:Chthonomonadales, f:Chthonomonadaceae	0		0		0	0		0	0	0	0	0	0.00469484	0.02	0	0	0	0.00380228	263
d:Bacteria, p:"Armatimonadetes", c:Fimbriimonadia, o:Fimbriimonadales, f:Fimbriimonadaceae			0.333333		0.2	0.25		0.5	0.222222		0.25		0.142857	0.333333		0.125		0.0909091	22
d:Bacteria, p:"Bacteroidetes", c:"Bacteroidia", o:"Bacteroidales", f:"Bacteroidales"_incertae_sedis					1													1	1
d:Bacteria, p:"Bacteroidetes", c:"Bacteroidia", o:"Bacteroidales", f:"Porphyromonadaceae"	0.155556	0.508197	0.101473	0.207692	0.222222	0.213592	1	0.341463	0.0697674	0.571429	0.0882353	0.264706	0.191083	0.254717	0.178571	0.0811966	0.375	0.0699686	1272
d:Bacteria, p:"Bacteroidetes", c:"Bacteroidia", o:"Bacteroidales", f:"Prevotellaceae"	0.188073	0.641026	0.142473	0.0533981	0.239544	0.234043	1	0.75	0.714286	0.777778	0.777778	0.518519	0.383333	0.292453	0.363636	0.306667	0.772727	0.0916115	906
d:Bacteria, p:"Bacteroidetes", c:"Bacteroidia", o:"Bacteroidales", f:"Rikenellaceae"	0.16	0.333333	0.0636943	0.222222	0.155556	0.125		0.5	0	0	0.142857	0	0.105263	0.106061	0	0.117647	0.2	0.0454545	264
d:Bacteria, p:"Bacteroidetes", c:"Bacteroidia", o:"Bacteroidales", f:Bacteroidaceae	0.171053	0.413793	0.1125	0.211268	0.325843	0.248447	0	0.833333	0.571429	0.833333	0.8	0.714286	0.327586	0.262136	0.571429	0.176471	0.444444	0.0811258	604
d:Bacteria, p:"Bacteroidetes", c:"Bacteroidia", o:"Bacteroidales", f:Marinilabiliaceae	0	0	0	0	0	0.09375		0	0	0.111111	0.0333333	0.060241	0.0185185	0.0465116	0.0869565	0.0153846	0.1	0.0228137	263
d:Bacteria, p:"Bacteroidetes", c:"Bacteroidia", o:"Bacteroidales", f:Prolixibacteraceae	0.0909091	0	0.0625	0	0	0.0689655	0		0.0606061	0	0.037037	0.0388889	0.027027	0.0425532	0.0833333	0.043956	0.0684932	0.0217984	367
d:Bacteria, p:"Bacteroidetes", c:Cytophagia, o:Cytophagales, f:Catalimonadaceae					0	0	0					0		0	0			0	6
d:Bacteria, p:"Bacteroidetes", c:Cytophagia, o:Cytophagales, f:Cyclobacteriaceae	0.5	0.4	0.272727	1	0.285714	0.181818	0	0	0.173913	0.185185	0.151515	0.112676	0.118421	0.148148	0.23913	0.169231	0.407407	0.111111	234
d:Bacteria, p:"Bacteroidetes", c:Cytophagia, o:Cytophagales, f:Cytophagaceae	0.20202	0.245283	0.207207	0.217391	0.172973	0.118871	0.166667	0.245902	0.219048	0.154839	0.112903	0.0900474	0.106757	0.100437	0.107914	0.112875	0.147826	0.0494155	1882
d:Bacteria, p:"Bacteroidetes", c:Cytophagia, o:Cytophagales, f:Flammeovirgaceae	0	0	0	0	0.0909091	0.0677966	0.333333	0	0.0204082	0.102041	0	0.016129	0.00847458	0	0.0617284	0	0.0666667	0.0274262	474
d:Bacteria, p:"Bacteroidetes", c:Cytophagia, o:Cytophagales, f:Mooreiaceae						0			0									0	1
d:Bacteria, p:"Bacteroidetes", c:Flavobacteriia, o:"Flavobacteriales", f:Cryomorphaceae	0	0.125	0.0344828	0.125	0.0857143	0.0222222	0	0.333333	0.0285714	0.0555556	0.0285714	0.027972	0.0357143	0.0434783	0.05	0.0192308	0	0.0191781	365
d:Bacteria, p:"Bacteroidetes", c:Flavobacteriia, o:"Flavobacteriales", f:Flavobacteriaceae	0.381295	0.478261	0.304487	0.258824	0.325758	0.233782	0.192308	0.426829	0.374101	0.202703	0.27027	0.236842	0.267391	0.260246	0.252841	0.241546	0.256281	0.124078	2305
d:Bacteria, p:"Bacteroidetes", c:Flavobacteriia, o:"Flavobacteriales", f:Schleiferiaceae														1				1	1
d:Bacteria, p:"Bacteroidetes", c:Sphingobacteriia, o:"Sphingobacteriales", f:"Rhodothermaceae"	0	0	0	0.333333	0.166667	0.0526316	0.384615	0.111111	0	0.285714	0.111111	0.114286	0.030303	0.1	0.030303	0.166667	0.0625	0.0625	112
d:Bacteria, p:"Bacteroidetes", c:Sphingobacteriia, o:"Sphingobacteriales", f:"Saprospiraceae"	0	0	0	0.00628931	0	0.032967	0.0243902	0.166667	0.0277778	0.01059	0.0138889	0.0117371	0.0128205	0.00775194	0.0207612	0.00869565	0.0234899	0.00832838	1681
d:Bacteria, p:"Bacteroidetes", c:Sphingobacteriia, o:"Sphingobacteriales", f:Chitinophagaceae	0.0779817	0.190476	0.111111	0.173913	0.0785563	0.064	0.157895	0.113333	0.0815451	0.0530303	0.0395778	0.0570571	0.0446359	0.0566281	0.0726257	0.0371257	0.103448	0.0282021	2553
d:Bacteria, p:"Bacteroidetes", c:Sphingobacteriia, o:"Sphingobacteriales", f:Sphingobacteriaceae	0.358974	0.625	0.274074	0.473684	0.346457	0.229167	0	0.422222	0.256	0.458333	0.260274	0.285714	0.167192	0.236994	0.461538	0.2	0.390244	0.105691	615
d:Bacteria, p:"Chlamydiae", c:Chlamydiia, o:Chlamydiales, f:Chlamydiaceae			0.2			1								1				0.428571	7
d:Bacteria, p:"Chlamydiae", c:Chlamydiia, o:Chlamydiales, f:Parachlamydiaceae	0	0	0.0344828	0.0833333	0.025	0.0121951		0.166667	0.00956938	0	0.00598802	0.00793651	0.00695652	0.0159574	0.0740741	0.00626305	0	0.00439367	1138
d:Bacteria, p:"Chlamydiae", c:Chlamydiia, o:Chlamydiales, f:Simkaniaceae					0.5	0	0		0	0	0	0	0	0	0	0	0	0.00892857	112
d:Bacteria, p:"Chlamydiae", c:Chlamydiia, o:Chlamydiales, f:Waddliaceae												0						0	1
d:Bacteria, p:"Chlorobi", c:"Chlorobia", o:Chlorobiales, f:Chlorobiaceae	0				0	0			0	0	0.1875	0	0	0.0555556	0	0.333333	0.25	0.0895522	67
d:Bacteria, p:"Chloroflexi", c:Anaerolineae, o:Anaerolineales, f:Anaerolineaceae	0.0769231	0	0.0869565	0	0.0416667	0.032	0	0	0.00704225	0	0.00535714	0.011745	0.00824742	0.00961538	0.0202703	0.00854701	0.015748	0.00585938	1536
d:Bacteria, p:"Chloroflexi", c:Caldilineae, o:Caldilineales, f:Caldilineaceae	0	0	0	0	0	0		0	0	0	0	0	0	0.0227273	0	0	0	0.004329	231
d:Bacteria, p:"Chloroflexi", c:Chloroflexia, o:"Chloroflexales", f:Chloroflexaceae														0.333333				0.333333	6
d:Bacteria, p:"Chloroflexi", c:Chloroflexia, o:"Chloroflexales", f:Oscillochloridaceae		0	0	0	0	0		0			0	0	0	0	0	0		0	27
d:Bacteria, p:"Chloroflexi", c:Chloroflexia, o:"Herpetosiphonales", f:"Herpetosiphonaceae"	1			0	0.5	0.25			0.5		1		0.333333	0.5		0.5		0.25	4
d:Bacteria, p:"Chloroflexi", c:Chloroflexia, o:Kallotenuales, f:Kallotenuaceae													0					0	3
d:Bacteria, p:"Chloroflexi", c:Ktedonobacteria, o:Ktedonobacterales, f:Ktedonobacteraceae			0	1					0	0			0.125					0.111111	9
d:Bacteria, p:"Chloroflexi", c:Ktedonobacteria, o:Ktedonobacterales, f:Thermosporotrichaceae						0			0			0	0				0	0	11
d:Bacteria, p:"Chloroflexi", c:Ktedonobacteria, o:Thermogemmatisporales, f:Thermogemmatisporaceae									0				0.111111	0				0.111111	9
d:Bacteria, p:"Chloroflexi", c:Thermoflexia, o:Thermoflexales, f:Thermoflexaceae														0.5				0.5	2
d:Bacteria, p:"Chloroflexi", c:Thermomicrobia, o:Sphaerobacterales, f:Sphaerobacteraceae	0		1		0.5	0.333333			0			0	0.1	0.25				0.153846	13
d:Bacteria, p:"Chloroflexi", c:Thermomicrobia, o:Thermomicrobiales, f:Thermomicrobiaceae						0							0	1				0.5	2
d:Bacteria, p:"Deferribacteres", c:Deferribacteres, o:Deferribacterales, f:Deferribacteraceae		1	0	0	0.333333	0.333333						0		0.666667	1	1	0	0.166667	12
d:Bacteria, p:"Deferribacteres", c:Deferribacteres, o:Deferribacterales, f:Deferribacterales_incertae_sedis												0			0.333333	0	0	0.0769231	13
d:Bacteria, p:"Deinococcus-Thermus", c:Deinococci, o:Deinococcales, f:Deinococcaceae	0.208333	0.428571	0.243243	0.333333	0.147059	0.107955		0.222222	0.25	0.4	0	0	0.22449	0.130435	0.333333	0.164179	0.25	0.0839416	274
d:Bacteria, p:"Deinococcus-Thermus", c:Deinococci, o:Deinococcales, f:Trueperaceae	0	0	0	0	0.0666667	0.0333333	0	0	0	0	0	0	0	0	0	0	0	0.0126582	79
d:Bacteria, p:"Deinococcus-Thermus", c:Deinococci, o:Thermales, f:Thermaceae	1	1	0.666667	1	1	1			0	1	0		0.454545	0.24	0.5	0.375	0.333333	0.243902	41
d:Bacteria, p:"Dictyoglomi", c:"Dictyoglomia", o:"Dictyoglomales", f:"Dictyoglomaceae"													0	0				0	2
d:Bacteria, p:"Elusimicrobia", c:Elusimicrobia, o:Elusimicrobiales, f:Elusimicrobiaceae	0		0.1	0	0.333333	0.25			0		0.142857	0	0	0		0.125	0	0.0769231	26
d:Bacteria, p:"Fibrobacteres", c:"Fibrobacteria", o:"Fibrobacterales", f:"Fibrobacteraceae"	0.285714		0.272727	0.4	0.5	0.25			0		0	0	0.05	0.166667	0	0	0	0.0684932	73
d:Bacteria, p:"Fibrobacteres", c:Chitinivibrionia, o:Chitinivibrionales, f:Chitinivibrionaceae															0	0		0	1
d:Bacteria, p:"Fusobacteria", c:Fusobacteriia, o:"Fusobacteriales", f:"Fusobacteriaceae"	0.204082	0.380952	0.203125	0.304348	0.301587	0.25	1	0.666667	0.8	0.263158	0.4	0.235294	0.538462	0.253968	0.357143	0.25	0.344828	0.102326	215
d:Bacteria, p:"Fusobacteria", c:Fusobacteriia, o:"Fusobacteriales", f:"Leptotrichiaceae"	0.209302	0.409091	0.178571	0.117647	0.154639	0.163043		0.8	1	0.333333	1	0.3	0.454545	0.210526	1	0.625	0.5	0.0924855	173
d:Bacteria, p:"Gemmatimonadetes", c:Gemmatimonadetes, o:Gemmatimonadales, f:Gemmatimonadaceae	0	0.125	0.0625	0	0.0330579	0.03125		0	0.0238095	0.0555556	0.045977	0.0909091	0.01	0.0220994	0.176471	0.0324675	0.117647	0.00765697	653
d:Bacteria, p:"Lentisphaerae", c:"Lentisphaeria", o:Lentisphaerales, f:"Lentisphaeraceae"		0				0				0.2		0.142857					0.111111	0.0909091	11
d:Bacteria, p:"Lentisphaerae", c:"Lentisphaeria", o:Victivallales, f:"Victivallaceae"	0	1	0.0487805		0	0.333333			0				0	0.5		0.0526316		0.0408163	49
d:Bacteria, p:"Lentisphaerae", c:Oligosphaeria, o:Oligosphaerales, f:Oligosphaeraceae	0		0										0			0		0	11
d:Bacteria, p:"Planctomycetes", c:Phycisphaerae, o:Phycisphaerales, f:Phycisphaeraceae			0	0						0		0	0	0	0			0	6
d:Bacteria, p:"Planctomycetes", c:Phycisphaerae, o:Tepidisphaerales, f:Tepidisphaeraceae	0	0	0		0	0		0	0	0	0	0	0	0	0	0	0	0	79
d:Bacteria, p:"Planctomycetes", c:Planctomycetia, o:Candidatus_Brocadiales, f:Candidatus_Brocadiaceae		0			0						0	0.0322581			0.5	0.0769231	0.142857	0.0227273	44
d:Bacteria, p:"Planctomycetes", c:Planctomycetia, o:Planctomycetales, f:Planctomycetaceae	0.017094	0.0526316	0.0219436	0.00952381	0.0172414	0.0227273	0	0.0423729	0.0056926	0.0327869	0.00672043	0.00827967	0.00379919	0.0083709	0.015748	0.00981033	0.02457	0.005145	6414
d:Bacteria, p:"Proteobacteria", c:"Zetaproteobacteria", o:"Mariprofundales", f:"Mariprofundaceae"			0								0.285714	0.176471		1	0.285714	0	0.272727	0.130435	23
d:Bacteria, p:"Proteobacteria", c:Alphaproteobacteria, , f:SAR11			1		0.6	0.6				0.6	1	0.428571	1	0.4	0.25	0.206897	0.142857	0.12	50
d:Bacteria, p:"Proteobacteria", c:Alphaproteobacteria, o:"Parvularculales", f:"Parvularculaceae"										0.333333			0		0			0.333333	3
d:Bacteria, p:"Proteobacteria", c:Alphaproteobacteria, o:Caulobacterales, f:Caulobacteraceae	0.222222	0.391304	0.208955	0.571429	0.252632	0.152318		0.296296	0.209302	0.324324	0.147368	0.372093	0.0996016	0.15942	0.428571	0.116959	0.461538	0.066838	389
d:Bacteria, p:"Proteobacteria", c:Alphaproteobacteria, o:Caulobacterales, f:Hyphomonadaceae	0.5	0.333333	0	0.0285714	0.153846	0.2	0			0.06	0.333333	0.333333	0.0909091	0.181818	0.0769231	0.363636	0.478261	0.11811	127
d:Bacteria, p:"Proteobacteria", c:Alphaproteobacteria, o:Kiloniellales, f:Kiloniellaceae										1		0.25	1				0	0.2	5
d:Bacteria, p:"Proteobacteria", c:Alphaproteobacteria, o:Kordiimonadales, f:"Kordiimonadaceae"										0		0.5			0			0.142857	7
d:Bacteria, p:"Proteobacteria", c:Alphaproteobacteria, o:Kordiimonadales, f:Temperatibacteraceae												0						0	1
d:Bacteria, p:"Proteobacteria", c:Alphaproteobacteria, o:Rhizobiales, f:"Aurantimonadaceae"	1		1		1	1		1	1	1	1		1	1	1	0.5	1	0.75	4
d:Bacteria, p:"Proteobacteria", c:Alphaproteobacteria, o:Rhizobiales, f:Bartonellaceae			0.444444	1	0.666667	0.166667			0		0	0	0	0.333333	0	0	0	0.210526	19
d:Bacteria, p:"Proteobacteria", c:Alphaproteobacteria, o:Rhizobiales, f:Beijerinckiaceae	0.2		0.1875	0.285714	0.333333	0.241379		0.428571	0	0.333333	0.1875	0.2	0.135135	0.214286	0.25	0.258065	0.333333	0.113924	79
d:Bacteria, p:"Proteobacteria", c:Alphaproteobacteria, o:Rhizobiales, f:Bradyrhizobiaceae	0.368421	0.5	0.325	0.538462	0.482759	0.285714	0	0.416667	0.482759	0.352941	0.4	0.4375	0.216216	0.326531	0.571429	0.240741	0.642857	0.115942	138
d:Bacteria, p:"Proteobacteria", c:Alphaproteobacteria, o:Rhizobiales, f:Brucellaceae	1	1	0.5	1	0.833333	0.545455		1	1	0	0.5		0.75	0.833333	0	1	1	0.4375	16
d:Bacteria, p:"Proteobacteria", c:Alphaproteobacteria, o:Rhizobiales, f:Cohaesibacteraceae			0															0	1
d:Bacteria, p:"Proteobacteria", c:Alphaproteobacteria, o:Rhizobiales, f:Hyphomicrobiaceae	0.464286	0.368421	0.246575	0.416667	0.264706	0.234783	0	0.361111	0.232143	0.105263	0.140845	0.15625	0.142857	0.15	0.0909091	0.13986	0.325	0.0870712	379
d:Bacteria, p:"Proteobacteria", c:Alphaproteobacteria, o:Rhizobiales, f:Methylobacteriaceae	0.2	0.347826	0.171053	0.275	0.25	0.135135		0.384615	0.242424	0.421053	0.6	0.571429	0.147059	0.258621	0.833333	0.259259	0.615385	0.103448	203
d:Bacteria, p:"Proteobacteria", c:Alphaproteobacteria, o:Rhizobiales, f:Methylocystaceae	0.333333	0.5	0.333333	0.6	0.333333	0.2		0.5	0.272727	0	0.148148	0.1875	0.148148	0.170732	0.2	0.133333	0.142857	0.0818182	110
d:Bacteria, p:"Proteobacteria", c:Alphaproteobacteria, o:Rhizobiales, f:Phyllobacteriaceae	0.642857	0.363636	0.6	0.428571	0.6	0.5	0	0.625	0.636364	0.307692	0.4	0.3125	0.566667	0.5	0.277778	0.4	0.5	0.222222	81
d:Bacteria, p:"Proteobacteria", c:Alphaproteobacteria, o:Rhizobiales, f:Rhizobiaceae	0.56	0.538462	0.403846	0.625	0.452381	0.263889	1	0.625	0.457143	0.5625	0.258065	0.304348	0.285714	0.279412	0.318182	0.22973	0.346154	0.135593	177
d:Bacteria, p:"Proteobacteria", c:Alphaproteobacteria, o:Rhizobiales, f:Rhizobiales_incertae_sedis	0.2	0.285714	0.26087	0.333333	0.263158	0.206897		0.285714	0.2	0.125	0.166667	0.125	0.122449	0.2	0.153846	0.151515	0.25	0.0930233	86
d:Bacteria, p:"Proteobacteria", c:Alphaproteobacteria, o:Rhizobiales, f:Rhodobiaceae		0	0			0.285714		0	0	1	0.333333	0.25	0.142857	0.4	0.25	0.166667	0.25	0.1	20
d:Bacteria, p:"Proteobacteria", c:Alphaproteobacteria, o:Rhizobiales, f:Roseiarcaceae		0	0.142857	0.2	0.25	0.0625	1	0.333333	0.333333	0	0.166667	0.333333	0.027027	0.125		0.0769231	0.333333	0.0227273	44
d:Bacteria, p:"Proteobacteria", c:Alphaproteobacteria, o:Rhizobiales, f:Xanthobacteraceae	0.214286	0.4	0.162162	0.2	0.196429	0.144737		0.166667	0.0925926	0.0909091	0.0350877	0.08	0.0551724	0.113402	0.0625	0.0721649	0.125	0.0545455	220
d:Bacteria, p:"Proteobacteria", c:Alphaproteobacteria, o:Rhodobacterales, f:Rhodobacteraceae	0.393443	0.605263	0.335484	0.313043	0.435115	0.375	0.678571	0.333333	0.647059	0.301887	0.444444	0.334385	0.313253	0.336788	0.361991	0.326087	0.458716	0.186727	889
d:Bacteria, p:"Proteobacteria", c:Alphaproteobacteria, o:Rhodospirillales, f:Acetobacteraceae	0.0813008	0.265306	0.1	0.2	0.110738	0.0720165		0.159091	0.0532544	0.121212	0.0138249	0.060241	0.0289673	0.0455408	0.0526316	0.0362473	0.111111	0.0337001	1454
d:Bacteria, p:"Proteobacteria", c:Alphaproteobacteria, o:Rhodospirillales, f:Rhodospirillaceae	0.166667	0.25	0.205128	0.25	0.135802	0.178862	0.125	0.2	0.17094	0.22	0.0645161	0.0251256	0.0509259	0.111111	0.0958904	0.0912548	0.172727	0.0423453	921
d:Bacteria, p:"Proteobacteria", c:Alphaproteobacteria, o:Rickettsiales, f:Anaplasmataceae	0									0								0	4
d:Bacteria, p:"Proteobacteria", c:Alphaproteobacteria, o:Rickettsiales, f:Rickettsiaceae	0.181818	0	0.333333	1	0.75	0.25		0.5	0.166667		0.1	0.25	0.111111	0.266667	0.166667	0.06	0.333333	0.0666667	75
d:Bacteria, p:"Proteobacteria", c:Alphaproteobacteria, o:Sneathiellales, f:Sneathiellaceae					0	0			0	0	0	0.047619	0	0	0	0	0.0833333	0.015625	64
d:Bacteria, p:"Proteobacteria", c:Alphaproteobacteria, o:Sphingomonadales, f:Erythrobacteraceae	0.296296	0.571429	0.407407	0.5	0.282609	0.244898	1	0.291667	0.235294	0.409091	0.259259	0.326087	0.171875	0.241935	0.30303	0.173913	0.466667	0.143541	209
d:Bacteria, p:"Proteobacteria", c:Alphaproteobacteria, o:Sphingomonadales, f:Sphingomonadaceae	0.347826	0.405405	0.254464	0.45	0.283465	0.202198	0.5	0.354545	0.35443	0.340426	0.283582	0.236842	0.197403	0.210383	0.309091	0.190123	0.371901	0.0965323	1067
d:Bacteria, p:"Proteobacteria", c:Betaproteobacteria, o:"Procabacteriales", f:"Procabacteriaceae"	0					0								0	0			0	2
d:Bacteria, p:"Proteobacteria", c:Betaproteobacteria, o:Burkholderiales, f:Alcaligenaceae	0.421053	0.8	0.433333	0.555556	0.583333	0.293103	1	0.636364	0.75	0.375	0.555556	0.8	0.366667	0.451613	0.5	0.5	0.615385	0.2	95
d:Bacteria, p:"Proteobacteria", c:Betaproteobacteria, o:Burkholderiales, f:Burkholderiaceae	0.542857	0.8	0.645161	0.928571	0.56	0.472222	1	0.875	0.475	0.424242	0.371429	0.464286	0.321739	0.439394	0.210526	0.307692	0.652174	0.229075	227
d:Bacteria, p:"Proteobacteria", c:Betaproteobacteria, o:Burkholderiales, f:Burkholderiales_incertae_sedis	0.416667	0.833333	0.545455	0.5	0.583333	0.428571	1	0.75	0.5	0.583333	0.5	0.545455	0.444444	0.409091	0.444444	0.428571	0.5	0.183673	49
d:Bacteria, p:"Proteobacteria", c:Betaproteobacteria, o:Burkholderiales, f:Comamonadaceae	0.545455	0.736842	0.756098	0.904762	0.52459	0.425287		0.72	0.777778	0.575758	0.65625	0.642857	0.472973	0.5	0.642857	0.41791	0.766667	0.229947	187
d:Bacteria, p:"Proteobacteria", c:Betaproteobacteria, o:Burkholderiales, f:Oxalobacteraceae	0.538462	0.875	0.636364	0.705882	0.65	0.5		0.7	0.766667	0.833333	0.8	0.642857	0.470588	0.576923	0.705882	0.47619	0.65	0.256757	148
d:Bacteria, p:"Proteobacteria", c:Betaproteobacteria, o:Burkholderiales, f:Sutterellaceae	0.4	1	0.555556	0.75	0.428571	0.4		1	0	1	1		0.125	0.375		0.1	1	0.15625	32
d:Bacteria, p:"Proteobacteria", c:Betaproteobacteria, o:Ferritrophicales, f:Ferritrophicaceae									1		0.333333		0.25	0.5		0	1	0.2	5
d:Bacteria, p:"Proteobacteria", c:Betaproteobacteria, o:Ferrovales, f:Ferrovaceae													0	0	0	0	0	0	3
d:Bacteria, p:"Proteobacteria", c:Betaproteobacteria, o:Gallionellales, f:Gallionellaceae	0				0	0			0		0	0	0	0	0	0.25	0	0.0909091	11
d:Bacteria, p:"Proteobacteria", c:Betaproteobacteria, o:Hydrogenophilales, f:Hydrogenophilaceae	0.714286	1	1	0.5	0.5	0.363636			0.285714	1	0.222222	0.2	0.307692	0.333333	0.25	0.2	0.333333	0.166667	30
d:Bacteria, p:"Proteobacteria", c:Betaproteobacteria, o:Methylophilales, f:Methylophilaceae	0.833333		0.666667	1	0.333333	0.428571		1	0.571429	0.5	0.4	0.333333	0.538462	0.777778	0.75	0.545455	0.444444	0.285714	28
d:Bacteria, p:"Proteobacteria", c:Betaproteobacteria, o:Neisseriales, f:Neisseriaceae	0.265306	0.642857	0.4	0.384615	0.423729	0.419355		0.8	0.545455	0.666667	0.428571	0.5	0.444444	0.345455	0.4	0.354839	0.555556	0.229947	187
d:Bacteria, p:"Proteobacteria", c:Betaproteobacteria, o:Nitrosomonadales, f:Nitrosomonadaceae	1		0	0	0.428571	0.333333	0	0.5	0.25	0.666667	0.25	0.375	0.28	0.5	0.2	0.2	1	0.166667	48
d:Bacteria, p:"Proteobacteria", c:Betaproteobacteria, o:Nitrosomonadales, f:Spirillaceae					1	1		1					1					1	1
d:Bacteria, p:"Proteobacteria", c:Betaproteobacteria, o:Rhodocyclales, f:Rhodocyclaceae	0.4	0.5	0.25	0.666667	0.416667	0.48		0.666667	0.428571	0.4	0.333333	0.5	0.285714	0.47619	0.666667	0.25	0.454545	0.210526	57
d:Bacteria, p:"Proteobacteria", c:Betaproteobacteria, o:Sulfuricellales, f:Sulfuricellaceae						0.333333			1		0.5	0	0.5	1		0.5		0.333333	3
d:Bacteria, p:"Proteobacteria", c:Deltaproteobacteria, , f:Syntrophorhabdaceae					0	0			0		0	0	0	0	0	0	0	0	37
d:Bacteria, p:"Proteobacteria", c:Deltaproteobacteria, o:Bdellovibrionales, f:Bacteriovoracaceae	0.1	0	0.0344828	0	0.0285714	0.0147059	0	0.0909091	0.0172414	0.0212766	0.0121951	0.0108696	0.00769231	0.0108696	0.0121951	0.008	0.03	0.00535714	560
d:Bacteria, p:"Proteobacteria", c:Deltaproteobacteria, o:Bdellovibrionales, f:Bdellovibrionaceae	0.2	0	0.0540541	0.5	0.0819672	0.05		0.0714286	0.0378788	0	0	0	0.0220994	0.0212766	0	0.0174672	0.142857	0.0146341	410
d:Bacteria, p:"Proteobacteria", c:Deltaproteobacteria, o:Bdellovibrionales, f:Pseudobacteriovoracaceae						0				0		0	0		0		0	0	12
d:Bacteria, p:"Proteobacteria", c:Deltaproteobacteria, o:Bradymonadales, f:Bradymonadaceae					0	0	0					0	0	0	0		0	0	6
d:Bacteria, p:"Proteobacteria", c:Deltaproteobacteria, o:Desulfarculales, f:Desulfarculaceae					0	0			0		0	0	0	0		0	0	0	8
d:Bacteria, p:"Proteobacteria", c:Deltaproteobacteria, o:Desulfobacterales, f:Desulfobacteraceae	0	0	0.0769231	0	0	0.0697674	0	0.5	0	0.125	0.0526316	0.0343348	0.0232558	0	0.047619	0.0666667	0.0779221	0.0245232	367
d:Bacteria, p:"Proteobacteria", c:Deltaproteobacteria, o:Desulfobacterales, f:Desulfobulbaceae	0		0		0.333333	0.103448			0	0.333333	0.0526316	0.0588235	0.0769231	0	0.0909091	0.0384615	0.2	0.0372671	161
d:Bacteria, p:"Proteobacteria", c:Deltaproteobacteria, o:Desulfovibrionales, f:Desulfohalobiaceae							0				0	0.285714						0.222222	9
d:Bacteria, p:"Proteobacteria", c:Deltaproteobacteria, o:Desulfovibrionales, f:Desulfomicrobiaceae	1		1		1	0.6				0	0	0.5	0.666667	0.6	1	1	0	0.375	8
d:Bacteria, p:"Proteobacteria", c:Deltaproteobacteria, o:Desulfovibrionales, f:Desulfonatronaceae											0	0.1	0		0	0		0.0625	16
d:Bacteria, p:"Proteobacteria", c:Deltaproteobacteria, o:Desulfovibrionales, f:Desulfovibrionaceae	0.214286	0.25	0.103448	0.0909091	0.258065	0.264706	0	0.5	0.137931	0	0.125	0.08	0.15625	0.333333	0	0.107692	0.157895	0.0803213	249
d:Bacteria, p:"Proteobacteria", c:Deltaproteobacteria, o:Desulfuromonadales, f:Desulfuromonadaceae	0	0	0	0	0.25	0.0967742	0	0	0.0714286	0.0526316	0.113208	0.028777	0.0547945	0.0638298	0.0652174	0.0444444	0.0681818	0.0221519	316
d:Bacteria, p:"Proteobacteria", c:Deltaproteobacteria, o:Desulfuromonadales, f:Geobacteraceae	0.181818	0.5	0.125	0	0.1	0.097561			0.0595238	0	0.045045	0.0449438	0.0460526	0.0588235	0.0344828	0.056	0.0769231	0.0298507	335
d:Bacteria, p:"Proteobacteria", c:Deltaproteobacteria, o:Myxococcales, f:"Haliangiaceae"	0	0	0	0	0	0.0107527		0	0.00395257	0	0	0	0.0015083	0	0	0	0	0.00100402	996
d:Bacteria, p:"Proteobacteria", c:Deltaproteobacteria, o:Myxococcales, f:Cystobacteraceae	0.222222	0.2	0.105263	0.111111	0.0857143	0.0588235		0.25	0.0447761	0.0625	0.0126582	0.030303	0.0266667	0.0309278	0.0625	0.0186916	0.0526316	0.0140845	284
d:Bacteria, p:"Proteobacteria", c:Deltaproteobacteria, o:Myxococcales, f:Kofleriaceae	0	0	0	0	0	0.0625	0	0	0.0263158	0	0.0192308	0	0.0135135	0.0357143	0	0.0333333	0	0.00684932	146
d:Bacteria, p:"Proteobacteria", c:Deltaproteobacteria, o:Myxococcales, f:Labilitrichaceae	0		0	0	0	0		0	0		0	0	0	0	0	0	0	0	232
d:Bacteria, p:"Proteobacteria", c:Deltaproteobacteria, o:Myxococcales, f:Myxococcaceae	0.166667	0	0	0.125	0.0454545	0.03125		0.333333	0.0181818	0.0714286	0	0	0.00757576	0.025	0.25	0.0185185	0	0.00492611	203
d:Bacteria, p:"Proteobacteria", c:Deltaproteobacteria, o:Myxococcales, f:Nannocystaceae	0		0.111111		0.0769231	0.0833333	0	0.333333	0.0666667	0.0555556	0.027027	0.0149254	0.0266667	0.0625	0.0588235	0.0555556	0	0.010582	189
d:Bacteria, p:"Proteobacteria", c:Deltaproteobacteria, o:Myxococcales, f:Phaselicystidaceae	0	0	0		0	0		0	0	0	0	0	0	0.047619	0	0.04	0	0.012987	77
d:Bacteria, p:"Proteobacteria", c:Deltaproteobacteria, o:Myxococcales, f:Polyangiaceae	0.03125	0	0.0322581	0	0.0285714	0.0301205		0.0740741	0.0140845	0	0.00527704	0	0.00842359	0.0120846	0.02	0.00477327	0	0.00601504	1330
d:Bacteria, p:"Proteobacteria", c:Deltaproteobacteria, o:Myxococcales, f:Sandaracinaceae	0	0	0	0	0	0.0384615		0	0	0	0	0	0	0	0.0526316	0	0	0.00411523	243
d:Bacteria, p:"Proteobacteria", c:Deltaproteobacteria, o:Myxococcales, f:Vulgatibacteraceae			1		1			1					1					1	1
d:Bacteria, p:"Proteobacteria", c:Deltaproteobacteria, o:Syntrophobacterales, f:Syntrophaceae			0		0.166667	0.0625	0		0.111111	0	0.05	0.0322581	0.0806452	0.0810811	0.125	0.0365854	0.12	0.0306122	196
d:Bacteria, p:"Proteobacteria", c:Deltaproteobacteria, o:Syntrophobacterales, f:Syntrophobacteraceae	0		0		0	0	0		0.0217391		0.0350877	0	0.0151515	0.04	0	0	0	0.0144928	138
d:Bacteria, p:"Proteobacteria", c:Epsilonproteobacteria, o:Campylobacterales, f:"Hydrogenimonaceae"												0						0	2
d:Bacteria, p:"Proteobacteria", c:Epsilonproteobacteria, o:Campylobacterales, f:Campylobacteraceae	0.684211	0.357143	0.533333	0.304348	0.5625	0.365079		1	0.8	0.166667	0.714286	0.117021	0.411765	0.454545	0.116279	0.4	0.162791	0.14876	242
d:Bacteria, p:"Proteobacteria", c:Epsilonproteobacteria, o:Campylobacterales, f:Helicobacteraceae	0.833333	0.5	0.292683	0.181818	0.526316	0.365385		0.5	0.333333	0.111111	0.133333	0.040404	0.3	0.28	0.171429	0.216216	0.097561	0.142202	218
d:Bacteria, p:"Proteobacteria", c:Gammaproteobacteria, o:"Enterobacteriales", f:Enterobacteriaceae	0.35	0.6	0.509434	0.692308	0.510638	0.380952	1	0.846154	0.642857	0.545455	0.777778	0.625	0.456522	0.5	0.777778	0.34	0.588235	0.232227	211
d:Bacteria, p:"Proteobacteria", c:Gammaproteobacteria, o:"Salinisphaerales", f:"Salinisphaeraceae"	1				0	0.333333			1	0.5		0.25					0.5	0.3	10
d:Bacteria, p:"Proteobacteria", c:Gammaproteobacteria, o:"Vibrionales", f:Vibrionaceae	0.666667	1	0.888889	0.625	0.8	0.571429	1	1	0.5	0.590909	0.5	0.588235	0.6	0.625	1	1	0.727273	0.462963	54
d:Bacteria, p:"Proteobacteria", c:Gammaproteobacteria, o:Aeromonadales, f:Aeromonadaceae	0.181818	1	0.5	0.5	0.375	0.3125		0.5	0.428571	1	1	0.5	0.333333	0.2	0.333333	0.571429	0.666667	0.222222	27
d:Bacteria, p:"Proteobacteria", c:Gammaproteobacteria, o:Aeromonadales, f:Succinivibrionaceae	0.0909091	0	0.133333	0.285714	0.444444	0.25							0	0.25	0	0	0	0.131579	38
d:Bacteria, p:"Proteobacteria", c:Gammaproteobacteria, o:Alteromonadales, f:Alteromonadaceae	0.666667	0.666667	0.4	0.545455	0.75	0.55	0.75		1	0.333333	1	0.448276	0.625	0.714286	0.324324	0.75	0.535714	0.28125	96
d:Bacteria, p:"Proteobacteria", c:Gammaproteobacteria, o:Alteromonadales, f:Alteromonadales_incertae_sedis				0		0	0			0.2		0					0	0.142857	7
d:Bacteria, p:"Proteobacteria", c:Gammaproteobacteria, o:Alteromonadales, f:Celerinatantimonadaceae																0	0	0	2
d:Bacteria, p:"Proteobacteria", c:Gammaproteobacteria, o:Alteromonadales, f:Colwelliaceae	1	1	0	0.2	0.75	0.454545	0			0.206897	0	0.22	0.5	0.375	0.636364	0.4	0.209302	0.139535	86
d:Bacteria, p:"Proteobacteria", c:Gammaproteobacteria, o:Alteromonadales, f:Ferrimonadaceae		1								0.25		0					0	0.333333	6
d:Bacteria, p:"Proteobacteria", c:Gammaproteobacteria, o:Alteromonadales, f:Idiomarinaceae	0.5	1		1	0.8	0.727273			0	0.857143	0	0.6	0	0	0.333333	0	1	0.571429	21
d:Bacteria, p:"Proteobacteria", c:Gammaproteobacteria, o:Alteromonadales, f:Moritellaceae		1				0.333333				0.5		0.5	0.5	1	1	1	0.333333	0.4	5
d:Bacteria, p:"Proteobacteria", c:Gammaproteobacteria, o:Alteromonadales, f:Pseudoalteromonadaceae	1	0.5	0.5	0.2	0.666667	0.5	0.5			0.222222		0.1	0.666667	0.666667	0.25	0.333333	0.272727	0.166667	24
d:Bacteria, p:"Proteobacteria", c:Gammaproteobacteria, o:Alteromonadales, f:Psychromonadaceae		0.5	1	0.5	1	0.5				0.5	1	0.4	0	0.666667	0.5		0.5	0.3	10
d:Bacteria, p:"Proteobacteria", c:Gammaproteobacteria, o:Alteromonadales, f:Shewanellaceae	0.75	1	1	1	1	0.642857				0.6	1	0.6	0.6	0.75	0.555556	0.666667	0.375	0.393939	33
d:Bacteria, p:"Proteobacteria", c:Gammaproteobacteria, o:Arenicellales, f:Arenicellaceae						0.5				0.5	0	0.5	0	0	0.333333	0	1	0.2	5
d:Bacteria, p:"Proteobacteria", c:Gammaproteobacteria, o:Cardiobacteriales, f:Cardiobacteriaceae	0.666667	0.5	1	1	0.272727	0.214286		1	0			1	0.333333	0.25		1		0.176471	17
d:Bacteria, p:"Proteobacteria", c:Gammaproteobacteria, o:Chromatiales, f:Chromatiaceae	0.5		0.444444	1	0.5	0.238095	0.5	1	0.181818	0.25	0.153846	0.129032	0.125	0.25	0.263158	0.206897	0.217391	0.116667	120
d:Bacteria, p:"Proteobacteria", c:Gammaproteobacteria, o:Chromatiales, f:Ectothiorhodospiraceae	0.333333	0	0.25	1	0.0769231	0.0526316	0	0.333333	0.047619	0.166667	0.0416667	0.0508475	0.0181818	0.05	0.1	0.0294118	0.153846	0.0274725	182
d:Bacteria, p:"Proteobacteria", c:Gammaproteobacteria, o:Chromatiales, f:Granulosicoccaceae			0	0		0				0		0.333333	0	0	0		0	0.125	8
d:Bacteria, p:"Proteobacteria", c:Gammaproteobacteria, o:Chromatiales, f:Halothiobacillaceae					0	0	1		0		0.5	0.333333	0	0	0	0	0	0.0454545	22
d:Bacteria, p:"Proteobacteria", c:Gammaproteobacteria, o:Chromatiales, f:Thioalkalispiraceae					0	0		0					0	0				0	1
d:Bacteria, p:"Proteobacteria", c:Gammaproteobacteria, o:Legionellales, f:Coxiellaceae	0.5	1	0.166667	0.5	0.333333	0.333333		1	0.08	1	0.222222	0.4	0.0638298	0.285714	0.6	0.09375	1	0.056338	71
d:Bacteria, p:"Proteobacteria", c:Gammaproteobacteria, o:Legionellales, f:Legionellaceae	0.0833333	0.222222	0.0983607	0.285714	0.130435	0.0792079		0.285714	0.0627803	0.0769231	0.0153846	0.0151515	0.0296846	0.0426357	0.0243902	0.019209	0.08	0.0199715	1402
d:Bacteria, p:"Proteobacteria", c:Gammaproteobacteria, o:Methylococcales, f:Methylococcaceae	0.181818	0	0.125	0.25	0.333333	0.238095	0		0.380952	0.285714	0.125	0.0909091	0.169492	0.0612245	0.111111	0.0823529	0.157895	0.0748663	187
d:Bacteria, p:"Proteobacteria", c:Gammaproteobacteria, o:Oceanospirillales, f:"Saccharospirillaceae"												1			1		1	1	1
d:Bacteria, p:"Proteobacteria", c:Gammaproteobacteria, o:Oceanospirillales, f:Alcanivoracaceae					1	1			1	1		1	1	1	1	1	1	1	6
d:Bacteria, p:"Proteobacteria", c:Gammaproteobacteria, o:Oceanospirillales, f:Hahellaceae		0					1			0.333333		0.5	0		0		1	0.25	8
d:Bacteria, p:"Proteobacteria", c:Gammaproteobacteria, o:Oceanospirillales, f:Halomonadaceae	0.4	0.75	0.5	0.8	0.428571	0.428571	0.333333	0.333333	0.285714	0.583333	0.4	0.470588	0.352941	0.571429	0.6	0.307692	1	0.323944	71
d:Bacteria, p:"Proteobacteria", c:Gammaproteobacteria, o:Oceanospirillales, f:Litoricolaceae										0					0		0	0	2
d:Bacteria, p:"Proteobacteria", c:Gammaproteobacteria, o:Oceanospirillales, f:Oceanospirillaceae	0.333333	1	0.222222	0.25	0.25	0.272727	0.5	0	0	0.2	0.428571	0.113636	0.285714	0.285714	0.388889	0.4	0.285714	0.158879	107
d:Bacteria, p:"Proteobacteria", c:Gammaproteobacteria, o:Oceanospirillales, f:Oceanospirillales_incertae_sedis												0					0	0	3
d:Bacteria, p:"Proteobacteria", c:Gammaproteobacteria, o:Orbales, f:Orbaceae	0	0.444444	0.25		0.454545	0.5		0.5		1			0.666667	0		0		0.25	20
d:Bacteria, p:"Proteobacteria", c:Gammaproteobacteria, o:Pasteurellales, f:Pasteurellaceae	0.254237	0.473684	0.410256	0.565217	0.353846	0.380282		0.6	0.666667	0.714286	0.333333	0.266667	0.5	0.46875	0.666667	0.578947	0.6	0.204188	191
d:Bacteria, p:"Proteobacteria", c:Gammaproteobacteria, o:Pseudomonadales, f:Moraxellaceae	0.346667	0.714286	0.486486	0.571429	0.489362	0.322785	1	0.73913	0.789474	0.714286	0.75	0.75	0.581818	0.411111	0.875	0.537313	0.771429	0.180064	311
d:Bacteria, p:"Proteobacteria", c:Gammaproteobacteria, o:Pseudomonadales, f:Pseudomonadaceae	0.446809	0.65	0.509804	0.928571	0.62	0.383838		0.64	0.5	0.636364	0.428571	0.615385	0.45122	0.461538	0.481481	0.397059	0.782609	0.236715	207
d:Bacteria, p:"Proteobacteria", c:Gammaproteobacteria, o:Thiotrichales, f:Francisellaceae							1			0.5					1	0	0.5	0.4	5
d:Bacteria, p:"Proteobacteria", c:Gammaproteobacteria, o:Thiotrichales, f:Piscirickettsiaceae						0.5						0.5		0.333333	0.2		0.5	0.25	16
d:Bacteria, p:"Proteobacteria", c:Gammaproteobacteria, o:Thiotrichales, f:Thiotrichaceae	1		0			1			0		0	0	0	0.5	0	0		0.181818	11
d:Bacteria, p:"Proteobacteria", c:Gammaproteobacteria, o:Thiotrichales, f:Thiotrichales_incertae_sedis										0.5		0			0	1	0.25	0.222222	9
d:Bacteria, p:"Proteobacteria", c:Gammaproteobacteria, o:Xanthomonadales, f:Algiphilaceae		1				0		0					0		1	0		0.25	4
d:Bacteria, p:"Proteobacteria", c:Gammaproteobacteria, o:Xanthomonadales, f:Sinobacteraceae	0.0833333	0	0.0769231	0	0.185185	0.113636		0.1	0.0625	0	0	0	0.047619	0.147059	0	0.105882	0.0833333	0.05	220
d:Bacteria, p:"Proteobacteria", c:Gammaproteobacteria, o:Xanthomonadales, f:Xanthomonadaceae	0.4	0.652174	0.333333	0.652174	0.402299	0.260355	0.5	0.653846	0.311828	0.347826	0.25	0.23913	0.212598	0.239437	0.30303	0.210145	0.5	0.137698	443
d:Bacteria, p:"Proteobacteria", c:Oligoflexia, o:Oligoflexales, f:Oligoflexaceae	0	0	0		0	0		0	0	0	0	0	0	0	0	0	0	0	47
d:Bacteria, p:"Spirochaetes", c:Spirochaetia, o:Spirochaetales, f:"Brachyspiraceae"			0	0					0				0					0	5
d:Bacteria, p:"Spirochaetes", c:Spirochaetia, o:Spirochaetales, f:"Brevinemataceae"			0			0			0	0	0	0	0	0	0	0	0	0	32
d:Bacteria, p:"Spirochaetes", c:Spirochaetia, o:Spirochaetales, f:Leptospiraceae					0.333333	0.166667			0.0833333		0.133333	0.0769231	0.0526316	0.25	0.166667	0.266667	0.5	0.0909091	66
d:Bacteria, p:"Spirochaetes", c:Spirochaetia, o:Spirochaetales, f:Spirochaetaceae	0.131579	0.8	0.0485437	0.0612245	0.0873016	0.119048	0	0.333333	0	0	0.0192308	0.0289855	0.0138889	0.0754717	0.0208333	0.0361446	0.0338983	0.0235911	763
d:Bacteria, p:"Synergistetes", c:Synergistia, o:Synergistales, f:Synergistaceae	0.142857	0	0.4	0.0909091	0.307692	0.428571		0				0		0.571429		0.25		0.218182	55
d:Bacteria, p:"Tenericutes", c:Mollicutes, o:Acholeplasmatales, f:Acholeplasmataceae	0.222222		0		0	0.333333		1				0		0	0	0	0	0.0909091	22
d:Bacteria, p:"Tenericutes", c:Mollicutes, o:Anaeroplasmatales, f:Anaeroplasmataceae			0	0		0								0				0	14
d:Bacteria, p:"Tenericutes", c:Mollicutes, o:Entomoplasmatales, f:Entomoplasmataceae													0					0	2
d:Bacteria, p:"Tenericutes", c:Mollicutes, o:Entomoplasmatales, f:Spiroplasmataceae		0	0.5		0.4	0.2			0	0			0	0		0	0	0.166667	18
d:Bacteria, p:"Tenericutes", c:Mollicutes, o:Mycoplasmatales, f:Mycoplasmataceae	0.2	0.5	0.151515	0.375	0.25	0.236842			0	0.333333	0	0	0	0.333333	0	0	0	0.12	125
d:Bacteria, p:"Thermodesulfobacteria", c:Thermodesulfobacteria, o:Thermodesulfobacteriales, f:Thermodesulfobacteriaceae														0				0	1
d:Bacteria, p:"Thermotogae", c:Thermotogae, o:Kosmotogales, f:Kosmotogaceae	1																	1	1
d:Bacteria, p:"Thermotogae", c:Thermotogae, o:Petrotogales, f:Petrotogaceae	1				1											1		1	2
d:Bacteria, p:"Thermotogae", c:Thermotogae, o:Thermotogales, f:Fervidobacteriaceae														1	0			0.5	2
d:Bacteria, p:"Thermotogae", c:Thermotogae, o:Thermotogales, f:Thermotogaceae									0				0	0				0	4
d:Bacteria, p:"Verrucomicrobia", c:Opitutae, o:Opitutales, f:Opitutaceae	0.0833333	0.25	0.0588235		0.0384615	0.0512821		0.2	0.0246914	0.1	0.0289855	0.05	0.0151515	0.0277778	0.0625	0.0168067	0.0769231	0.0108303	277
d:Bacteria, p:"Verrucomicrobia", c:Opitutae, o:Puniceicoccales, f:Puniceicoccaceae	0	0	0	0	0	0.0555556	0.142857	0	0	0.0285714	0.2	0.0434783	0	0	0.0434783	0.0363636	0.0192308	0.0137615	218
d:Bacteria, p:"Verrucomicrobia", c:Verrucomicrobiae, o:Verrucomicrobiales, f:"Rubritaleaceae"		0.333333	0	0	0.25	0.142857			0.5	0.031746	0	0.0714286	0.0833333	0.181818	0.105263	0	0.0833333	0.0280374	107
d:Bacteria, p:"Verrucomicrobia", c:Verrucomicrobiae, o:Verrucomicrobiales, f:Verrucomicrobiaceae	0.166667	0.266667	0.0703125	0.0757576	0.107143	0.075	0	0.266667	0.0843373	0.0235294	0.0402685	0.0409357	0.037037	0.0552764	0.0438596	0.0481283	0.0645161	0.0199501	802
d:Bacteria, p:Cyanobacteria/Chloroplast, c:Chloroplast, , f:Chloroplast	0.0989011	0.15	0.0612245	0.1	0.084507	0.0571429	0.25	0.24	0.0331492	0.0321285	0.0379147	0.0464135	0.0395778	0.0409207	0.0247525	0.0232558	0.0343008	0.0128881	1707
d:Bacteria, p:Cyanobacteria/Chloroplast, c:Cyanobacteria, , f:Family_I	0.131579	0.269231	0.210526	0.157895	0.15625	0.153846		0.111111	0.176471	0.310345	0.144444	0.254902	0.169014	0.144279	0.263158	0.189394	0.26087	0.0960452	531
d:Bacteria, p:Cyanobacteria/Chloroplast, c:Cyanobacteria, , f:Family_II	0.4	0.142857	0.421053	0.75	0.5	0.384615	1	1	0.857143	0.27027	0.175	0.290909	0.176471	0.230769	0.219512	0.135135	0.363636	0.127962	211
d:Bacteria, p:Cyanobacteria/Chloroplast, c:Cyanobacteria, , f:Family_III												1					0	0.5	2
d:Bacteria, p:Cyanobacteria/Chloroplast, c:Cyanobacteria, , f:Family_IV	0	0	0.5	0.25	0.5	0.230769	0		0.2	0.0666667	0.1	0.157895	0.129032	0.125	0.0952381	0.05	0.047619	0.0647482	139
d:Bacteria, p:Cyanobacteria/Chloroplast, c:Cyanobacteria, , f:Family_IX	0	0	0	0	0	0	0	0	0	0	0	0.285714	0	0	0.2	0	0	0.0178571	112
d:Bacteria, p:Cyanobacteria/Chloroplast, c:Cyanobacteria, , f:Family_V	0.166667	0	0	0	0	0.08	0	0.5	0.0833333	0	0.0454545	0	0.0625	0.0555556	0	0.0769231	0	0.0289855	138
d:Bacteria, p:Cyanobacteria/Chloroplast, c:Cyanobacteria, , f:Family_VI					0	0.5		0	0		0.0555556	1	0.0588235	0.0625	0.333333	0.105263		0.0652174	46
d:Bacteria, p:Cyanobacteria/Chloroplast, c:Cyanobacteria, , f:Family_VII		0	0	0	0	0	0.166667		0	0	0	0	0	0.5	0		0	0.0526316	38
d:Bacteria, p:Cyanobacteria/Chloroplast, c:Cyanobacteria, , f:Family_VIII	0	0	0	0	0	0.12		0.5	0	0	0.047619	0	0	0.0645161	0.0416667	0.05	0.0333333	0.0277778	144
d:Bacteria, p:Cyanobacteria/Chloroplast, c:Cyanobacteria, , f:Family_X						0				0.333333	0	0.142857	0	0	0	0	0	0.111111	18
d:Bacteria, p:Cyanobacteria/Chloroplast, c:Cyanobacteria, , f:Family_XI					1				0.333333	0.4		0.5	0.5	0.166667		0.285714	1	0.111111	18
d:Bacteria, p:Cyanobacteria/Chloroplast, c:Cyanobacteria, , f:Family_XII			0			0.5				0		0			0		0	0.166667	6
d:Bacteria, p:Cyanobacteria/Chloroplast, c:Cyanobacteria, , f:Family_XIII	0	0.5	0	0	0	0	1		0	0	0	0	0.125	0.272727	0	0.5	0	0.136364	44
d:Bacteria, p:Firmicutes, c:Bacilli, o:Bacillales, f:Alicyclobacillaceae	0	1	0.2	0.111111	0.117647	0.181818		0.375	0.0952381	0.166667	0.0666667	0.1	0.097561	0.125		0	0.142857	0.0666667	75
d:Bacteria, p:Firmicutes, c:Bacilli, o:Bacillales, f:Bacillaceae_1	0.655172	0.75	0.594595	0.681818	0.75	0.557692	1	0.923077	0.608696	1	0.625	0.75	0.577778	0.777778	0.888889	0.742857	0.866667	0.417582	91
d:Bacteria, p:Firmicutes, c:Bacilli, o:Bacillales, f:Bacillaceae_2	0.365854	0.666667	0.533333	0.5	0.298246	0.305556	1	0.727273	0.625	0.666667	0.375	0.541667	0.410714	0.428571	0.5	0.56	0.75	0.259669	181
d:Bacteria, p:Firmicutes, c:Bacilli, o:Bacillales, f:Bacillales_incertae_sedis					0	0.5				1			0	0.5				0.333333	3
d:Bacteria, p:Firmicutes, c:Bacilli, o:Bacillales, f:Bacillales_Incertae_Sedis_X		0	0		0	0							0	0		0		0	1
d:Bacteria, p:Firmicutes, c:Bacilli, o:Bacillales, f:Bacillales_Incertae_Sedis_XI	0.1	1	0.666667	1	0.285714	0.25			1	1	1	1	1	0.5		0.5	1	0.117647	17
d:Bacteria, p:Firmicutes, c:Bacilli, o:Bacillales, f:Bacillales_Incertae_Sedis_XII	0																	0	1
d:Bacteria, p:Firmicutes, c:Bacilli, o:Bacillales, f:Listeriaceae	0																	0	1
d:Bacteria, p:Firmicutes, c:Bacilli, o:Bacillales, f:Paenibacillaceae_1	0.313725	0.642857	0.349315	0.440678	0.375	0.366492		0.478261	0.383929	0.555556	0.454545	0.46875	0.278431	0.34058	0.428571	0.323308	0.5	0.204301	465
d:Bacteria, p:Firmicutes, c:Bacilli, o:Bacillales, f:Paenibacillaceae_2		1		1	0.5	0.5							1					0.666667	3
d:Bacteria, p:Firmicutes, c:Bacilli, o:Bacillales, f:Planococcaceae	0.5	0.666667	0.545455	1	1	0.583333		1	0.5	1	1	1	0.666667	1	1	0.555556	1	0.409091	22
d:Bacteria, p:Firmicutes, c:Bacilli, o:Bacillales, f:Sporolactobacillaceae	1	1	1	1	0.5	0.333333						0	1	1				0.333333	3
d:Bacteria, p:Firmicutes, c:Bacilli, o:Bacillales, f:Staphylococcaceae	0.4	0.736842	0.647059	1	0.52	0.424242		0.666667	1	0.857143	1	0.5	0.777778	0.588235	1	0.8	0.857143	0.342857	70
d:Bacteria, p:Firmicutes, c:Bacilli, o:Bacillales, f:Thermoactinomycetaceae_1	0.375		0.75	0.4	0.333333	0.4			0.4	0	0.666667	1	0.3	0.333333		0.454545	1	0.258065	31
d:Bacteria, p:Firmicutes, c:Bacilli, o:Bacillales, f:Thermoactinomycetaceae_2	0		0	0	0	0			0		0		0	0		0		0	3
d:Bacteria, p:Firmicutes, c:Bacilli, o:Lactobacillales, f:Aerococcaceae	0.3125	0.75	0.538462	0.75	0.368421	0.275862		1		1	1	0.25	0.5	0.3125		0.571429	0.75	0.156863	51
d:Bacteria, p:Firmicutes, c:Bacilli, o:Lactobacillales, f:Carnobacteriaceae	0.314286	0.461538	0.5	0.461538	0.393939	0.277778		0.444444	1	0.692308	0.857143	0.625	0.818182	0.478261	1	0.9	0.8	0.186813	91
d:Bacteria, p:Firmicutes, c:Bacilli, o:Lactobacillales, f:Enterococcaceae	0.625	1	0.571429	0.666667	0.631579	0.5625		1	0.6	0.5	0	0.5	0.333333	0.666667	1	0.727273	0.6	0.391304	46
d:Bacteria, p:Firmicutes, c:Bacilli, o:Lactobacillales, f:Lactobacillaceae	0.336735	0.540541	0.52	0.456522	0.602564	0.604938		0.9	0.461538	0.888889	0.7	0.75	0.6	0.65	1	0.714286	0.9375	0.273092	249
d:Bacteria, p:Firmicutes, c:Bacilli, o:Lactobacillales, f:Leuconostocaceae	0.571429	0.692308	0.785714	1	0.5	0.636364		1	1	1			1	0.526316	0.666667	1	1	0.395833	48
d:Bacteria, p:Firmicutes, c:Bacilli, o:Lactobacillales, f:Streptococcaceae	0.223684	0.333333	0.390244	0.424242	0.360656	0.351064	1	0.705882	0.6	0.714286	1	0.416667	0.538462	0.489362	0.8	0.764706	0.909091	0.203252	246
d:Bacteria, p:Firmicutes, c:Clostridia, o:Clostridiales, f:Catabacteriaceae			0.333333	0.5								0			0		0	0.111111	9
d:Bacteria, p:Firmicutes, c:Clostridia, o:Clostridiales, f:Christensenellaceae			0.181818	0.75	0	0						0		0	0	0	0	0.2	15
d:Bacteria, p:Firmicutes, c:Clostridia, o:Clostridiales, f:Clostridiaceae_1	0.268657	0.419355	0.19084	0.381579	0.313043	0.277778		0.578947	0.114286	0.48	0.184211	0.245455	0.144231	0.284024	0.266667	0.173469	0.320755	0.103405	793
d:Bacteria, p:Firmicutes, c:Clostridia, o:Clostridiales, f:Clostridiaceae_2	0		0.285714	0.5	0.333333	0.25	0.5	0	0		0.142857	0.230769	0	0.166667	0.285714		0.5	0.137931	29
d:Bacteria, p:Firmicutes, c:Clostridia, o:Clostridiales, f:Clostridiaceae_3	0					0	0				0	0	0			0		0	5
d:Bacteria, p:Firmicutes, c:Clostridia, o:Clostridiales, f:Clostridiaceae_4			0		0	0					0	0	0		0	0	0	0	5
d:Bacteria, p:Firmicutes, c:Clostridia, o:Clostridiales, f:Clostridiales_incertae_sedis			0.5	1					1			1	1	1				0.5	2
d:Bacteria, p:Firmicutes, c:Clostridia, o:Clostridiales, f:Clostridiales_Incertae_Sedis_III		1	1		1	1		1			1		1	1		1	1	1	2
d:Bacteria, p:Firmicutes, c:Clostridia, o:Clostridiales, f:Clostridiales_Incertae_Sedis_IV						1			0	0			0.5	0		0		0.25	4
d:Bacteria, p:Firmicutes, c:Clostridia, o:Clostridiales, f:Clostridiales_Incertae_Sedis_XI	0.311111	0.48	0.315217	0.692308	0.205882	0.177419		0.333333	0.25	0.583333	0.363636	0.210526	0.311111	0.22807	0.333333	0.575758	0.882353	0.118421	304
d:Bacteria, p:Firmicutes, c:Clostridia, o:Clostridiales, f:Clostridiales_Incertae_Sedis_XII			0		0	0.0833333					0.333333	0.0769231	0	0.333333	0.125	0	0	0.04	25
d:Bacteria, p:Firmicutes, c:Clostridia, o:Clostridiales, f:Clostridiales_Incertae_Sedis_XIII	0.0909091	1	0.0243902	0.0625	0.2	0.0833333		0	0.0769231	0.5	0	0	0.0588235	0.125	0	0.025	0.5	0.0232558	129
d:Bacteria, p:Firmicutes, c:Clostridia, o:Clostridiales, f:Clostridiales_Incertae_Sedis_XIV												0						0	1
d:Bacteria, p:Firmicutes, c:Clostridia, o:Clostridiales, f:Clostridiales_Incertae_Sedis_XVI		1															1	1	1
d:Bacteria, p:Firmicutes, c:Clostridia, o:Clostridiales, f:Clostridiales_Incertae_Sedis_XVII						0.666667							1	1				0.666667	3
d:Bacteria, p:Firmicutes, c:Clostridia, o:Clostridiales, f:Clostridiales_Incertae_Sedis_XVIII	1			0.5	0.25	0.2			0.333333			1	0.25	0.5				0.166667	6
d:Bacteria, p:Firmicutes, c:Clostridia, o:Clostridiales, f:Defluviitaleaceae			0	0		0						0	0	0	0		0	0	10
d:Bacteria, p:Firmicutes, c:Clostridia, o:Clostridiales, f:Eubacteriaceae	0.146341	0.375	0.0862069	0.140351	0.244898	0.197531		0.125	0	0	0.2	0.3125	0.216216	0.237288	0.166667	0.09375	0.4	0.0740741	324
d:Bacteria, p:Firmicutes, c:Clostridia, o:Clostridiales, f:Gracilibacteraceae	0		0	0	0	0.142857		0	0			0	0.0769231	0	0	0	0	0.047619	21
d:Bacteria, p:Firmicutes, c:Clostridia, o:Clostridiales, f:Heliobacteriaceae				0	0	0			0		0	0	0			0	0	0	17
d:Bacteria, p:Firmicutes, c:Clostridia, o:Clostridiales, f:Lachnospiraceae	0.147016	0.330097	0.0722892	0.124816	0.240602	0.14841		0.418605	0.267857	0.583333	0.394231	0.347826	0.253112	0.19242	0.36	0.0830861	0.373333	0.0540881	3975
d:Bacteria, p:Firmicutes, c:Clostridia, o:Clostridiales, f:Peptococcaceae_1			0.5	0	0.363636	0.0714286			0.0689655	0	0.363636	0.142857	0.259259	0.2	0.25	0.241379	0.333333	0.191176	68
d:Bacteria, p:Firmicutes, c:Clostridia, o:Clostridiales, f:Peptococcaceae_2	0		1	1	0.333333	0.272727			0.222222		0	0	0.222222	0.25		0.166667	0	0.162162	37
d:Bacteria, p:Firmicutes, c:Clostridia, o:Clostridiales, f:Peptoniphilaceae	0.555556	0.538462	0.483871	1	0.425	0.363636		0.4		1		0.2	1	0.583333		0.923077	0.727273	0.257143	70
d:Bacteria, p:Firmicutes, c:Clostridia, o:Clostridiales, f:Peptostreptococcaceae	0.27907	0.571429	0.28	0.416667	0.306122	0.244186		0.636364	0.5	0.777778	0.454545	0.354839	0.521739	0.309091	0.571429	0.419355	0.533333	0.145455	165
d:Bacteria, p:Firmicutes, c:Clostridia, o:Clostridiales, f:Ruminococcaceae	0.112828	0.325	0.0317869	0.105442	0.209639	0.120044	0	0.22449	0.0340909	0.516129	0.0651466	0.0520231	0.0630324	0.107692	0.0941176	0.0243056	0.157303	0.0286568	5688
d:Bacteria, p:Firmicutes, c:Clostridia, o:Clostridiales, f:Syntrophomonadaceae	0	0	0	0	0.5	0			0.105263		0	0	0.125	0.142857	0	0		0.0408163	49
d:Bacteria, p:Firmicutes, c:Clostridia, o:Halanaerobiales, f:Halanaerobiaceae	0.5			0	0	0.333333	0				1	0.0454545	0					0.0606061	33
d:Bacteria, p:Firmicutes, c:Clostridia, o:Halanaerobiales, f:Halobacteroidaceae							0.2					0.214286					0.5	0.166667	18
d:Bacteria, p:Firmicutes, c:Clostridia, o:Natranaerobiales, f:Natranaerobiaceae	0		0	0	0	0			0		0	0	0		0	0	0	0	12
d:Bacteria, p:Firmicutes, c:Clostridia, o:Thermoanaerobacterales, f:Thermoanaerobacteraceae		1	1		0	0		0			1	0	0	0			0	0.142857	7
d:Bacteria, p:Firmicutes, c:Erysipelotrichia, o:Erysipelotrichales, f:Erysipelotrichaceae	0.382353	0.666667	0.159817	0.276923	0.405405	0.308271		0.478261	0.4	1	0.727273	0.615385	0.459459	0.359551	0.666667	0.18	0.3125	0.116883	385
d:Bacteria, p:Firmicutes, c:Negativicutes, o:Selenomonadales, f:Acidaminococcaceae	0.190476	1	0.136364	0.0833333	0.333333	0.227273		0.5		1		0	0.285714	0.384615	1	0	0	0.0722892	83
d:Bacteria, p:Firmicutes, c:Negativicutes, o:Selenomonadales, f:Veillonellaceae	0.4	0.607143	0.34127	0.117117	0.381818	0.385246		0.642857	0.0854701	0.875	0.258065	0.375	0.213592	0.383838	0.333333	0.229885	0.823529	0.116371	507
d:Bacteria, p:Ignavibacteriae, c:Ignavibacteria, o:Ignavibacteriales, f:Ignavibacteriaceae				1	0	0			0		0	0	0.047619	0.125	0	0.0625	0.125	0.0175439	57
d:Bacteria, p:Nitrospinae, c:Nitrospinia, o:Nitrospinales, f:Nitrospinaceae												0			0			0	15
d:Bacteria, p:Nitrospirae, c:"Nitrospira", o:"Nitrospirales", f:"Nitrospiraceae"	0.571429	0.333333	0.333333	0.5	0.454545	0.263158	1	0.6	0.3125	0.333333	0.230769	0.333333	0.138889	0.272727	0.4	0.208333	0.285714	0.101695	59
Un	0.0453817	0.0658466	0.0191883	0.0316333	0.0313852	0.0278103	0.00748299	0.0635903	0.00754361	0.0177075	0.00546475	0.00740803	0.00585671	0.0136531	0.0125886	0.00577464	0.0196179	0.00406974	189447
empo_1	Free-living	Host-associated	Host-associated	Host-associated	Host-associated	Host-associated	Free-living	Host-associated	Host-associated	Host-associated	Free-living	Free-living	Free-living	Free-living	Free-living	Free-living	Free-living
empo_2	Non-saline	Animal	Animal	Animal	Animal	Animal	Saline	Plant	Plant	Plant	Non-saline	Saline	Non-saline	Non-saline	Saline	Non-saline	Saline
empo_3	Aerosol (non-saline)	Animal corpus	Animal distal gut	Animal proximal gut	Animal secretion	Animal surface	Hypersaline (saline)	Plant corpus	Plant rhizosphere	Plant surface	Sediment (non-saline)	Sediment (saline)	Soil (non-saline)	Surface (non-saline)	Surface (saline)	Water (non-saline)	Water (saline)	ALL	OTUs
samples	81	322	953	354	917	987	13	123	552	953	544	541	954	953	117	954	682	10000
POTU (97%)/all	0.46431	0.530391	0.278159	0.356593	0.382033	0.375517	0.136922	0.479648	0.125522	0.239613	0.0917649	0.111434	0.130361	0.217801	0.169412	0.117574	0.212216	0.122056
d:Archaea, p:"Crenarchaeota", c:Thermoprotei, o:Desulfurococcales, f:Desulfurococcaceae											0		1					0.5	2
d:Archaea, p:"Crenarchaeota", c:Thermoprotei, o:Sulfolobales, f:Sulfolobaceae													1					1	1
d:Archaea, p:"Crenarchaeota", c:Thermoprotei, o:Thermoproteales, f:Thermoproteaceae													0	0.5				0.5	4
d:Archaea, p:"Euryarchaeota", c:"Methanomicrobia", o:Methanocellales, f:Methanocellaceae	1				1	1			0.444444		1		0.571429			0.5	0.5	0.625	16
d:Archaea, p:"Euryarchaeota", c:"Methanomicrobia", o:Methanomicrobiales, f:Methanocorpusculaceae			0.0625		0	0										0.0588235	0	0.04	25
d:Archaea, p:"Euryarchaeota", c:"Methanomicrobia", o:Methanomicrobiales, f:Methanomicrobiaceae					0	0	0		0		0.111111	0		0		0		0.0666667	15
d:Archaea, p:"Euryarchaeota", c:"Methanomicrobia", o:Methanomicrobiales, f:Methanomicrobiales_incertae_sedis											0.5	1						0.5	2
d:Archaea, p:"Euryarchaeota", c:"Methanomicrobia", o:Methanomicrobiales, f:Methanoregulaceae						1			0.538462		0.228571	0.5	0.529412	0.4		0.555556	1	0.333333	57
d:Archaea, p:"Euryarchaeota", c:"Methanomicrobia", o:Methanomicrobiales, f:Methanospirillaceae									0.166667		0		0			0.25		0.222222	9
d:Archaea, p:"Euryarchaeota", c:"Methanomicrobia", o:Methanosarcinales, f:Methanosarcinaceae	1		0.333333			1	1		1		0.5	0.571429	1	1	0.5	1	1	0.586207	29
d:Archaea, p:"Euryarchaeota", c:"Methanomicrobia", o:Methanosarcinales, f:Methanotrichaceae	1					1			0.176471		0.192308	0.75	0.230769	0.666667		0.666667	1	0.186441	59
d:Archaea, p:"Euryarchaeota", c:"Methanomicrobia", o:Methanosarcinales, f:Methermicoccaceae							0				0		0					0	3
d:Archaea, p:"Euryarchaeota", c:Archaeoglobi, o:Archaeoglobales, f:Archaeoglobaceae							0											0	1
d:Archaea, p:"Euryarchaeota", c:Halobacteria, o:Halobacteriales, f:Halobacteriaceae		0	1	1	0.727273	0.653846	0.475	0.444444		1	0.333333	0.472222	0.285714	0.555556	0	0.25	0	0.474026	154
d:Archaea, p:"Euryarchaeota", c:Halobacteria, o:Haloferacales, f:Haloferacaceae					0.333333	0	0.416667				0.7	0.692308	0	0.444444	0.75			0.478632	117
d:Archaea, p:"Euryarchaeota", c:Halobacteria, o:Natrialbales, f:Natrialbaceae					1	0.8	0.5		0		1	0.833333	0	0.6				0.6875	16
d:Archaea, p:"Euryarchaeota", c:Methanobacteria, o:Methanobacteriales, f:Methanobacteriaceae	1	1	0.769231	0.952381	0.888889	0.896552	0		0.833333		0.761905	0.608696	0.714286	0.896552	0.5	0.871795	0.571429	0.660131	153
d:Archaea, p:"Euryarchaeota", c:Methanococci, o:Methanococcales, f:Methanococcaceae											0	0						0	5
d:Archaea, p:"Euryarchaeota", c:Thermococci, o:Thermococcales, f:Thermococcaceae											0					0		0	5
d:Archaea, p:"Euryarchaeota", c:Thermoplasmata, o:Methanomassiliicoccales, f:Methanomassiliicoccaceae			0.0833333	0		0	0		0.416667		0.0909091	0.15	0.25	0.333333	0.142857	0.0625	0.125	0.0972222	72
d:Archaea, p:"Euryarchaeota", c:Thermoplasmata, o:Thermoplasmatales, f:Thermoplasmatales_incertae_sedis												0						0	1
d:Archaea, p:"Thaumarchaeota", , o:Nitrosopumilales, f:Nitrosopumilaceae	0	0.285714	0		0.384615	0.722222	0.272727	0.6	0.666667	0.666667	0.444444	0.336957	0.571429	0.5	0.257576	0.407407	0.48	0.325243	206
d:Archaea, p:"Thaumarchaeota", , o:Nitrososphaerales, f:Nitrososphaeraceae	0.710526	1	0.8	0.75	0.690476	0.75		0.7	0.630435	0.772727	0.333333	0.516129	0.489583	0.622642	0.8	0.555556	0.4	0.431907	257
d:Bacteria, p:"Acidobacteria", c:Holophagae, o:Acanthopleuribacterales, f:Acanthopleuribacteraceae										0		0		0		0	0	0	23
d:Bacteria, p:"Acidobacteria", c:Holophagae, o:Holophagales, f:Holophagaceae	0.5		1	0	0.75	0.454545			0.341463	0.5	0.264151	0.416667	0.272727	0.411765	0.5	0.290909	0.714286	0.23301	103
d:Bacteria, p:"Actinobacteria", c:Actinobacteria, o:Acidimicrobiales, f:"Acidimicrobineae"_incertae_sedis	0		0	0.5	0.133333	0.0416667		0.2	0.0344828	0	0	0	0.0361446	0.0322581	0	0	0	0.027027	111
d:Bacteria, p:"Actinobacteria", c:Actinobacteria, o:Acidimicrobiales, f:Acidimicrobiaceae	0.2	0.555556	0.25	0.333333	0.203125	0.180851	0.666667	0.333333	0.133333	0.275	0.177419	0.235294	0.148148	0.114035	0.2	0.136752	0.266667	0.121528	288
d:Bacteria, p:"Actinobacteria", c:Actinobacteria, o:Acidimicrobiales, f:Iamiaceae	0.166667	0.333333	0.181818	0.5	0.171429	0.166667		0	0.25	0.285714	0.238095	0.153846	0.175676	0.186047	0.3	0.162791	0.333333	0.138889	108
d:Bacteria, p:"Actinobacteria", c:Actinobacteria, o:Actinomycetales, f:Acidothermaceae			0.5	0	1	0.5	1				0.5	0.333333	0.833333	0.5	0	0.555556	1	0.625	16
d:Bacteria, p:"Actinobacteria", c:Actinobacteria, o:Actinomycetales, f:Actinomycetaceae	0.85	0.785714	0.728571	0.777778	0.768116	0.736842		0.9	1	0.9	1	0.727273	0.636364	0.730769	1	0.888889	0.916667	0.692308	182
d:Bacteria, p:"Actinobacteria", c:Actinobacteria, o:Actinomycetales, f:Actinopolysporaceae	1					1							0	1		1		0.333333	3
d:Bacteria, p:"Actinobacteria", c:Actinobacteria, o:Actinomycetales, f:Actinospicaceae	0.666667		1		1	1			1		1	0.5	0.4	1		0	0.666667	0.375	16
d:Bacteria, p:"Actinobacteria", c:Actinobacteria, o:Actinomycetales, f:Beutenbergiaceae	0		0		0	0				0			0	0		0		0	3
d:Bacteria, p:"Actinobacteria", c:Actinobacteria, o:Actinomycetales, f:Bogoriellaceae	0.8		0.714286	0.333333	0.555556	0.666667		1	0	1	1	1	0.285714	0.428571		0.6	1	0.565217	23
d:Bacteria, p:"Actinobacteria", c:Actinobacteria, o:Actinomycetales, f:Brevibacteriaceae	0.857143	1	0.736842	1	0.842105	0.636364		0.75	1	1	0.5		1	0.761905		1	1	0.681818	44
d:Bacteria, p:"Actinobacteria", c:Actinobacteria, o:Actinomycetales, f:Catenulisporaceae	0			1	1				0.5	0	0.333333	0.5	0.368421	1		0	1	0.333333	21
d:Bacteria, p:"Actinobacteria", c:Actinobacteria, o:Actinomycetales, f:Cellulomonadaceae	1	1	1	1	1	1	1	1	1	1	0.9	0.857143	0.703704	0.933333	1	1	1	0.826087	46
d:Bacteria, p:"Actinobacteria", c:Actinobacteria, o:Actinomycetales, f:Corynebacteriaceae	0.909091	0.818182	0.893617	0.846154	0.763636	0.820513	1	0.777778	1	1	1	0.866667	0.9	0.788462	1	0.964286	0.944444	0.765432	162
d:Bacteria, p:"Actinobacteria", c:Actinobacteria, o:Actinomycetales, f:Corynebacterineae_incertae_sedis			1		1	1							1			1		1	3
d:Bacteria, p:"Actinobacteria", c:Actinobacteria, o:Actinomycetales, f:Cryptosporangiaceae	1	1	0.875	1	0.727273	0.857143		1	1	1	0.857143	0.25	0.777778	0.692308	0	0.916667	1	0.755102	49
d:Bacteria, p:"Actinobacteria", c:Actinobacteria, o:Actinomycetales, f:Demequinaceae	1	1	1	1	0.666667	1	1		1		0	1	0.5	1	1	1	1	0.714286	7
d:Bacteria, p:"Actinobacteria", c:Actinobacteria, o:Actinomycetales, f:Dermabacteraceae	1	1	1	1	1	1		1	1	1	1	1	0.75	1		1	1	0.969697	33
d:Bacteria, p:"Actinobacteria", c:Actinobacteria, o:Actinomycetales, f:Dermacoccaceae	1		1	1	1	0.875		1	1	1		1	1	0.875	1	1	1	0.923077	13
d:Bacteria, p:"Actinobacteria", c:Actinobacteria, o:Actinomycetales, f:Dermatophilaceae	1		1	0.666667	1	1		1		1				1				0.857143	7
d:Bacteria, p:"Actinobacteria", c:Actinobacteria, o:Actinomycetales, f:Dietziaceae	0.846154	1	1	1	1	0.954545		1	1	1	1	1	1	0.833333	0.75	1	1	0.852941	34
d:Bacteria, p:"Actinobacteria", c:Actinobacteria, o:Actinomycetales, f:Geodermatophilaceae	0.857143	1	0.878788	1	0.851852	0.88		0.857143	0.896552	0.896552	0.8125	0.941176	0.795455	0.804878	0.875	0.833333	1	0.785235	149
d:Bacteria, p:"Actinobacteria", c:Actinobacteria, o:Actinomycetales, f:Glycomycetaceae	0		0		0.571429	0.346154		0.25	1				0.6	0.666667		0.666667	0	0.411765	34
d:Bacteria, p:"Actinobacteria", c:Actinobacteria, o:Actinomycetales, f:Intrasporangiaceae	0.8125	1	1	0.857143	0.944444	0.909091		0.916667	0.866667	0.909091	0.923077	0.909091	0.909091	0.9	1	0.703704	1	0.808989	89
d:Bacteria, p:"Actinobacteria", c:Actinobacteria, o:Actinomycetales, f:Jiangellaceae	1					0.75	0		1		1	0	0.714286	0	0	0.5	0	0.428571	21
d:Bacteria, p:"Actinobacteria", c:Actinobacteria, o:Actinomycetales, f:Jonesiaceae	1		1			1												1	1
d:Bacteria, p:"Actinobacteria", c:Actinobacteria, o:Actinomycetales, f:Kineosporiaceae	0.789474	1	0.666667	0.333333	0.695652	0.714286		1	0.666667	0.4	0.5	0.461538	0.433962	0.703704	0.5	0.555556	0.6	0.44086	93
d:Bacteria, p:"Actinobacteria", c:Actinobacteria, o:Actinomycetales, f:Microbacteriaceae	0.883721	0.941176	0.907692	0.956522	0.864865	0.868421	1	0.913043	0.971429	0.861111	0.888889	0.657143	0.791667	0.791045	0.821429	0.813187	0.964286	0.712727	275
d:Bacteria, p:"Actinobacteria", c:Actinobacteria, o:Actinomycetales, f:Micrococcaceae	0.786885	0.466667	0.867925	0.95	0.674157	0.746269	0	0.62963	0.85	0.913043	0.916667	0.5	0.711111	0.621212	0.615385	0.866667	0.944444	0.615063	239
d:Bacteria, p:"Actinobacteria", c:Actinobacteria, o:Actinomycetales, f:Micrococcineae_incertae_sedis	1		1	1		1				1	1	1	1		1	1	1	1	5
d:Bacteria, p:"Actinobacteria", c:Actinobacteria, o:Actinomycetales, f:Micromonosporaceae	0.694915	0.722222	0.704225	0.722222	0.611111	0.547945	0	0.592593	0.494792	0.647059	0.446154	0.224138	0.421739	0.502793	0.238095	0.544828	0.210526	0.394127	647
d:Bacteria, p:"Actinobacteria", c:Actinobacteria, o:Actinomycetales, f:Mycobacteriaceae	0.956522	1	0.970588	1	1	0.944444		1	0.967742	1	0.931034	0.971429	0.942029	0.909091	0.888889	0.863636	0.904762	0.84	125
d:Bacteria, p:"Actinobacteria", c:Actinobacteria, o:Actinomycetales, f:Nakamurellaceae	0.833333	1	1	1	0.923077	0.909091		1	1	0.8	0.5	1	0.944444	0.916667	0.25	0.846154	0.5	0.857143	28
d:Bacteria, p:"Actinobacteria", c:Actinobacteria, o:Actinomycetales, f:Nocardiaceae	0.875	0.8	0.890909	0.857143	0.837838	0.830508		1	0.941176	0.833333	1	0.769231	0.90625	0.8125	1	0.8125	0.769231	0.782313	147
d:Bacteria, p:"Actinobacteria", c:Actinobacteria, o:Actinomycetales, f:Nocardioidaceae	0.858974	0.913043	0.854369	0.914286	0.783951	0.795349	1	0.883721	0.805556	0.857143	0.694444	0.891892	0.723735	0.744526	0.928571	0.755906	0.909091	0.703448	435
d:Bacteria, p:"Actinobacteria", c:Actinobacteria, o:Actinomycetales, f:Nocardiopsaceae	1	1	0.666667	1	1	1		1	1	1			0.75	1				0.862069	29
d:Bacteria, p:"Actinobacteria", c:Actinobacteria, o:Actinomycetales, f:Promicromonosporaceae	1	0.5	0.923077	1	1	0.933333		1	1	1	1		1	0.9	1	1	1	0.884615	26
d:Bacteria, p:"Actinobacteria", c:Actinobacteria, o:Actinomycetales, f:Propionibacteriaceae	0.894737	1	1	1	0.647059	0.59375		0.5	0.5	0.25	0.6	0	0.46875	0.705882	0	0.470588	0.333333	0.489583	96
d:Bacteria, p:"Actinobacteria", c:Actinobacteria, o:Actinomycetales, f:Pseudonocardiaceae	0.754717	0.764706	0.671233	0.9	0.679012	0.671533		0.75	0.54023	0.555556	0.244444	0.483871	0.509881	0.483051	0.230769	0.503937	0.65	0.49505	404
d:Bacteria, p:"Actinobacteria", c:Actinobacteria, o:Actinomycetales, f:Rarobacteraceae			0			0								1				0.5	2
d:Bacteria, p:"Actinobacteria", c:Actinobacteria, o:Actinomycetales, f:Ruaniaceae						1												1	1
d:Bacteria, p:"Actinobacteria", c:Actinobacteria, o:Actinomycetales, f:Sanguibacteraceae			1		0	0.428571	0	1		0		0	1	1		0.333333	0	0.285714	14
d:Bacteria, p:"Actinobacteria", c:Actinobacteria, o:Actinomycetales, f:Segniliparaceae			1		1	1												1	2
d:Bacteria, p:"Actinobacteria", c:Actinobacteria, o:Actinomycetales, f:Sporichthyaceae	0.5		1		0.333333	0.5			0.5		1	1	0.4	0.4		0.666667	0	0.411765	17
d:Bacteria, p:"Actinobacteria", c:Actinobacteria, o:Actinomycetales, f:Streptomycetaceae	0.820513	0.545455	0.757576	0.882353	0.727273	0.680412		0.866667	0.564516	0.727273	0.638889	0.666667	0.504274	0.574074	0.5	0.494505	0.7	0.502778	360
d:Bacteria, p:"Actinobacteria", c:Actinobacteria, o:Actinomycetales, f:Streptosporangiaceae	0.75		0.615385	1	0.625	0.461538		0.333333	1	1	0.5	0.666667	0.588235	0.818182	1	0.75	0.25	0.546512	86
d:Bacteria, p:"Actinobacteria", c:Actinobacteria, o:Actinomycetales, f:Streptosporangineae_incertae_sedis			0										0					0	1
d:Bacteria, p:"Actinobacteria", c:Actinobacteria, o:Actinomycetales, f:Thermomonosporaceae	1	1	1	1	1	0.857143		1	0.789474	0.571429		1	0.666667	0.857143		0.625	0.75	0.671053	76
d:Bacteria, p:"Actinobacteria", c:Actinobacteria, o:Actinomycetales, f:Tsukamurellaceae			1	1	1	1						0	1	1				0.8	5
d:Bacteria, p:"Actinobacteria", c:Actinobacteria, o:Bifidobacteriales, f:Bifidobacteriaceae	0.794118	0.875	0.730769	0.571429	0.861111	0.794872		1	0.428571	1	1	1	0.636364	0.730769	1	0.777778	0.6	0.663265	98
d:Bacteria, p:"Actinobacteria", c:Actinobacteria, o:Coriobacteriales, f:Coriobacteriaceae	0.744681	0.909091	0.397004	0.452055	0.708333	0.71		0.928571	0.5	1	0.666667	0.8	0.789474	0.764706		0.220588	0.8	0.395095	367
d:Bacteria, p:"Actinobacteria", c:Actinobacteria, o:Euzebyales, f:Euzebyaceae	0.5			0	0	0.2						0.375	0.117647		0.428571		1	0.178571	28
d:Bacteria, p:"Actinobacteria", c:Actinobacteria, o:Gaiellales, f:Gaiellaceae	0.714286	1	0.666667	1	0.636364	0.592233		0.652174	0.6	0.65625	0.578947	0.763158	0.510638	0.587302	0.571429	0.519608	0.857143	0.458472	301
d:Bacteria, p:"Actinobacteria", c:Actinobacteria, o:Nitriliruptorales, f:Nitriliruptoraceae					0.142857	0.375	0	1			0	0.230769	0	0.5		0	0	0.222222	27
d:Bacteria, p:"Actinobacteria", c:Actinobacteria, o:Rubrobacterales, f:Rubrobacteraceae	0.571429	0.5	0.611111	0.454545	0.384615	0.371429		1	0.263158	0.5	0.285714	0.428571	0.175258	0.314286	0.5	0.266667	0.454545	0.2	130
d:Bacteria, p:"Actinobacteria", c:Actinobacteria, o:Solirubrobacterales, f:Conexibacteraceae	0.666667	0.333333	0.733333	1	0.521739	0.607143		0.714286	0.588235	0.8	0.636364	0.5	0.42	0.444444	1	0.428571	0.666667	0.413333	75
d:Bacteria, p:"Actinobacteria", c:Actinobacteria, o:Solirubrobacterales, f:Patulibacteraceae	0.454545	0.666667	0.55	0.875	0.36	0.392857		0.727273	0.130435	1	0.235294	0	0.285714	0.473684	1	0.311111	0.25	0.333333	114
d:Bacteria, p:"Actinobacteria", c:Actinobacteria, o:Solirubrobacterales, f:Solirubrobacteraceae	0.733333	0.666667	0.866667	1	0.764706	0.709677		1	0.923077	0.625	1	0.833333	0.627907	0.772727	1	0.757576	1	0.583333	72
d:Bacteria, p:"Aquificae", c:Aquificae, o:Aquificales, f:Aquificaceae		1											1	1				1	15
d:Bacteria, p:"Aquificae", c:Aquificae, o:Aquificales, f:Hydrogenothermaceae						1								1	0.5			0.8	5
d:Bacteria, p:"Armatimonadetes", c:Armatimonadia, o:Armatimonadales, f:Armatimonadaceae	0.0666667	0	0.0434783		0.0645161	0.0588235		0.333333	0.0566038	0	0.26087	0.333333	0.0445545	0.0470588	0.4	0.0609756	0.25	0.0430108	279
d:Bacteria, p:"Armatimonadetes", c:Chthonomonadetes, o:Chthonomonadales, f:Chthonomonadaceae	0		0		0.0714286	0.111111		0	0.0462963	0	0.0204082	0.25	0.0328638	0.04	0.333333	0.0392157	0	0.026616	263
d:Bacteria, p:"Armatimonadetes", c:Fimbriimonadia, o:Fimbriimonadales, f:Fimbriimonadaceae			0.666667		1	1		0.75	0.666667		0.5		0.785714	0.833333		0.875		0.727273	22
d:Bacteria, p:"Bacteroidetes", c:"Bacteroidia", o:"Bacteroidales", f:"Bacteroidales"_incertae_sedis					1													1	1
d:Bacteria, p:"Bacteroidetes", c:"Bacteroidia", o:"Bacteroidales", f:"Porphyromonadaceae"	0.305556	0.639344	0.266776	0.338462	0.460905	0.433657	1	0.463415	0.232558	0.857143	0.279412	0.470588	0.407643	0.448113	0.5	0.226496	0.482143	0.261792	1272
d:Bacteria, p:"Bacteroidetes", c:"Bacteroidia", o:"Bacteroidales", f:"Prevotellaceae"	0.481651	0.794872	0.282258	0.169903	0.551331	0.531915	1	0.833333	0.714286	0.888889	0.888889	0.777778	0.466667	0.54717	0.636364	0.493333	0.772727	0.327815	906
d:Bacteria, p:"Bacteroidetes", c:"Bacteroidia", o:"Bacteroidales", f:"Rikenellaceae"	0.5	0.333333	0.299363	0.388889	0.333333	0.390625		0.5	0	1	0.285714	0.5	0.210526	0.287879	1	0.27451	0.6	0.295455	264
d:Bacteria, p:"Bacteroidetes", c:"Bacteroidia", o:"Bacteroidales", f:Bacteroidaceae	0.618421	0.758621	0.35	0.450704	0.662921	0.57764	0	0.888889	0.714286	0.833333	0.8	0.714286	0.448276	0.524272	0.714286	0.411765	0.740741	0.415563	604
d:Bacteria, p:"Bacteroidetes", c:"Bacteroidia", o:"Bacteroidales", f:Marinilabiliaceae	0.25	0	0.015625	0.125	0	0.375		0	0.25	0.333333	0.316667	0.385542	0.259259	0.139535	0.304348	0.153846	0.45	0.212928	263
d:Bacteria, p:"Bacteroidetes", c:"Bacteroidia", o:"Bacteroidales", f:Prolixibacteraceae	0.363636	0	0.0625	0	0.111111	0.362069	0.0769231		0.151515	0.25	0.185185	0.211111	0.175676	0.319149	0.270833	0.263736	0.287671	0.177112	367
d:Bacteria, p:"Bacteroidetes", c:Cytophagia, o:Cytophagales, f:Catalimonadaceae					0	0	0					0		0	0			0	6
d:Bacteria, p:"Bacteroidetes", c:Cytophagia, o:Cytophagales, f:Cyclobacteriaceae	0.5	0.6	0.454545	1	0.464286	0.454545	0	0.166667	0.173913	0.333333	0.242424	0.422535	0.25	0.240741	0.521739	0.338462	0.592593	0.324786	234
d:Bacteria, p:"Bacteroidetes", c:Cytophagia, o:Cytophagales, f:Cytophagaceae	0.611111	0.433962	0.54955	0.478261	0.535135	0.469539	0.166667	0.581967	0.514286	0.393548	0.236559	0.227488	0.378378	0.356623	0.201439	0.35097	0.33913	0.282678	1882
d:Bacteria, p:"Bacteroidetes", c:Cytophagia, o:Cytophagales, f:Flammeovirgaceae	0.2	0.333333	0.444444	0.571429	0.409091	0.338983	0.333333	0.285714	0.204082	0.295918	0.111111	0.16129	0.186441	0.160714	0.234568	0.147059	0.213333	0.172996	474
d:Bacteria, p:"Bacteroidetes", c:Cytophagia, o:Cytophagales, f:Mooreiaceae						0			0									0	1
d:Bacteria, p:"Bacteroidetes", c:Flavobacteriia, o:"Flavobacteriales", f:Cryomorphaceae	0.4	0.375	0.275862	0.25	0.371429	0.244444	0	1	0.342857	0.244444	0.257143	0.188811	0.375	0.26087	0.266667	0.25	0.202247	0.205479	365
d:Bacteria, p:"Bacteroidetes", c:Flavobacteriia, o:"Flavobacteriales", f:Flavobacteriaceae	0.76259	0.826087	0.721154	0.629412	0.762626	0.687882	0.461538	0.792683	0.798561	0.596284	0.614865	0.594298	0.741304	0.745902	0.676136	0.644928	0.580402	0.562256	2305
d:Bacteria, p:"Bacteroidetes", c:Flavobacteriia, o:"Flavobacteriales", f:Schleiferiaceae														1				1	1
d:Bacteria, p:"Bacteroidetes", c:Sphingobacteriia, o:"Sphingobacteriales", f:"Rhodothermaceae"	0.5	0.25	1	0.666667	0.333333	0.263158	0.461538	0.555556	0	0.714286	0.222222	0.285714	0.151515	0.35	0.333333	0.5	0.125	0.232143	112
d:Bacteria, p:"Bacteroidetes", c:Sphingobacteriia, o:"Sphingobacteriales", f:"Saprospiraceae"	0	0.0555556	0.0175439	0.0314465	0.0512821	0.10989	0.0487805	0.333333	0.0555556	0.0605144	0.0694444	0.0680751	0.042735	0.0581395	0.103806	0.0521739	0.090604	0.0523498	1681
d:Bacteria, p:"Bacteroidetes", c:Sphingobacteriia, o:"Sphingobacteriales", f:Chitinophagaceae	0.623853	0.698413	0.543651	0.652174	0.537155	0.508	0.210526	0.586667	0.495708	0.367424	0.403694	0.321321	0.41112	0.447876	0.363128	0.39521	0.468966	0.334508	2553
d:Bacteria, p:"Bacteroidetes", c:Sphingobacteriia, o:"Sphingobacteriales", f:Sphingobacteriaceae	0.782051	0.833333	0.77037	0.789474	0.811024	0.729167	0	0.933333	0.552	0.8125	0.452055	0.571429	0.602524	0.705202	0.653846	0.561111	0.682927	0.546341	615
d:Bacteria, p:"Chlamydiae", c:Chlamydiia, o:Chlamydiales, f:Chlamydiaceae			0.2			1								1				0.428571	7
d:Bacteria, p:"Chlamydiae", c:Chlamydiia, o:Chlamydiales, f:Parachlamydiaceae	0.142857	0	0.310345	0.416667	0.225	0.195122		0.416667	0.167464	0	0.155689	0.0555556	0.125217	0.180851	0.185185	0.118998	0	0.0940246	1138
d:Bacteria, p:"Chlamydiae", c:Chlamydiia, o:Chlamydiales, f:Simkaniaceae					0.5	0	0		0	0	0	0.117647	0	0	0	0	0.0909091	0.0446429	112
d:Bacteria, p:"Chlamydiae", c:Chlamydiia, o:Chlamydiales, f:Waddliaceae												0						0	1
d:Bacteria, p:"Chlorobi", c:"Chlorobia", o:Chlorobiales, f:Chlorobiaceae	0				0	0.5			0	0	0.25	0	0	0.111111	0	0.666667	0.75	0.164179	67
d:Bacteria, p:"Chloroflexi", c:Anaerolineae, o:Anaerolineales, f:Anaerolineaceae	0.0769231	0	0.130435	0.142857	0.208333	0.152	0.0833333	0.6	0.0985915	0	0.142857	0.10906	0.0989691	0.168269	0.168919	0.150997	0.149606	0.0970052	1536
d:Bacteria, p:"Chloroflexi", c:Caldilineae, o:Caldilineales, f:Caldilineaceae	0	0.166667	0	0	0	0		0	0	0	0.027027	0.0363636	0.00900901	0.0454545	0.0357143	0.0185185	0	0.017316	231
d:Bacteria, p:"Chloroflexi", c:Chloroflexia, o:"Chloroflexales", f:Chloroflexaceae														0.666667				0.666667	6
d:Bacteria, p:"Chloroflexi", c:Chloroflexia, o:"Chloroflexales", f:Oscillochloridaceae		0	0	0	0	0		0			0	0.5	0.111111	0	0	0.166667		0.111111	27
d:Bacteria, p:"Chloroflexi", c:Chloroflexia, o:"Herpetosiphonales", f:"Herpetosiphonaceae"	1			0	1	0.75			0.5		1		0.666667	0.5		0.5		0.75	4
d:Bacteria, p:"Chloroflexi", c:Chloroflexia, o:Kallotenuales, f:Kallotenuaceae													0					0	3
d:Bacteria, p:"Chloroflexi", c:Ktedonobacteria, o:Ktedonobacterales, f:Ktedonobacteraceae			0	1					0	0.5			0.25					0.222222	9
d:Bacteria, p:"Chloroflexi", c:Ktedonobacteria, o:Ktedonobacterales, f:Thermosporotrichaceae						0			0			0	0				0	0	11
d:Bacteria, p:"Chloroflexi", c:Ktedonobacteria, o:Thermogemmatisporales, f:Thermogemmatisporaceae									0				0.555556	1				0.555556	9
d:Bacteria, p:"Chloroflexi", c:Thermoflexia, o:Thermoflexales, f:Thermoflexaceae														1				1	2
d:Bacteria, p:"Chloroflexi", c:Thermomicrobia, o:Sphaerobacterales, f:Sphaerobacteraceae	0		1		0.5	1			0			0	0.6	0.75				0.615385	13
d:Bacteria, p:"Chloroflexi", c:Thermomicrobia, o:Thermomicrobiales, f:Thermomicrobiaceae						0							0	1				0.5	2
d:Bacteria, p:"Deferribacteres", c:Deferribacteres, o:Deferribacterales, f:Deferribacteraceae		1	0	0	0.666667	0.666667						1		1	1	1	0	0.416667	12
d:Bacteria, p:"Deferribacteres", c:Deferribacteres, o:Deferribacterales, f:Deferribacterales_incertae_sedis												0			0.333333	0	0	0.0769231	13
d:Bacteria, p:"Deinococcus-Thermus", c:Deinococci, o:Deinococcales, f:Deinococcaceae	0.416667	0.857143	0.648649	0.333333	0.519608	0.4375		0.577778	0.25	0.6	0	0.2	0.489796	0.382609	0.333333	0.402985	0.5	0.368613	274
d:Bacteria, p:"Deinococcus-Thermus", c:Deinococci, o:Deinococcales, f:Trueperaceae	0	1	0.142857	0.333333	0.266667	0.166667	0	0.111111	0	0	0	0.0952381	0.16129	0.2	0.214286	0.6	0.111111	0.0886076	79
d:Bacteria, p:"Deinococcus-Thermus", c:Deinococci, o:Thermales, f:Thermaceae	1	1	1	1	1	1			0	1	0		0.636364	0.92	1	0.5	0.333333	0.707317	41
d:Bacteria, p:"Dictyoglomi", c:"Dictyoglomia", o:"Dictyoglomales", f:"Dictyoglomaceae"													0	0				0	2
d:Bacteria, p:"Elusimicrobia", c:Elusimicrobia, o:Elusimicrobiales, f:Elusimicrobiaceae	1		0.6	0.666667	1	0.75			0		0.142857	0	0	1		0.25	0	0.269231	26
d:Bacteria, p:"Fibrobacteres", c:"Fibrobacteria", o:"Fibrobacterales", f:"Fibrobacteraceae"	0.714286		0.454545	0.8	1	0.5			0.0769231		0	0	0.2	0.333333	0	0.0740741	0	0.178082	73
d:Bacteria, p:"Fibrobacteres", c:Chitinivibrionia, o:Chitinivibrionales, f:Chitinivibrionaceae															0	0		0	1
d:Bacteria, p:"Fusobacteria", c:Fusobacteriia, o:"Fusobacteriales", f:"Fusobacteriaceae"	0.77551	0.952381	0.625	0.73913	0.730159	0.825	1	1	1	0.684211	0.8	0.676471	1	0.761905	0.785714	0.59375	0.758621	0.637209	215
d:Bacteria, p:"Fusobacteria", c:Fusobacteriia, o:"Fusobacteriales", f:"Leptotrichiaceae"	0.534884	0.818182	0.464286	0.470588	0.649485	0.619565		1	1	0.666667	1	0.8	0.636364	0.684211	1	1	0.9	0.549133	173
d:Bacteria, p:"Gemmatimonadetes", c:Gemmatimonadetes, o:Gemmatimonadales, f:Gemmatimonadaceae	0.178571	0.375	0.3125	0	0.198347	0.18125		0.125	0.136905	0.194444	0.252874	0.393939	0.12	0.20442	0.647059	0.220779	0.470588	0.12098	653
d:Bacteria, p:"Lentisphaerae", c:"Lentisphaeria", o:Lentisphaerales, f:"Lentisphaeraceae"		0				0				0.6		0.428571					0.444444	0.454545	11
d:Bacteria, p:"Lentisphaerae", c:"Lentisphaeria", o:Victivallales, f:"Victivallaceae"	0	1	0.219512		0.5	0.666667			0				0.5	0.5		0.263158		0.204082	49
d:Bacteria, p:"Lentisphaerae", c:Oligosphaeria, o:Oligosphaerales, f:Oligosphaeraceae	0		0										0			0		0	11
d:Bacteria, p:"Planctomycetes", c:Phycisphaerae, o:Phycisphaerales, f:Phycisphaeraceae			0	0						0		0	0	0	0			0	6
d:Bacteria, p:"Planctomycetes", c:Phycisphaerae, o:Tepidisphaerales, f:Tepidisphaeraceae	0	0	0		0	0		0	0	0	0	0	0	0	0	0	0	0	79
d:Bacteria, p:"Planctomycetes", c:Planctomycetia, o:Candidatus_Brocadiales, f:Candidatus_Brocadiaceae		1			1						0.5	0.483871			0.5	0.769231	0.857143	0.5	44
d:Bacteria, p:"Planctomycetes", c:Planctomycetia, o:Planctomycetales, f:Planctomycetaceae	0.0854701	0.157895	0.109718	0.152381	0.1	0.114973	0.15873	0.177966	0.0506009	0.191257	0.0651882	0.0763569	0.0396201	0.0811333	0.0866142	0.0634402	0.0982801	0.04802	6414
d:Bacteria, p:"Proteobacteria", c:"Zetaproteobacteria", o:"Mariprofundales", f:"Mariprofundaceae"			1								0.857143	0.647059		1	0.571429	1	0.818182	0.73913	23
d:Bacteria, p:"Proteobacteria", c:Alphaproteobacteria, , f:SAR11			1		0.8	0.8				0.8	1	0.714286	1	0.9	0.75	0.655172	0.571429	0.6	50
d:Bacteria, p:"Proteobacteria", c:Alphaproteobacteria, o:"Parvularculales", f:"Parvularculaceae"										0.333333			0		0			0.333333	3
d:Bacteria, p:"Proteobacteria", c:Alphaproteobacteria, o:Caulobacterales, f:Caulobacteraceae	0.685185	0.913043	0.731343	0.642857	0.684211	0.655629		0.759259	0.767442	0.810811	0.715789	0.813953	0.561753	0.623188	0.892857	0.631579	0.871795	0.550129	389
d:Bacteria, p:"Proteobacteria", c:Alphaproteobacteria, o:Caulobacterales, f:Hyphomonadaceae	0.5	0.5	0.0666667	0.228571	0.461538	0.5	1			0.4	0.666667	0.611111	0.545455	0.363636	0.384615	0.545455	0.652174	0.346457	127
d:Bacteria, p:"Proteobacteria", c:Alphaproteobacteria, o:Kiloniellales, f:Kiloniellaceae										1		0.5	1				1	0.6	5
d:Bacteria, p:"Proteobacteria", c:Alphaproteobacteria, o:Kordiimonadales, f:"Kordiimonadaceae"										0.25		0.5			0			0.285714	7
d:Bacteria, p:"Proteobacteria", c:Alphaproteobacteria, o:Kordiimonadales, f:Temperatibacteraceae												0						0	1
d:Bacteria, p:"Proteobacteria", c:Alphaproteobacteria, o:Rhizobiales, f:"Aurantimonadaceae"	1		1		1	1		1	1	1	1		1	1	1	1	1	1	4
d:Bacteria, p:"Proteobacteria", c:Alphaproteobacteria, o:Rhizobiales, f:Bartonellaceae			0.888889	1	1	0.833333			0		0.333333	0	0.4	1	1	0.6	1	0.631579	19
d:Bacteria, p:"Proteobacteria", c:Alphaproteobacteria, o:Rhizobiales, f:Beijerinckiaceae	0.9		0.6875	0.857143	0.733333	0.793103		0.857143	0.444444	0.666667	0.5625	0.6	0.513514	0.642857	0.875	0.677419	1	0.544304	79
d:Bacteria, p:"Proteobacteria", c:Alphaproteobacteria, o:Rhizobiales, f:Bradyrhizobiaceae	0.842105	0.7	0.8	0.769231	0.965517	0.839286	1	0.75	0.896552	0.882353	0.8	0.875	0.837838	0.755102	0.857143	0.740741	1	0.710145	138
d:Bacteria, p:"Proteobacteria", c:Alphaproteobacteria, o:Rhizobiales, f:Brucellaceae	1	1	1	1	1	1		1	1	1	1		1	1	1	1	1	1	16
d:Bacteria, p:"Proteobacteria", c:Alphaproteobacteria, o:Rhizobiales, f:Cohaesibacteraceae			1															1	1
d:Bacteria, p:"Proteobacteria", c:Alphaproteobacteria, o:Rhizobiales, f:Hyphomicrobiaceae	0.928571	0.736842	0.849315	0.958333	0.852941	0.86087	1	0.805556	0.678571	0.684211	0.633803	0.65625	0.645714	0.75	0.636364	0.629371	0.875	0.630607	379
d:Bacteria, p:"Proteobacteria", c:Alphaproteobacteria, o:Rhizobiales, f:Methylobacteriaceae	0.76	0.782609	0.75	0.775	0.75	0.711712		0.769231	0.787879	0.789474	0.8	0.857143	0.676471	0.758621	1	0.740741	1	0.684729	203
d:Bacteria, p:"Proteobacteria", c:Alphaproteobacteria, o:Rhizobiales, f:Methylocystaceae	1	1	0.866667	0.8	0.866667	0.9		1	0.636364	1	0.444444	0.6875	0.555556	0.609756	0.5	0.488889	0.785714	0.527273	110
d:Bacteria, p:"Proteobacteria", c:Alphaproteobacteria, o:Rhizobiales, f:Phyllobacteriaceae	0.928571	0.909091	0.95	0.857143	0.95	0.941176	1	1	1	0.615385	0.7	0.875	0.966667	0.928571	0.777778	0.85	0.944444	0.802469	81
d:Bacteria, p:"Proteobacteria", c:Alphaproteobacteria, o:Rhizobiales, f:Rhizobiaceae	0.92	0.923077	0.903846	0.875	0.857143	0.833333	1	0.875	0.828571	0.9375	0.677419	0.652174	0.728571	0.794118	0.818182	0.689189	0.807692	0.694915	177
d:Bacteria, p:"Proteobacteria", c:Alphaproteobacteria, o:Rhizobiales, f:Rhizobiales_incertae_sedis	0.9	0.857143	0.826087	1	0.947368	0.896552		1	0.84	0.875	0.888889	0.75	0.734694	0.866667	0.769231	0.787879	0.6875	0.674419	86
d:Bacteria, p:"Proteobacteria", c:Alphaproteobacteria, o:Rhizobiales, f:Rhodobiaceae		1	0.5			0.714286		1	1	1	1	1	0.571429	0.8	1	0.666667	0.75	0.7	20
d:Bacteria, p:"Proteobacteria", c:Alphaproteobacteria, o:Rhizobiales, f:Roseiarcaceae		1	0.857143	0.8	0.75	0.8125	1	1	0.666667	1	0.833333	1	0.783784	0.75		0.692308	1	0.75	44
d:Bacteria, p:"Proteobacteria", c:Alphaproteobacteria, o:Rhizobiales, f:Xanthobacteraceae	0.928571	0.8	0.783784	0.9	0.821429	0.776316		0.75	0.777778	0.909091	0.561404	0.72	0.586207	0.659794	0.75	0.649485	0.75	0.604545	220
d:Bacteria, p:"Proteobacteria", c:Alphaproteobacteria, o:Rhodobacterales, f:Rhodobacteraceae	0.885246	0.921053	0.864516	0.843478	0.931298	0.913194	0.928571	0.866667	0.911765	0.839623	0.938272	0.867508	0.915663	0.901554	0.895928	0.907609	0.926606	0.821147	889
d:Bacteria, p:"Proteobacteria", c:Alphaproteobacteria, o:Rhodospirillales, f:Acetobacteraceae	0.300813	0.632653	0.38	0.55	0.362416	0.351852		0.556818	0.378698	0.287879	0.211982	0.277108	0.263224	0.275142	0.280702	0.257996	0.355556	0.250344	1454
d:Bacteria, p:"Proteobacteria", c:Alphaproteobacteria, o:Rhodospirillales, f:Rhodospirillaceae	0.5	0.333333	0.538462	0.75	0.45679	0.512195	0.375	0.6	0.435897	0.38	0.290323	0.190955	0.280093	0.345029	0.191781	0.368821	0.409091	0.241042	921
d:Bacteria, p:"Proteobacteria", c:Alphaproteobacteria, o:Rickettsiales, f:Anaplasmataceae	0.333333									0								0.25	4
d:Bacteria, p:"Proteobacteria", c:Alphaproteobacteria, o:Rickettsiales, f:Rickettsiaceae	0.727273	0	0.833333	1	1	0.666667		1	0.416667		0.9	0.75	0.5	0.733333	0.833333	0.48	0.5	0.466667	75
d:Bacteria, p:"Proteobacteria", c:Alphaproteobacteria, o:Sneathiellales, f:Sneathiellaceae					0	0			0	0.25	0.142857	0.52381	0.0625	0	0.25	0.047619	0.5	0.203125	64
d:Bacteria, p:"Proteobacteria", c:Alphaproteobacteria, o:Sphingomonadales, f:Erythrobacteraceae	0.777778	1	0.925926	0.833333	0.891304	0.795918	1	0.875	0.764706	0.931818	0.703704	0.826087	0.734375	0.806452	0.878788	0.717391	0.966667	0.746411	209
d:Bacteria, p:"Proteobacteria", c:Alphaproteobacteria, o:Sphingomonadales, f:Sphingomonadaceae	0.833333	0.837838	0.875	0.933333	0.838583	0.813187	0.5	0.836364	0.841772	0.808511	0.716418	0.546053	0.753247	0.748634	0.763636	0.703704	0.735537	0.645736	1067
d:Bacteria, p:"Proteobacteria", c:Betaproteobacteria, o:"Procabacteriales", f:"Procabacteriaceae"	0					0								0	0			0	2
d:Bacteria, p:"Proteobacteria", c:Betaproteobacteria, o:Burkholderiales, f:Alcaligenaceae	0.789474	1	0.9	0.888889	0.958333	0.87931	1	0.909091	1	0.8125	1	1	0.966667	0.935484	0.916667	0.85	1	0.778947	95
d:Bacteria, p:"Proteobacteria", c:Betaproteobacteria, o:Burkholderiales, f:Burkholderiaceae	0.942857	1	0.935484	1	0.9	0.944444	1	1	0.725	0.818182	0.685714	0.785714	0.686957	0.772727	0.894737	0.661538	0.869565	0.713656	227
d:Bacteria, p:"Proteobacteria", c:Betaproteobacteria, o:Burkholderiales, f:Burkholderiales_incertae_sedis	0.75	1	0.727273	0.75	0.916667	0.904762	1	0.875	0.9	0.833333	0.916667	0.818182	0.833333	0.863636	0.777778	0.857143	0.75	0.77551	49
d:Bacteria, p:"Proteobacteria", c:Betaproteobacteria, o:Burkholderiales, f:Comamonadaceae	0.977273	1	1	1	0.95082	0.954023		1	1	0.848485	0.875	0.964286	0.918919	0.954545	1	0.865672	0.933333	0.86631	187
d:Bacteria, p:"Proteobacteria", c:Betaproteobacteria, o:Burkholderiales, f:Oxalobacteraceae	0.948718	0.9375	1	1	0.95	0.913793		1	1	1	1	1	0.926471	0.942308	0.941176	0.84127	0.95	0.858108	148
d:Bacteria, p:"Proteobacteria", c:Betaproteobacteria, o:Burkholderiales, f:Sutterellaceae	0.8	1	0.888889	1	0.857143	0.6		1	0	1	1		0.25	0.625		0.1	1	0.4375	32
d:Bacteria, p:"Proteobacteria", c:Betaproteobacteria, o:Ferritrophicales, f:Ferritrophicaceae									1		1		0.5	1		1	1	0.6	5
d:Bacteria, p:"Proteobacteria", c:Betaproteobacteria, o:Ferrovales, f:Ferrovaceae													0.333333	1	1	1	1	0.333333	3
d:Bacteria, p:"Proteobacteria", c:Betaproteobacteria, o:Gallionellales, f:Gallionellaceae	1				1	1			1		1	1	0.714286	1	1	1	1	0.818182	11
d:Bacteria, p:"Proteobacteria", c:Betaproteobacteria, o:Hydrogenophilales, f:Hydrogenophilaceae	1	1	1	1	0.666667	0.818182			0.571429	1	0.555556	0.6	0.538462	0.866667	0.75	0.6	0.666667	0.666667	30
d:Bacteria, p:"Proteobacteria", c:Betaproteobacteria, o:Methylophilales, f:Methylophilaceae	1		1	1	1	1		1	1	1	0.8	1	0.769231	1	1	1	0.777778	0.785714	28
d:Bacteria, p:"Proteobacteria", c:Betaproteobacteria, o:Neisseriales, f:Neisseriaceae	0.755102	0.857143	0.725	0.846154	0.813559	0.806452		1	0.818182	1	0.571429	0.714286	0.694444	0.727273	0.6	0.774194	0.777778	0.743316	187
d:Bacteria, p:"Proteobacteria", c:Betaproteobacteria, o:Nitrosomonadales, f:Nitrosomonadaceae	1		0.375	0	0.714286	0.666667	1	1	0.25	1	0.5	1	0.4	0.6	1	0.3	1	0.479167	48
d:Bacteria, p:"Proteobacteria", c:Betaproteobacteria, o:Nitrosomonadales, f:Spirillaceae					1	1		1					1					1	1
d:Bacteria, p:"Proteobacteria", c:Betaproteobacteria, o:Rhodocyclales, f:Rhodocyclaceae	1	1	0.875	1	1	0.84		1	0.928571	1	0.777778	0.9	0.857143	0.904762	1	0.785714	0.909091	0.789474	57
d:Bacteria, p:"Proteobacteria", c:Betaproteobacteria, o:Sulfuricellales, f:Sulfuricellaceae						1			1		1	1	1	1		1		1	3
d:Bacteria, p:"Proteobacteria", c:Deltaproteobacteria, , f:Syntrophorhabdaceae					0	0			0.1		0.210526	0.166667	0	0	0	0	0.333333	0.162162	37
d:Bacteria, p:"Proteobacteria", c:Deltaproteobacteria, o:Bdellovibrionales, f:Bacteriovoracaceae	0.2	0	0.241379	0.117647	0.2	0.205882	0	0.181818	0.172414	0.212766	0.146341	0.244565	0.138462	0.195652	0.207317	0.104	0.28	0.144643	560
d:Bacteria, p:"Proteobacteria", c:Deltaproteobacteria, o:Bdellovibrionales, f:Bdellovibrionaceae	0.4	0	0.432432	0.5	0.442623	0.5		0.428571	0.310606	0	0.273585	0.333333	0.276243	0.283688	0.255814	0.240175	0.428571	0.209756	410
d:Bacteria, p:"Proteobacteria", c:Deltaproteobacteria, o:Bdellovibrionales, f:Pseudobacteriovoracaceae						0				0		0	0		0		0	0	12
d:Bacteria, p:"Proteobacteria", c:Deltaproteobacteria, o:Bradymonadales, f:Bradymonadaceae					1	1	0					0.333333	1	1	1		0.5	0.333333	6
d:Bacteria, p:"Proteobacteria", c:Deltaproteobacteria, o:Desulfarculales, f:Desulfarculaceae					0	0			0		0	0	0	0		0	0	0	8
d:Bacteria, p:"Proteobacteria", c:Deltaproteobacteria, o:Desulfobacterales, f:Desulfobacteraceae	0	0	0.0769231	1	0	0.27907	0.125	0.5	0	0.25	0.25	0.218884	0.0697674	0.217391	0.309524	0.233333	0.285714	0.160763	367
d:Bacteria, p:"Proteobacteria", c:Deltaproteobacteria, o:Desulfobacterales, f:Desulfobulbaceae	1		0.625		0.666667	0.655172			0.181818	1	0.447368	0.323529	0.423077	0.454545	0.424242	0.423077	0.7	0.304348	161
d:Bacteria, p:"Proteobacteria", c:Deltaproteobacteria, o:Desulfovibrionales, f:Desulfohalobiaceae							0.666667				1	1						0.888889	9
d:Bacteria, p:"Proteobacteria", c:Deltaproteobacteria, o:Desulfovibrionales, f:Desulfomicrobiaceae	1		1		1	1				1	0	0.75	1	1	1	1	1	0.75	8
d:Bacteria, p:"Proteobacteria", c:Deltaproteobacteria, o:Desulfovibrionales, f:Desulfonatronaceae											0.25	0.3	0		0.5	0		0.25	16
d:Bacteria, p:"Proteobacteria", c:Deltaproteobacteria, o:Desulfovibrionales, f:Desulfovibrionaceae	0.857143	0.75	0.333333	0.409091	0.451613	0.676471	0	1	0.517241	0.4	0.3125	0.32	0.4375	0.717949	0.5	0.4	0.368421	0.341365	249
d:Bacteria, p:"Proteobacteria", c:Deltaproteobacteria, o:Desulfuromonadales, f:Desulfuromonadaceae	0.6	0	0.2	0	0.5	0.483871	0	0	0.5	0.105263	0.45283	0.28777	0.424658	0.340426	0.413043	0.4	0.295455	0.278481	316
d:Bacteria, p:"Proteobacteria", c:Deltaproteobacteria, o:Desulfuromonadales, f:Geobacteraceae	0.727273	1	0.875	0	0.7	0.658537			0.678571	0.277778	0.387387	0.348315	0.447368	0.426471	0.413793	0.464	0.576923	0.364179	335
d:Bacteria, p:"Proteobacteria", c:Deltaproteobacteria, o:Myxococcales, f:"Haliangiaceae"	0.0434783	0.1	0.0645161	0	0.020202	0.107527		0	0.0474308	0.0483871	0.0623053	0.0465116	0.040724	0.0487805	0.03125	0.044164	0	0.0381526	996
d:Bacteria, p:"Proteobacteria", c:Deltaproteobacteria, o:Myxococcales, f:Cystobacteraceae	0.444444	0.4	0.368421	0.666667	0.514286	0.529412		0.75	0.343284	0.3125	0.329114	0.181818	0.393333	0.43299	0.4375	0.336449	0.210526	0.288732	284
d:Bacteria, p:"Proteobacteria", c:Deltaproteobacteria, o:Myxococcales, f:Kofleriaceae	0	0	0	0	0	0.1875	0	0	0.0526316	0.125	0.0769231	0.137931	0.0540541	0.0714286	0.1	0.133333	0.111111	0.0616438	146
d:Bacteria, p:"Proteobacteria", c:Deltaproteobacteria, o:Myxococcales, f:Labilitrichaceae	0		0	0	0	0		0	0		0	0	0	0	0	0	0	0	232
d:Bacteria, p:"Proteobacteria", c:Deltaproteobacteria, o:Myxococcales, f:Myxococcaceae	0.666667	0	0.555556	0.875	0.409091	0.375		1	0.218182	0.5	0.169492	0.333333	0.227273	0.425	0.25	0.259259	0.571429	0.17734	203
d:Bacteria, p:"Proteobacteria", c:Deltaproteobacteria, o:Myxococcales, f:Nannocystaceae	0.333333		0.444444		0.384615	0.416667	0.333333	0.833333	0.3	0.166667	0.0810811	0.164179	0.186667	0.25	0.235294	0.138889	0	0.132275	189
d:Bacteria, p:"Proteobacteria", c:Deltaproteobacteria, o:Myxococcales, f:Phaselicystidaceae	0.333333	0	0		0	0.0833333		0	0	0	0.0555556	0	0.0208333	0.0952381	0	0.08	0	0.038961	77
d:Bacteria, p:"Proteobacteria", c:Deltaproteobacteria, o:Myxococcales, f:Polyangiaceae	0.25	0.363636	0.258065	0.222222	0.274286	0.271084		0.333333	0.183099	0.0816327	0.150396	0.146341	0.176895	0.178248	0.1	0.169451	0.225	0.139098	1330
d:Bacteria, p:"Proteobacteria", c:Deltaproteobacteria, o:Myxococcales, f:Sandaracinaceae	0	1	0	0	0.136364	0.230769		0	0.0285714	0	0	0.025641	0.0977444	0.0655738	0.157895	0.0847458	0	0.0617284	243
d:Bacteria, p:"Proteobacteria", c:Deltaproteobacteria, o:Myxococcales, f:Vulgatibacteraceae			1		1			1					1					1	1
d:Bacteria, p:"Proteobacteria", c:Deltaproteobacteria, o:Syntrophobacterales, f:Syntrophaceae			0.333333		0.833333	0.4375	0		0.6	0	0.4875	0.16129	0.435484	0.540541	0.5	0.5	0.68	0.372449	196
d:Bacteria, p:"Proteobacteria", c:Deltaproteobacteria, o:Syntrophobacterales, f:Syntrophobacteraceae	0		0		0	0	0		0.0652174		0.0877193	0	0.0454545	0.04	0	0.0444444	0.0625	0.0434783	138
d:Bacteria, p:"Proteobacteria", c:Epsilonproteobacteria, o:Campylobacterales, f:"Hydrogenimonaceae"												0						0	2
d:Bacteria, p:"Proteobacteria", c:Epsilonproteobacteria, o:Campylobacterales, f:Campylobacteraceae	1	0.785714	0.966667	0.956522	0.84375	0.777778		1	1	0.571429	0.857143	0.414894	1	0.909091	0.488372	0.766667	0.406977	0.549587	242
d:Bacteria, p:"Proteobacteria", c:Epsilonproteobacteria, o:Campylobacterales, f:Helicobacteraceae	1	0.75	0.731707	0.454545	0.736842	0.730769		0.5	0.333333	0.444444	0.366667	0.282828	0.55	0.56	0.4	0.432432	0.365854	0.440367	218
d:Bacteria, p:"Proteobacteria", c:Gammaproteobacteria, o:"Enterobacteriales", f:Enterobacteriaceae	0.95	0.96	0.90566	0.923077	0.93617	0.916667	1	0.923077	0.857143	0.818182	1	0.75	0.847826	0.795455	0.777778	0.68	0.588235	0.800948	211
d:Bacteria, p:"Proteobacteria", c:Gammaproteobacteria, o:"Salinisphaerales", f:"Salinisphaeraceae"	1				0	1			1	1		0.5					1	0.7	10
d:Bacteria, p:"Proteobacteria", c:Gammaproteobacteria, o:"Vibrionales", f:Vibrionaceae	1	1	1	1	1	0.928571	1	1	0.75	0.954545	1	0.941176	0.8	0.875	1	1	0.863636	0.851852	54
d:Bacteria, p:"Proteobacteria", c:Gammaproteobacteria, o:Aeromonadales, f:Aeromonadaceae	1	1	1	1	1	1		1	1	1	1	1	0.833333	0.8	1	1	1	0.925926	27
d:Bacteria, p:"Proteobacteria", c:Gammaproteobacteria, o:Aeromonadales, f:Succinivibrionaceae	0.363636	1	0.466667	1	0.666667	0.4375							0	0.5	0	0.2	1	0.447368	38
d:Bacteria, p:"Proteobacteria", c:Gammaproteobacteria, o:Alteromonadales, f:Alteromonadaceae	1	1	0.8	1	1	0.8	1		1	0.75	1	0.896552	0.875	1	0.810811	1	0.892857	0.770833	96
d:Bacteria, p:"Proteobacteria", c:Gammaproteobacteria, o:Alteromonadales, f:Alteromonadales_incertae_sedis				1		1	1			1		1					0	0.857143	7
d:Bacteria, p:"Proteobacteria", c:Gammaproteobacteria, o:Alteromonadales, f:Celerinatantimonadaceae																0	0	0	2
d:Bacteria, p:"Proteobacteria", c:Gammaproteobacteria, o:Alteromonadales, f:Colwelliaceae	1	1	0.222222	0.4	1	0.818182	0			0.62069	1	0.64	0.75	0.75	0.909091	0.8	0.72093	0.546512	86
d:Bacteria, p:"Proteobacteria", c:Gammaproteobacteria, o:Alteromonadales, f:Ferrimonadaceae		1								0.25		0					0	0.333333	6
d:Bacteria, p:"Proteobacteria", c:Gammaproteobacteria, o:Alteromonadales, f:Idiomarinaceae	0.75	1		1	1	1			0	1	0	0.8	0	0.5	0.666667	0	1	0.904762	21
d:Bacteria, p:"Proteobacteria", c:Gammaproteobacteria, o:Alteromonadales, f:Moritellaceae		1				0.666667				0.5		0.5	1	1	1	1	0.666667	0.8	5
d:Bacteria, p:"Proteobacteria", c:Gammaproteobacteria, o:Alteromonadales, f:Pseudoalteromonadaceae	1	1	0.5	0.8	1	1	1			0.666667		0.7	0.666667	1	0.75	0.666667	0.727273	0.583333	24
d:Bacteria, p:"Proteobacteria", c:Gammaproteobacteria, o:Alteromonadales, f:Psychromonadaceae		1	1	1	1	1				1	1	1	0	0.666667	1		1	0.9	10
d:Bacteria, p:"Proteobacteria", c:Gammaproteobacteria, o:Alteromonadales, f:Shewanellaceae	0.75	1	1	1	1	1				1	1	1	1	0.875	1	1	0.875	0.878788	33
d:Bacteria, p:"Proteobacteria", c:Gammaproteobacteria, o:Arenicellales, f:Arenicellaceae						0.5				1	0	1	0	1	0.333333	0	1	0.4	5
d:Bacteria, p:"Proteobacteria", c:Gammaproteobacteria, o:Cardiobacteriales, f:Cardiobacteriaceae	0.666667	0.75	1	1	0.727273	0.642857		1	0			1	0.333333	0.625		1		0.588235	17
d:Bacteria, p:"Proteobacteria", c:Gammaproteobacteria, o:Chromatiales, f:Chromatiaceae	0.75		0.666667	1	0.833333	0.666667	0.5	1	0.272727	0.375	0.384615	0.483871	0.3125	0.6	0.421053	0.448276	0.521739	0.383333	120
d:Bacteria, p:"Proteobacteria", c:Gammaproteobacteria, o:Chromatiales, f:Ectothiorhodospiraceae	0.666667	0.5	0.5	1	0.692308	0.421053	0.2	0.666667	0.142857	0.5	0.291667	0.338983	0.363636	0.45	0.25	0.323529	0.307692	0.258242	182
d:Bacteria, p:"Proteobacteria", c:Gammaproteobacteria, o:Chromatiales, f:Granulosicoccaceae			0	0		0				0		0.666667	0	0	0		0.333333	0.375	8
d:Bacteria, p:"Proteobacteria", c:Gammaproteobacteria, o:Chromatiales, f:Halothiobacillaceae					0	0	1		0		0.5	0.666667	0	0	0	0	0	0.0909091	22
d:Bacteria, p:"Proteobacteria", c:Gammaproteobacteria, o:Chromatiales, f:Thioalkalispiraceae					1	1		1					1	1				1	1
d:Bacteria, p:"Proteobacteria", c:Gammaproteobacteria, o:Legionellales, f:Coxiellaceae	0.75	1	0.333333	1	0.444444	0.555556		1	0.2	1	0.333333	0.4	0.170213	0.357143	0.6	0.21875	1	0.239437	71
d:Bacteria, p:"Proteobacteria", c:Gammaproteobacteria, o:Legionellales, f:Legionellaceae	0.666667	0.777778	0.409836	0.571429	0.478261	0.574257		0.714286	0.35426	0.153846	0.253846	0.19697	0.276438	0.329457	0.317073	0.292655	0.46	0.278174	1402
d:Bacteria, p:"Proteobacteria", c:Gammaproteobacteria, o:Methylococcales, f:Methylococcaceae	0.727273	1	0.75	0.75	0.833333	0.809524	0.5		0.809524	0.857143	0.714286	0.75	0.661017	0.714286	0.722222	0.588235	0.947368	0.652406	187
d:Bacteria, p:"Proteobacteria", c:Gammaproteobacteria, o:Oceanospirillales, f:"Saccharospirillaceae"												1			1		1	1	1
d:Bacteria, p:"Proteobacteria", c:Gammaproteobacteria, o:Oceanospirillales, f:Alcanivoracaceae					1	1			1	1		1	1	1	1	1	1	1	6
d:Bacteria, p:"Proteobacteria", c:Gammaproteobacteria, o:Oceanospirillales, f:Hahellaceae		0.5					1			1		0.5	0		0		1	0.625	8
d:Bacteria, p:"Proteobacteria", c:Gammaproteobacteria, o:Oceanospirillales, f:Halomonadaceae	1	1	0.75	1	0.904762	0.942857	0.666667	0.666667	0.285714	0.833333	0.4	0.823529	0.588235	0.857143	1	0.384615	1	0.732394	71
d:Bacteria, p:"Proteobacteria", c:Gammaproteobacteria, o:Oceanospirillales, f:Litoricolaceae										0					0		0	0	2
d:Bacteria, p:"Proteobacteria", c:Gammaproteobacteria, o:Oceanospirillales, f:Oceanospirillaceae	0.666667	1	0.666667	0.75	0.75	0.772727	0.5	0	0	0.7	0.571429	0.477273	0.428571	0.714286	0.888889	1	0.678571	0.560748	107
d:Bacteria, p:"Proteobacteria", c:Gammaproteobacteria, o:Oceanospirillales, f:Oceanospirillales_incertae_sedis												0.5					0.5	0.666667	3
d:Bacteria, p:"Proteobacteria", c:Gammaproteobacteria, o:Orbales, f:Orbaceae	0	0.888889	1		1	0.666667		1		1			0.666667	1		0		0.8	20
d:Bacteria, p:"Proteobacteria", c:Gammaproteobacteria, o:Pasteurellales, f:Pasteurellaceae	0.949153	0.842105	0.871795	0.913043	0.953846	0.929577		1	0.666667	1	0.333333	0.733333	0.75	0.90625	0.666667	0.578947	0.6	0.801047	191
d:Bacteria, p:"Proteobacteria", c:Gammaproteobacteria, o:Pseudomonadales, f:Moraxellaceae	0.866667	0.914286	0.986486	1	0.797872	0.829114	1	1	0.894737	0.964286	0.9375	0.95	0.872727	0.8	0.9375	0.880597	0.971429	0.77492	311
d:Bacteria, p:"Proteobacteria", c:Gammaproteobacteria, o:Pseudomonadales, f:Pseudomonadaceae	0.93617	0.95	0.941176	1	0.96	0.919192		0.92	0.880952	1	0.809524	0.884615	0.878049	0.876923	0.888889	0.823529	0.913043	0.84058	207
d:Bacteria, p:"Proteobacteria", c:Gammaproteobacteria, o:Thiotrichales, f:Francisellaceae							1			1					1	1	0.5	0.8	5
d:Bacteria, p:"Proteobacteria", c:Gammaproteobacteria, o:Thiotrichales, f:Piscirickettsiaceae						1						0.5		1	0.7		0.875	0.75	16
d:Bacteria, p:"Proteobacteria", c:Gammaproteobacteria, o:Thiotrichales, f:Thiotrichaceae	1		0.5			1			0		0.333333	0.666667	0.333333	0.5	1	0.5		0.545455	11
d:Bacteria, p:"Proteobacteria", c:Gammaproteobacteria, o:Thiotrichales, f:Thiotrichales_incertae_sedis										1		0			0	1	0.25	0.333333	9
d:Bacteria, p:"Proteobacteria", c:Gammaproteobacteria, o:Xanthomonadales, f:Algiphilaceae		1				1		1					1		1	0		0.75	4
d:Bacteria, p:"Proteobacteria", c:Gammaproteobacteria, o:Xanthomonadales, f:Sinobacteraceae	0.666667	1	0.692308	1	0.666667	0.613636		0.8	0.296875	0.363636	0.454545	0.363636	0.340136	0.617647	0	0.482353	0.5	0.363636	220
d:Bacteria, p:"Proteobacteria", c:Gammaproteobacteria, o:Xanthomonadales, f:Xanthomonadaceae	0.836364	0.913043	0.862069	0.956522	0.885057	0.804734	1	0.923077	0.741935	0.73913	0.671875	0.717391	0.720472	0.725352	0.69697	0.673913	0.933333	0.654628	443
d:Bacteria, p:"Proteobacteria", c:Oligoflexia, o:Oligoflexales, f:Oligoflexaceae	0	0	0		0	0		0	0	0	0	0	0	0	0	0	0	0	47
d:Bacteria, p:"Spirochaetes", c:Spirochaetia, o:Spirochaetales, f:"Brachyspiraceae"			0	0					0				0					0	5
d:Bacteria, p:"Spirochaetes", c:Spirochaetia, o:Spirochaetales, f:"Brevinemataceae"			0.666667			0			0	0	0	0	0	0	0	0	0	0.0625	32
d:Bacteria, p:"Spirochaetes", c:Spirochaetia, o:Spirochaetales, f:Leptospiraceae					0.666667	0.5			0.25		0.4	0.0769231	0.263158	0.583333	0.166667	0.466667	0.5	0.212121	66
d:Bacteria, p:"Spirochaetes", c:Spirochaetia, o:Spirochaetales, f:Spirochaetaceae	0.342105	1	0.116505	0.22449	0.253968	0.345238	0	0.333333	0	0	0.0288462	0.0772947	0.0486111	0.226415	0.0625	0.060241	0.0508475	0.0982962	763
d:Bacteria, p:"Synergistetes", c:Synergistia, o:Synergistales, f:Synergistaceae	0.857143	1	0.5	0.227273	0.615385	0.857143		1				0		0.857143		0.5		0.418182	55
d:Bacteria, p:"Tenericutes", c:Mollicutes, o:Acholeplasmatales, f:Acholeplasmataceae	0.222222		1		0	0.333333		1				0		0	0	0	0	0.136364	22
d:Bacteria, p:"Tenericutes", c:Mollicutes, o:Anaeroplasmatales, f:Anaeroplasmataceae			0	0		0								0				0	14
d:Bacteria, p:"Tenericutes", c:Mollicutes, o:Entomoplasmatales, f:Entomoplasmataceae													0					0	2
d:Bacteria, p:"Tenericutes", c:Mollicutes, o:Entomoplasmatales, f:Spiroplasmataceae		0	0.5		0.8	0.2			1	0			0	0.333333		0	0	0.333333	18
d:Bacteria, p:"Tenericutes", c:Mollicutes, o:Mycoplasmatales, f:Mycoplasmataceae	0.5	0.5	0.151515	0.5	0.375	0.421053			0	0.333333	0	0	0	0.444444	0	0	0	0.208	125
d:Bacteria, p:"Thermodesulfobacteria", c:Thermodesulfobacteria, o:Thermodesulfobacteriales, f:Thermodesulfobacteriaceae														1				1	1
d:Bacteria, p:"Thermotogae", c:Thermotogae, o:Kosmotogales, f:Kosmotogaceae	1																	1	1
d:Bacteria, p:"Thermotogae", c:Thermotogae, o:Petrotogales, f:Petrotogaceae	1				1											1		1	2
d:Bacteria, p:"Thermotogae", c:Thermotogae, o:Thermotogales, f:Fervidobacteriaceae														1	1			1	2
d:Bacteria, p:"Thermotogae", c:Thermotogae, o:Thermotogales, f:Thermotogaceae									0				0	1				0.25	4
d:Bacteria, p:"Verrucomicrobia", c:Opitutae, o:Opitutales, f:Opitutaceae	0.416667	0.5	0.352941		0.538462	0.384615		0.6	0.296296	0.5	0.333333	0.55	0.348485	0.305556	0.5625	0.361345	0.307692	0.310469	277
d:Bacteria, p:"Verrucomicrobia", c:Opitutae, o:Puniceicoccales, f:Puniceicoccaceae	0	0	0	0	0	0.222222	0.142857	0	0.153846	0.142857	0.266667	0.144928	0.0833333	0.153846	0.130435	0.0363636	0.173077	0.0825688	218
d:Bacteria, p:"Verrucomicrobia", c:Verrucomicrobiae, o:Verrucomicrobiales, f:"Rubritaleaceae"		0.666667	0.3	0.16	0.5	0.52381			1	0.238095	0.375	0.5	0.333333	0.636364	0.421053	0.25	0.458333	0.271028	107
d:Bacteria, p:"Verrucomicrobia", c:Verrucomicrobiae, o:Verrucomicrobiales, f:Verrucomicrobiaceae	0.611111	0.6	0.335938	0.227273	0.571429	0.43125	0.166667	0.533333	0.337349	0.129412	0.234899	0.181287	0.259259	0.311558	0.22807	0.320856	0.268817	0.210723	802
d:Bacteria, p:Cyanobacteria/Chloroplast, c:Chloroplast, , f:Chloroplast	0.461538	0.55	0.278912	0.3125	0.380282	0.361905	0.583333	0.52	0.21547	0.240964	0.227488	0.316456	0.258575	0.245524	0.237624	0.136434	0.23219	0.182777	1707
d:Bacteria, p:Cyanobacteria/Chloroplast, c:Cyanobacteria, , f:Family_I	0.605263	0.692308	0.631579	0.368421	0.53125	0.456044		0.277778	0.470588	0.586207	0.533333	0.686275	0.591549	0.507463	0.684211	0.530303	0.652174	0.451977	531
d:Bacteria, p:Cyanobacteria/Chloroplast, c:Cyanobacteria, , f:Family_II	0.8	0.571429	0.789474	0.75	0.916667	0.871795	1	1	0.857143	0.648649	0.65	0.781818	0.705882	0.641026	0.658537	0.504505	0.745455	0.535545	211
d:Bacteria, p:Cyanobacteria/Chloroplast, c:Cyanobacteria, , f:Family_III												1					0	0.5	2
d:Bacteria, p:Cyanobacteria/Chloroplast, c:Cyanobacteria, , f:Family_IV	1	0.666667	0.5	0.25	1	0.846154	0.5		0.6	0.4	0.3	0.842105	0.419355	0.4375	0.333333	0.5	0.380952	0.366906	139
d:Bacteria, p:Cyanobacteria/Chloroplast, c:Cyanobacteria, , f:Family_IX	0	0	0	0	0	0.0952381	0.666667	0	0	0.25	0.0909091	0.428571	0.107143	0.0652174	0.3	0.05	0	0.107143	112
d:Bacteria, p:Cyanobacteria/Chloroplast, c:Cyanobacteria, , f:Family_V	0.333333	0	0	0	0.5	0.36	0.5	0.5	0.166667	0	0.181818	0.0625	0.125	0.240741	0.166667	0.153846	0	0.152174	138
d:Bacteria, p:Cyanobacteria/Chloroplast, c:Cyanobacteria, , f:Family_VI					0	1		0	0		0.166667	1	0.117647	0.15625	0.333333	0.210526		0.173913	46
d:Bacteria, p:Cyanobacteria/Chloroplast, c:Cyanobacteria, , f:Family_VII		1	1	0.2	0	0.111111	0.5		0	0.333333	0	0	0	0.5	0		0	0.210526	38
d:Bacteria, p:Cyanobacteria/Chloroplast, c:Cyanobacteria, , f:Family_VIII	0	0.4	0.1875	0.2	1	0.36		1	0.1	0.206897	0.142857	0.357143	0.0384615	0.16129	0.333333	0.1	0.166667	0.159722	144
d:Bacteria, p:Cyanobacteria/Chloroplast, c:Cyanobacteria, , f:Family_X						0				1	0	0.142857	0	0	0.125	0	0	0.277778	18
d:Bacteria, p:Cyanobacteria/Chloroplast, c:Cyanobacteria, , f:Family_XI					1				0.333333	0.8		1	0.5	0.166667		0.571429	1	0.388889	18
d:Bacteria, p:Cyanobacteria/Chloroplast, c:Cyanobacteria, , f:Family_XII			0			0.5				0.333333		0.5			0.5		0	0.333333	6
d:Bacteria, p:Cyanobacteria/Chloroplast, c:Cyanobacteria, , f:Family_XIII	0	1	0	0	0	0.333333	1		1	0.2	0	0.333333	0.375	0.272727	0.333333	1	0	0.340909	44
d:Bacteria, p:Firmicutes, c:Bacilli, o:Bacillales, f:Alicyclobacillaceae	0	1	0.4	0.444444	0.411765	0.454545		0.75	0.380952	0.166667	0.333333	0.2	0.341463	0.5		0.142857	0.428571	0.346667	75
d:Bacteria, p:Firmicutes, c:Bacilli, o:Bacillales, f:Bacillaceae_1	0.965517	1	0.972973	1	0.96875	0.903846	1	1	0.913043	1	1	0.9375	0.911111	0.962963	1	1	0.933333	0.912088	91
d:Bacteria, p:Firmicutes, c:Bacilli, o:Bacillales, f:Bacillaceae_2	0.731707	1	0.866667	1	0.789474	0.694444	1	0.909091	0.875	1	0.75	0.833333	0.714286	0.8	1	0.88	1	0.696133	181
d:Bacteria, p:Firmicutes, c:Bacilli, o:Bacillales, f:Bacillales_incertae_sedis					1	1				1			1	1				1	3
d:Bacteria, p:Firmicutes, c:Bacilli, o:Bacillales, f:Bacillales_Incertae_Sedis_X		1	1		1	1							1	1		1		1	1
d:Bacteria, p:Firmicutes, c:Bacilli, o:Bacillales, f:Bacillales_Incertae_Sedis_XI	0.8	1	1	1	1	1			1	1	1	1	1	1		1	1	0.882353	17
d:Bacteria, p:Firmicutes, c:Bacilli, o:Bacillales, f:Bacillales_Incertae_Sedis_XII	1																	1	1
d:Bacteria, p:Firmicutes, c:Bacilli, o:Bacillales, f:Listeriaceae	1																	1	1
d:Bacteria, p:Firmicutes, c:Bacilli, o:Bacillales, f:Paenibacillaceae_1	0.803922	1	0.828767	0.847458	0.805556	0.837696		0.782609	0.875	1	0.787879	0.875	0.811765	0.789855	0.857143	0.87218	0.95	0.784946	465
d:Bacteria, p:Firmicutes, c:Bacilli, o:Bacillales, f:Paenibacillaceae_2		1		1	0.5	0.5							1					0.666667	3
d:Bacteria, p:Firmicutes, c:Bacilli, o:Bacillales, f:Planococcaceae	1	1	0.909091	1	1	0.916667		1	1	1	1	1	1	1	1	1	1	0.909091	22
d:Bacteria, p:Firmicutes, c:Bacilli, o:Bacillales, f:Sporolactobacillaceae	1	1	1	1	1	1						1	1	1				1	3
d:Bacteria, p:Firmicutes, c:Bacilli, o:Bacillales, f:Staphylococcaceae	0.866667	0.947368	0.941176	1	0.88	0.878788		1	1	1	1	1	1	0.882353	1	1	1	0.9	70
d:Bacteria, p:Firmicutes, c:Bacilli, o:Bacillales, f:Thermoactinomycetaceae_1	1		1	0.8	0.666667	0.733333			0.4	0.5	1	1	0.7	0.666667		0.818182	1	0.645161	31
d:Bacteria, p:Firmicutes, c:Bacilli, o:Bacillales, f:Thermoactinomycetaceae_2	0.5		0	1	0.5	0.666667			1		0		0.5	0.5		0		0.666667	3
d:Bacteria, p:Firmicutes, c:Bacilli, o:Lactobacillales, f:Aerococcaceae	0.875	0.75	0.692308	1	0.789474	0.862069		1		1	1	0.25	0.833333	0.8125		0.714286	0.75	0.705882	51
d:Bacteria, p:Firmicutes, c:Bacilli, o:Lactobacillales, f:Carnobacteriaceae	0.857143	0.846154	0.846154	0.692308	0.757576	0.87037		1	1	1	1	1	1	0.652174	1	1	1	0.846154	91
d:Bacteria, p:Firmicutes, c:Bacilli, o:Lactobacillales, f:Enterococcaceae	1	1	0.857143	1	0.789474	1		1	0.6	1	0	0.75	0.555556	0.777778	1	0.909091	1	0.804348	46
d:Bacteria, p:Firmicutes, c:Bacilli, o:Lactobacillales, f:Lactobacillaceae	0.846939	0.891892	0.746667	0.826087	0.833333	0.864198		0.9	0.615385	1	0.7	1	0.7	0.775	1	0.952381	0.9375	0.73494	249
d:Bacteria, p:Firmicutes, c:Bacilli, o:Lactobacillales, f:Leuconostocaceae	0.857143	1	0.857143	1	0.892857	1		1	1	1			1	1	1	1	1	0.875	48
d:Bacteria, p:Firmicutes, c:Bacilli, o:Lactobacillales, f:Streptococcaceae	0.697368	0.761905	0.756098	0.757576	0.721311	0.808511	1	1	0.9	1	1	0.875	0.769231	0.765957	1	0.941176	1	0.743902	246
d:Bacteria, p:Firmicutes, c:Clostridia, o:Clostridiales, f:Catabacteriaceae			0.666667	0.5								0			0		0	0.222222	9
d:Bacteria, p:Firmicutes, c:Clostridia, o:Clostridiales, f:Christensenellaceae			0.272727	1	0	0						0		0	0	0	0	0.266667	15
d:Bacteria, p:Firmicutes, c:Clostridia, o:Clostridiales, f:Clostridiaceae_1	0.746269	0.677419	0.503817	0.736842	0.643478	0.662037		0.763158	0.438095	0.72	0.594737	0.672727	0.397436	0.579882	0.5	0.510204	0.641509	0.432535	793
d:Bacteria, p:Firmicutes, c:Clostridia, o:Clostridiales, f:Clostridiaceae_2	1		0.857143	1	0.666667	0.625	1	0	1		0.714286	0.538462	0.75	0.5	0.571429		0.5	0.551724	29
d:Bacteria, p:Firmicutes, c:Clostridia, o:Clostridiales, f:Clostridiaceae_3	0					0.5	0				0	0	0			0		0.2	5
d:Bacteria, p:Firmicutes, c:Clostridia, o:Clostridiales, f:Clostridiaceae_4			1		1	0					1	0.666667	0.5		1	1	1	0.6	5
d:Bacteria, p:Firmicutes, c:Clostridia, o:Clostridiales, f:Clostridiales_incertae_sedis			1	1					1			1	1	1				1	2
d:Bacteria, p:Firmicutes, c:Clostridia, o:Clostridiales, f:Clostridiales_Incertae_Sedis_III		1	1		1	1		1			1		1	1		1	1	1	2
d:Bacteria, p:Firmicutes, c:Clostridia, o:Clostridiales, f:Clostridiales_Incertae_Sedis_IV						1			0	0			0.5	0		0		0.25	4
d:Bacteria, p:Firmicutes, c:Clostridia, o:Clostridiales, f:Clostridiales_Incertae_Sedis_XI	0.711111	0.84	0.695652	0.692308	0.676471	0.623656		0.666667	0.5	0.833333	0.636364	0.578947	0.422222	0.701754	0.666667	0.757576	0.882353	0.601974	304
d:Bacteria, p:Firmicutes, c:Clostridia, o:Clostridiales, f:Clostridiales_Incertae_Sedis_XII			1		0	0.5					0.666667	0.461538	0.714286	0.666667	0.625	0.5	0	0.32	25
d:Bacteria, p:Firmicutes, c:Clostridia, o:Clostridiales, f:Clostridiales_Incertae_Sedis_XIII	0.181818	1	0.0853659	0.0625	0.266667	0.222222		0	0.153846	0.5	0	0.153846	0.0588235	0.125	0.142857	0.05	0.5	0.100775	129
d:Bacteria, p:Firmicutes, c:Clostridia, o:Clostridiales, f:Clostridiales_Incertae_Sedis_XIV												0						0	1
d:Bacteria, p:Firmicutes, c:Clostridia, o:Clostridiales, f:Clostridiales_Incertae_Sedis_XVI		1															1	1	1
d:Bacteria, p:Firmicutes, c:Clostridia, o:Clostridiales, f:Clostridiales_Incertae_Sedis_XVII						1							1	1				1	3
d:Bacteria, p:Firmicutes, c:Clostridia, o:Clostridiales, f:Clostridiales_Incertae_Sedis_XVIII	1			1	0.5	0.4			0.666667			1	0.5	0.5				0.333333	6
d:Bacteria, p:Firmicutes, c:Clostridia, o:Clostridiales, f:Defluviitaleaceae			0	0		0						0	1	1	0		0	0.2	10
d:Bacteria, p:Firmicutes, c:Clostridia, o:Clostridiales, f:Eubacteriaceae	0.365854	0.75	0.280172	0.526316	0.510204	0.481481		0.5	0	0	0.55	0.5625	0.540541	0.423729	0.5	0.265625	0.8	0.320988	324
d:Bacteria, p:Firmicutes, c:Clostridia, o:Clostridiales, f:Gracilibacteraceae	0		0	0	0	0.142857		0	0			0	0.153846	0	0	0	0	0.0952381	21
d:Bacteria, p:Firmicutes, c:Clostridia, o:Clostridiales, f:Heliobacteriaceae				0	0	0			0		0	0	0			0	0	0	17
d:Bacteria, p:Firmicutes, c:Clostridia, o:Clostridiales, f:Lachnospiraceae	0.611354	0.73301	0.432345	0.390602	0.614662	0.565371		0.77907	0.625	0.75	0.634615	0.565217	0.572614	0.549563	0.48	0.403561	0.733333	0.420377	3975
d:Bacteria, p:Firmicutes, c:Clostridia, o:Clostridiales, f:Peptococcaceae_1			0.625	1	0.727273	0.714286			0.689655	1	0.818182	0.857143	0.814815	0.7	1	0.862069	0.666667	0.720588	68
d:Bacteria, p:Firmicutes, c:Clostridia, o:Clostridiales, f:Peptococcaceae_2	0		1	1	0.333333	0.454545			0.222222		0.666667	0	0.333333	0.375		0.833333	0.5	0.432432	37
d:Bacteria, p:Firmicutes, c:Clostridia, o:Clostridiales, f:Peptoniphilaceae	0.888889	1	0.935484	1	0.95	0.840909		0.8		1		0.8	1	0.958333		1	1	0.842857	70
d:Bacteria, p:Firmicutes, c:Clostridia, o:Clostridiales, f:Peptostreptococcaceae	0.837209	1	0.76	0.791667	0.632653	0.639535		0.909091	0.916667	0.888889	0.818182	0.677419	0.826087	0.690909	0.857143	0.774194	0.666667	0.648485	165
d:Bacteria, p:Firmicutes, c:Clostridia, o:Clostridiales, f:Ruminococcaceae	0.397218	0.6625	0.163803	0.37415	0.46988	0.393172	0.25	0.489796	0.143182	0.741935	0.14658	0.115607	0.183986	0.315385	0.164706	0.119444	0.393258	0.179501	5688
d:Bacteria, p:Firmicutes, c:Clostridia, o:Clostridiales, f:Syntrophomonadaceae	0.166667	1	0	1	0.5	0.5			0.684211		0.692308	1	0.4375	0.857143	0.666667	0.5		0.408163	49
d:Bacteria, p:Firmicutes, c:Clostridia, o:Halanaerobiales, f:Halanaerobiaceae	0.5			1	1	0.666667	0.125				1	0.227273	0.5					0.212121	33
d:Bacteria, p:Firmicutes, c:Clostridia, o:Halanaerobiales, f:Halobacteroidaceae							0.3					0.285714					0.5	0.277778	18
d:Bacteria, p:Firmicutes, c:Clostridia, o:Natranaerobiales, f:Natranaerobiaceae	0		0	0	0	0			0		0	0	0		0	0	0	0	12
d:Bacteria, p:Firmicutes, c:Clostridia, o:Thermoanaerobacterales, f:Thermoanaerobacteraceae		1	1		1	1		1			1	0	0.5	0			0	0.428571	7
d:Bacteria, p:Firmicutes, c:Erysipelotrichia, o:Erysipelotrichales, f:Erysipelotrichaceae	0.602941	0.866667	0.342466	0.446154	0.702703	0.56391		0.608696	0.4	1	0.727273	0.615385	0.621622	0.595506	1	0.32	0.625	0.384416	385
d:Bacteria, p:Firmicutes, c:Negativicutes, o:Selenomonadales, f:Acidaminococcaceae	0.666667	1	0.545455	0.625	0.75	0.727273		0.5		1		0	0.571429	0.692308	1	0.461538	0.5	0.566265	83
d:Bacteria, p:Firmicutes, c:Negativicutes, o:Selenomonadales, f:Veillonellaceae	0.826667	0.857143	0.603175	0.378378	0.7	0.680328		0.928571	0.282051	0.875	0.516129	0.84375	0.495146	0.727273	0.75	0.45977	0.941176	0.451677	507
d:Bacteria, p:Ignavibacteriae, c:Ignavibacteria, o:Ignavibacteriales, f:Ignavibacteriaceae				1	0	0.666667			0		0.3125	0.3125	0.047619	0.25	0.125	0.125	0.375	0.175439	57
d:Bacteria, p:Nitrospinae, c:Nitrospinia, o:Nitrospinales, f:Nitrospinaceae												0			0			0	15
d:Bacteria, p:Nitrospirae, c:"Nitrospira", o:"Nitrospirales", f:"Nitrospiraceae"	0.857143	0.666667	0.666667	0.5	0.727273	0.736842	1	0.8	0.625	0.333333	0.538462	0.666667	0.527778	0.545455	0.6	0.458333	0.428571	0.525424	59
Un	0.184997	0.206946	0.0903379	0.132021	0.154264	0.155435	0.037415	0.203151	0.0530747	0.103648	0.0420664	0.043744	0.0585671	0.0860363	0.0682784	0.0445107	0.0843828	0.0433631	189447

## Sheet: Genus
empo_1	Free-living	Host-associated	Host-associated	Host-associated	Host-associated	Host-associated	Free-living	Host-associated	Host-associated	Host-associated	Free-living	Free-living	Free-living	Free-living	Free-living	Free-living	Free-living
empo_2	Non-saline	Animal	Animal	Animal	Animal	Animal	Saline	Plant	Plant	Plant	Non-saline	Saline	Non-saline	Non-saline	Saline	Non-saline	Saline
empo_3	Aerosol (non-saline)	Animal corpus	Animal distal gut	Animal proximal gut	Animal secretion	Animal surface	Hypersaline (saline)	Plant corpus	Plant rhizosphere	Plant surface	Sediment (non-saline)	Sediment (saline)	Soil (non-saline)	Surface (non-saline)	Surface (saline)	Water (non-saline)	Water (saline)	ALL	OTUs
samples	81	322	953	354	917	987	13	123	552	953	544	541	954	953	117	954	682	10000
POTU (100%)/all	0.167341	0.283097	0.0938308	0.153385	0.14299	0.114705	0.0594901	0.23661	0.0360915	0.0864224	0.0226716	0.0325333	0.0287714	0.0654851	0.0549211	0.0291679	0.0860522	0.0210678
d:Archaea, p:"Crenarchaeota", c:Thermoprotei, o:Desulfurococcales, f:Desulfurococcaceae, g:Desulfurococcus													1					1	1
d:Archaea, p:"Crenarchaeota", c:Thermoprotei, o:Sulfolobales, f:Sulfolobaceae, g:Sulfolobus													1					1	1
d:Archaea, p:"Crenarchaeota", c:Thermoprotei, o:Thermoproteales, f:Thermoproteaceae, g:Pyrobaculum														0				0	2
d:Archaea, p:"Crenarchaeota", c:Thermoprotei, o:Thermoproteales, f:Thermoproteaceae, g:Vulcanisaeta														0				0	1
d:Archaea, p:"Euryarchaeota", c:"Methanomicrobia", o:Methanocellales, f:Methanocellaceae, g:Methanocella	1				1	0.5			0.222222		0.25		0.285714			0	0	0.1875	16
d:Archaea, p:"Euryarchaeota", c:"Methanomicrobia", o:Methanomicrobiales, f:Methanocorpusculaceae, g:Methanocorpusculum			0		0	0										0	0	0	25
d:Archaea, p:"Euryarchaeota", c:"Methanomicrobia", o:Methanomicrobiales, f:Methanomicrobiaceae, g:Methanoculleus												0						0	1
d:Archaea, p:"Euryarchaeota", c:"Methanomicrobia", o:Methanomicrobiales, f:Methanomicrobiaceae, g:Methanofollis											0					0		0	2
d:Archaea, p:"Euryarchaeota", c:"Methanomicrobia", o:Methanomicrobiales, f:Methanomicrobiaceae, g:Methanogenium											0							0	1
d:Archaea, p:"Euryarchaeota", c:"Methanomicrobia", o:Methanomicrobiales, f:Methanomicrobiales_incertae_sedis, g:Methanocalculus											0.5	1						0.5	2
d:Archaea, p:"Euryarchaeota", c:"Methanomicrobia", o:Methanomicrobiales, f:Methanoregulaceae, g:Methanolinea									0		0	0	0			0.2		0.037037	27
d:Archaea, p:"Euryarchaeota", c:"Methanomicrobia", o:Methanomicrobiales, f:Methanoregulaceae, g:Methanoregula						0			0.142857		0	0	0.1	0		0	0	0.0588235	17
d:Archaea, p:"Euryarchaeota", c:"Methanomicrobia", o:Methanomicrobiales, f:Methanoregulaceae, g:Methanosphaerula													1			0		0.25	4
d:Archaea, p:"Euryarchaeota", c:"Methanomicrobia", o:Methanomicrobiales, f:Methanospirillaceae, g:Methanospirillum									0		0		0			0		0	9
d:Archaea, p:"Euryarchaeota", c:"Methanomicrobia", o:Methanosarcinales, f:Methanosarcinaceae, g:Methanimicrococcus			0			1												0.166667	6
d:Archaea, p:"Euryarchaeota", c:"Methanomicrobia", o:Methanosarcinales, f:Methanosarcinaceae, g:Methanococcoides											1	1						1	1
d:Archaea, p:"Euryarchaeota", c:"Methanomicrobia", o:Methanosarcinales, f:Methanosarcinaceae, g:Methanohalobium							1											1	1
d:Archaea, p:"Euryarchaeota", c:"Methanomicrobia", o:Methanosarcinales, f:Methanosarcinaceae, g:Methanohalophilus							1					1						1	1
d:Archaea, p:"Euryarchaeota", c:"Methanomicrobia", o:Methanosarcinales, f:Methanosarcinaceae, g:Methanolobus																1	1	1	1
d:Archaea, p:"Euryarchaeota", c:"Methanomicrobia", o:Methanosarcinales, f:Methanosarcinaceae, g:Methanosalsum												0			0			0	2
d:Archaea, p:"Euryarchaeota", c:"Methanomicrobia", o:Methanosarcinales, f:Methanosarcinaceae, g:Methanosarcina	1		1			1			0.5		0.75	1	0.571429	1	1	0.666667		0.416667	12
d:Archaea, p:"Euryarchaeota", c:"Methanomicrobia", o:Methanosarcinales, f:Methanotrichaceae, g:Methanothrix	0					0			0.0294118		0	0	0	0		0	0	0.0172414	58
d:Archaea, p:"Euryarchaeota", c:"Methanomicrobia", o:Methanosarcinales, f:Methermicoccaceae, g:Methermicoccus											0		0					0	1
d:Archaea, p:"Euryarchaeota", c:Halobacteria, o:Halobacteriales, f:Halobacteriaceae, g:Haladaptatus		0					0.25					1						0.2	5
d:Archaea, p:"Euryarchaeota", c:Halobacteria, o:Halobacteriales, f:Halobacteriaceae, g:Halalkalicoccus					1	0.333333	0							1				0.4	5
d:Archaea, p:"Euryarchaeota", c:Halobacteria, o:Halobacteriales, f:Halobacteriaceae, g:Halapricum							0					0						0	3
d:Archaea, p:"Euryarchaeota", c:Halobacteria, o:Halobacteriales, f:Halobacteriaceae, g:Haloarcula							0.25				0	0.307692		1				0.222222	18
d:Archaea, p:"Euryarchaeota", c:Halobacteria, o:Halobacteriales, f:Halobacteriaceae, g:Halobacterium					1	1	0.166667			1		0.166667		1				0.222222	9
d:Archaea, p:"Euryarchaeota", c:Halobacteria, o:Halobacteriales, f:Halobacteriaceae, g:Halococcus			0	0	0.1875	0.157895		0.2					0	0.25		0		0.16	25
d:Archaea, p:"Euryarchaeota", c:Halobacteria, o:Halobacteriales, f:Halobacteriaceae, g:Halomarina						0							0	0				0	1
d:Archaea, p:"Euryarchaeota", c:Halobacteria, o:Halobacteriales, f:Halobacteriaceae, g:Halomicroarcula							0.142857					0						0.0769231	13
d:Archaea, p:"Euryarchaeota", c:Halobacteria, o:Halobacteriales, f:Halobacteriaceae, g:Halomicrobium							0					0						0	3
d:Archaea, p:"Euryarchaeota", c:Halobacteria, o:Halobacteriales, f:Halobacteriaceae, g:Halorhabdus							0.333333					0.5						0.333333	6
d:Archaea, p:"Euryarchaeota", c:Halobacteria, o:Halobacteriales, f:Halobacteriaceae, g:Halorientalis												1						1	1
d:Archaea, p:"Euryarchaeota", c:Halobacteria, o:Halobacteriales, f:Halobacteriaceae, g:Halorubellus							0				0	0						0	3
d:Archaea, p:"Euryarchaeota", c:Halobacteria, o:Halobacteriales, f:Halobacteriaceae, g:Halorussus							0					0.333333						0.333333	3
d:Archaea, p:"Euryarchaeota", c:Halobacteria, o:Halobacteriales, f:Halobacteriaceae, g:Halosimplex												0						0	2
d:Archaea, p:"Euryarchaeota", c:Halobacteria, o:Halobacteriales, f:Halobacteriaceae, g:Halovenus							0.5					0.333333						0.333333	3
d:Archaea, p:"Euryarchaeota", c:Halobacteria, o:Halobacteriales, f:Halobacteriaceae, g:Natronomonas					0		0.2	0				0.285714		0		0		0.25	8
d:Archaea, p:"Euryarchaeota", c:Halobacteria, o:Halobacteriales, f:Halobacteriaceae, g:Salarchaeum							0					0						0	2
d:Archaea, p:"Euryarchaeota", c:Halobacteria, o:Halobacteriales, f:Halobacteriaceae, g:Salinirubrum							0					0					0	0	2
d:Archaea, p:"Euryarchaeota", c:Halobacteria, o:Haloferacales, f:Haloferacaceae, g:Halobaculum							0											0	1
d:Archaea, p:"Euryarchaeota", c:Halobacteria, o:Haloferacales, f:Haloferacaceae, g:Halobellus							0.333333					0.5						0.4	5
d:Archaea, p:"Euryarchaeota", c:Halobacteria, o:Haloferacales, f:Haloferacaceae, g:Haloferax												0			0			0	1
d:Archaea, p:"Euryarchaeota", c:Halobacteria, o:Haloferacales, f:Haloferacaceae, g:Halogranum						0	0					0						0	4
d:Archaea, p:"Euryarchaeota", c:Halobacteria, o:Haloferacales, f:Haloferacaceae, g:Halohasta							1					0.2			0			0.2	5
d:Archaea, p:"Euryarchaeota", c:Halobacteria, o:Haloferacales, f:Haloferacaceae, g:Halolamina												1			1			1	2
d:Archaea, p:"Euryarchaeota", c:Halobacteria, o:Haloferacales, f:Haloferacaceae, g:Halonotius							0.125				0.333333	0.0769231						0.0769231	13
d:Archaea, p:"Euryarchaeota", c:Halobacteria, o:Haloferacales, f:Haloferacaceae, g:Halopelagius														0				0	1
d:Archaea, p:"Euryarchaeota", c:Halobacteria, o:Haloferacales, f:Haloferacaceae, g:Halopenitus							0					0		0				0	4
d:Archaea, p:"Euryarchaeota", c:Halobacteria, o:Haloferacales, f:Haloferacaceae, g:Haloplanus							0.3				0.5	0.333333		1				0.25	12
d:Archaea, p:"Euryarchaeota", c:Halobacteria, o:Haloferacales, f:Haloferacaceae, g:Haloquadratum							0.142857				0.5							0.142857	7
d:Archaea, p:"Euryarchaeota", c:Halobacteria, o:Haloferacales, f:Haloferacaceae, g:Halorubrum							0.181818				0.5	0.411765		0.5	0.5			0.318182	22
d:Archaea, p:"Euryarchaeota", c:Halobacteria, o:Haloferacales, f:Haloferacaceae, g:Salinigranum							0.333333					0.25			0			0.25	8
d:Archaea, p:"Euryarchaeota", c:Halobacteria, o:Natrialbales, f:Natrialbaceae, g:Halostagnicola														0				0	1
d:Archaea, p:"Euryarchaeota", c:Halobacteria, o:Natrialbales, f:Natrialbaceae, g:Haloterrigena					1	1	1				0.5	0.333333						0.5	4
d:Archaea, p:"Euryarchaeota", c:Halobacteria, o:Natrialbales, f:Natrialbaceae, g:Halovivax					1	1						0.5						0.666667	3
d:Archaea, p:"Euryarchaeota", c:Halobacteria, o:Natrialbales, f:Natrialbaceae, g:Natronococcus						0.333333								0.5				0.333333	3
d:Archaea, p:"Euryarchaeota", c:Methanobacteria, o:Methanobacteriales, f:Methanobacteriaceae, g:Methanobacterium	0	1	0	0	0.5	0.444444			0.6		0.25	0.4	0.333333	0.285714	0.666667	0.352941	0.5	0.232558	43
d:Archaea, p:"Euryarchaeota", c:Methanobacteria, o:Methanobacteriales, f:Methanobacteriaceae, g:Methanobrevibacter	0.545455		0.142857	0.333333	0.5	0.333333					0	0.5	0.5	0.5		0.176471		0.112676	71
d:Archaea, p:"Euryarchaeota", c:Methanobacteria, o:Methanobacteriales, f:Methanobacteriaceae, g:Methanosphaera	0.5		0.444444	0.5	1	0.6							0.5	1		0.5		0.333333	12
d:Archaea, p:"Euryarchaeota", c:Methanobacteria, o:Methanobacteriales, f:Methanobacteriaceae, g:Methanothermobacter							0					0		1			0	0.125	8
d:Archaea, p:"Euryarchaeota", c:Methanococci, o:Methanococcales, f:Methanococcaceae, g:Methanococcus											0	0						0	2
d:Archaea, p:"Euryarchaeota", c:Methanococci, o:Methanococcales, f:Methanococcaceae, g:Methanothermococcus												0						0	2
d:Archaea, p:"Euryarchaeota", c:Thermococci, o:Thermococcales, f:Thermococcaceae, g:Thermococcus											0							0	1
d:Archaea, p:"Euryarchaeota", c:Thermoplasmata, o:Methanomassiliicoccales, f:Methanomassiliicoccaceae, g:Methanomassiliicoccus			0.0909091	0		0	0		0		0	0	0	0	0	0	0	0.0147059	68
d:Archaea, p:"Euryarchaeota", c:Thermoplasmata, o:Thermoplasmatales, f:Thermoplasmatales_incertae_sedis, g:Thermogymnomonas												0						0	1
d:Archaea, p:"Thaumarchaeota", , o:Nitrosopumilales, f:Nitrosopumilaceae, g:Nitrosopumilus	0	0	0		0.307692	0.277778	0	0.2	0.555556	0.333333	0.181818	0.0434783	0.333333	0.173913	0.030303	0.14	0.16	0.0659898	197
d:Archaea, p:"Thaumarchaeota", , o:Nitrososphaerales, f:Nitrososphaeraceae, g:Nitrososphaera	0.131579	0.5	0.2	0.166667	0.166667	0.125		0.3	0.136364	0.1	0.125	0.137931	0.05	0.153846	0.6	0.139535	0.105263	0.0387931	232
d:Archaea, p:Diapherotrites, , , , g:Candidatus_Iainarchaeum														0				0	1
d:Archaea, p:Diapherotrites, , , , g:Diapherotrites_Incertae_Sedis_AR10											0			0				0	2
d:Archaea, p:Nanohaloarchaeota, , , , g:Candidatus_Nanosalina							0					0						0	18
d:Archaea, p:Pacearchaeota, , , , g:Pacearchaeota_Incertae_Sedis_AR13									0		0	0			0	0	0	0	29
d:Archaea, p:Woesearchaeota, , , , g:Woesearchaeota_Incertae_Sedis_AR15									0		0	0	0	0	0	0	0	0	104
d:Archaea, p:Woesearchaeota, , , , g:Woesearchaeota_Incertae_Sedis_AR16	0				0	0	0		0		0	0	0	0	0	0	0	0	718
d:Archaea, p:Woesearchaeota, , , , g:Woesearchaeota_Incertae_Sedis_AR17											0	0				0		0	18
d:Archaea, p:Woesearchaeota, , , , g:Woesearchaeota_Incertae_Sedis_AR18					0	0	0		0		0	0	0	0	0	0	0	0	129
d:Archaea, p:Woesearchaeota, , , , g:Woesearchaeota_Incertae_Sedis_AR20									0		0		0		0	0		0	13
d:Bacteria, p:"Acidobacteria", c:Acidobacteria_Gp1, , , g:Acidicapsa					0			0	0		0		0	0		0		0	5
d:Bacteria, p:"Acidobacteria", c:Acidobacteria_Gp1, , , g:Acidipila									0				0					0	2
d:Bacteria, p:"Acidobacteria", c:Acidobacteria_Gp1, , , g:Acidobacterium	0.25	0	1		0.333333	0.2		1			0.5	1	0.2	0.6		0.333333	1	0.176471	17
d:Bacteria, p:"Acidobacteria", c:Acidobacteria_Gp1, , , g:Bryocella			0		0	0			0	0		0	0.333333	0		0.333333		0.2	5
d:Bacteria, p:"Acidobacteria", c:Acidobacteria_Gp1, , , g:Candidatus_Koribacter	0		0	0	0.2	0			0.25	0	0	0	0.0588235	0.25		0	0	0.0588235	17
d:Bacteria, p:"Acidobacteria", c:Acidobacteria_Gp1, , , g:Edaphobacter	0.4	0.333333	0.333333	1	0.25	0.25		0.5	0.142857	0.5	0.333333	0.333333	0.1	0.25	0	0.142857	0.5	0.1	20
d:Bacteria, p:"Acidobacteria", c:Acidobacteria_Gp1, , , g:Gp1	0.0344828	0	0	0	0.0285714	0.0340909		0	0.020202	0.0243902	0.016129	0.025974	0.00662252	0.012987	0	0.0135135	0.0232558	0.00559441	715
d:Bacteria, p:"Acidobacteria", c:Acidobacteria_Gp1, , , g:Granulicella	0		0.2	0	0	0.0666667		0	0.333333	0.111111	0.272727	0.4	0.0740741	0.130435	0	0.0697674	0	0.0512821	78
d:Bacteria, p:"Acidobacteria", c:Acidobacteria_Gp1, , , g:Telmatobacter	0	0			0	0			0	0	0	0	0	0		0		0	29
d:Bacteria, p:"Acidobacteria", c:Acidobacteria_Gp1, , , g:Terriglobus	0.285714	0	0.2		0.222222	0.222222		0.666667	0.285714	0	0.25	0.333333	0.111111	0.333333	1	0.230769	0	0.0909091	33
d:Bacteria, p:"Acidobacteria", c:Acidobacteria_Gp10, , , g:Gp10	0	0	0	0	0	0	0	0	0	0	0	0	0	0	0	0	0	0	360
d:Bacteria, p:"Acidobacteria", c:Acidobacteria_Gp11, , , g:Gp11			0		0	0	0		0	0	0	0	0	0	0	0	0	0	58
d:Bacteria, p:"Acidobacteria", c:Acidobacteria_Gp12, , , g:Gp12									0		0	0	0	0	0	0		0	53
d:Bacteria, p:"Acidobacteria", c:Acidobacteria_Gp13, , , g:Gp13			0		0	0			0	0	0	0	0	0		0	0	0	80
d:Bacteria, p:"Acidobacteria", c:Acidobacteria_Gp14, , , g:Gp14					0						0		0					0	8
d:Bacteria, p:"Acidobacteria", c:Acidobacteria_Gp15, , , g:Gp15					0	0			0	0	0	0	0	0	0	0	0	0	76
d:Bacteria, p:"Acidobacteria", c:Acidobacteria_Gp16, , , g:Gp16	0.0952381	0	0.0645161	0.214286	0.075	0.0689655	1	0.2	0.0576923	0.125	0.0545455	0.125	0.0300752	0.0379747	0.181818	0.037037	0.333333	0.020202	198
d:Bacteria, p:"Acidobacteria", c:Acidobacteria_Gp17, , , g:Gp17	0	0	0.133333		0	0.0571429	0	0	0.00813008	0	0.0108108	0.0285714	0.00409836	0.00952381	0	0.0194175	0.0666667	0.00480769	416
d:Bacteria, p:"Acidobacteria", c:Acidobacteria_Gp18, , , g:Gp18		0			0	0			0	0	0	0	0	0	0	0	0	0	126
d:Bacteria, p:"Acidobacteria", c:Acidobacteria_Gp19, , , g:Gp19									0	0	0		0			0		0	12
d:Bacteria, p:"Acidobacteria", c:Acidobacteria_Gp2, , , g:Gp2	0.0526316	0	0.0526316	0.142857	0.0769231	0.0227273		0	0.012987	0.0277778	0.010101	0.0333333	0.00797872	0.0153846	0	0.0217391	0.0410959	0.00662252	453
d:Bacteria, p:"Acidobacteria", c:Acidobacteria_Gp20, , , g:Gp20									0	0	0		0	0	0	0		0	28
d:Bacteria, p:"Acidobacteria", c:Acidobacteria_Gp21, , , g:Gp21					0	0					0	0	0	0	0	0	0	0	19
d:Bacteria, p:"Acidobacteria", c:Acidobacteria_Gp22, , , g:Gp22		0			0	0	0		0	0	0	0	0	0	0	0	0	0	234
d:Bacteria, p:"Acidobacteria", c:Acidobacteria_Gp23, , , g:Gp23		0			0	0			0	0	0	0	0	0	0	0	0	0	64
d:Bacteria, p:"Acidobacteria", c:Acidobacteria_Gp23, , , g:Thermoanaerobaculum						0			0		0	0	0	0		0		0	6
d:Bacteria, p:"Acidobacteria", c:Acidobacteria_Gp25, , , g:Gp25	0	0	0		0	0		0	0	0	0	0	0.0131579	0		0		0.011236	178
d:Bacteria, p:"Acidobacteria", c:Acidobacteria_Gp26, , , g:Gp26					0		0			0	0	0		0	0	0	0	0	52
d:Bacteria, p:"Acidobacteria", c:Acidobacteria_Gp3, , , g:Bryobacter			0		0	0					0	0.333333	0.125	0.0833333	0	0		0.0625	16
d:Bacteria, p:"Acidobacteria", c:Acidobacteria_Gp3, , , g:Candidatus_Solibacter	1			1	0.5	0.5		1	0.2	0.333333	0.166667	0.333333	0.142857	0.166667	0.5	0.25	0.5	0.125	8
d:Bacteria, p:"Acidobacteria", c:Acidobacteria_Gp3, , , g:Gp3	0.0166667	0.0952381	0.047619	0.0909091	0.01875	0.0263158	0	0.0888889	0.0150602	0.0229885	0.0107527	0.0203046	0.00747065	0.0159151	0.0405405	0.015748	0.038835	0.00570207	1403
d:Bacteria, p:"Acidobacteria", c:Acidobacteria_Gp3, , , g:Paludibaculum			0	0	0	0		0	0.03125	0	0.0227273	0	0.0196078	0.0322581	0	0.0277778	0	0.0108696	92
d:Bacteria, p:"Acidobacteria", c:Acidobacteria_Gp4, , , g:Aridibacter	0	0	0	0	0	0		0	0	0	0	0	0	0	0	0	0	0	114
d:Bacteria, p:"Acidobacteria", c:Acidobacteria_Gp4, , , g:Blastocatella	0	0	0		0	0		0	0	0	0	0	0	0	0	0	0	0	88
d:Bacteria, p:"Acidobacteria", c:Acidobacteria_Gp4, , , g:Gp4	0.119403	0.0869565	0.173913	0	0.0841121	0.072	0	0.0909091	0.06875	0.122807	0.0769231	0.109589	0.0228571	0.0564103	0.15	0.0497238	0.129032	0.0183099	710
d:Bacteria, p:"Acidobacteria", c:Acidobacteria_Gp4, , , g:Pyrinomonas					1	1						1	1					1	1
d:Bacteria, p:"Acidobacteria", c:Acidobacteria_Gp5, , , g:Gp5	0	0	0	0	0	0	0	0	0	0	0	0	0	0	0	0	0	0	298
d:Bacteria, p:"Acidobacteria", c:Acidobacteria_Gp6, , , g:Gp6	0.0309278	0.0714286	0.0454545	0.222222	0.0171674	0.0148699		0.0810811	0.0116959	0.0294118	0.00892857	0.0153846	0.00460299	0.00737101	0.0185185	0.00909091	0.0224719	0.00356125	1404
d:Bacteria, p:"Acidobacteria", c:Acidobacteria_Gp7, , , g:Gp7	0	0	0	0	0	0		0	0	0	0.011236	0.0227273	0.0044843	0.0117647	0	0.0208333	0	0.00362319	276
d:Bacteria, p:"Acidobacteria", c:Acidobacteria_Gp9, , , g:Gp9		0			0	0	0			0	0	0			0	0	0	0	60
d:Bacteria, p:"Acidobacteria", c:Holophagae, o:Acanthopleuribacterales, f:Acanthopleuribacteraceae, g:Acanthopleuribacter										0		0		0		0	0	0	18
d:Bacteria, p:"Acidobacteria", c:Holophagae, o:Holophagales, f:Holophagaceae, g:Geothrix	0.5		1	0	0.25	0.125			0.0416667	0	0.03125	0.0833333	0.037037	0.0909091	0.111111	0.0333333	0.166667	0.0204082	49
d:Bacteria, p:"Acidobacteria", c:Holophagae, o:Holophagales, f:Holophagaceae, g:Holophaga						0			0	0	0		0	0	0	0.0555556	0	0.037037	27
d:Bacteria, p:"Actinobacteria", c:Actinobacteria, o:Acidimicrobiales, f:"Acidimicrobineae"_incertae_sedis, g:Aciditerrimonas	0		0		0	0		0	0	0	0	0	0	0	0	0	0	0	59
d:Bacteria, p:"Actinobacteria", c:Actinobacteria, o:Acidimicrobiales, f:Acidimicrobiaceae, g:Ferrimicrobium			0		0	0							0	0				0	1
d:Bacteria, p:"Actinobacteria", c:Actinobacteria, o:Acidimicrobiales, f:Acidimicrobiaceae, g:Ilumatobacter	0	0.125	0.0357143	0	0.0188679	0.0123457	0.333333	0	0	0.03125	0.0192308	0.05	0.00961538	0.010101	0.0588235	0.00970874	0.0384615	0.00873362	229
d:Bacteria, p:"Actinobacteria", c:Actinobacteria, o:Acidimicrobiales, f:Iamiaceae, g:Aquihabitans	0	0	0		0	0		0	0	0	0	0	0	0	0	0	0	0	27
d:Bacteria, p:"Actinobacteria", c:Actinobacteria, o:Acidimicrobiales, f:Iamiaceae, g:Iamia	0		0	0	0	0		0	0	0	0	0	0	0	0	0	0	0	29
d:Bacteria, p:"Actinobacteria", c:Actinobacteria, o:Actinomycetales, , g:Allonocardiopsis													0					0	1
d:Bacteria, p:"Actinobacteria", c:Actinobacteria, o:Actinomycetales, , g:Motilibacter	1		0.5	1	0.5	1		1	0	0		0	0.5	0.333333		1		0.142857	7
d:Bacteria, p:"Actinobacteria", c:Actinobacteria, o:Actinomycetales, f:Acidothermaceae, g:Acidothermus			0	0		0					0		0.25	0		0		0.166667	6
d:Bacteria, p:"Actinobacteria", c:Actinobacteria, o:Actinomycetales, f:Actinomycetaceae, g:Actinobaculum	0		0.5		0.666667	1								1				0.4	5
d:Bacteria, p:"Actinobacteria", c:Actinobacteria, o:Actinomycetales, f:Actinomycetaceae, g:Actinomyces	0.265306	0.36	0.421053	0.533333	0.42	0.395833		0.666667	1	0.875	0.75	0.421053	0.625	0.52381	0.333333	0.571429	0.777778	0.227642	123
d:Bacteria, p:"Actinobacteria", c:Actinobacteria, o:Actinomycetales, f:Actinomycetaceae, g:Actinotignum					1	0.666667								1				0.666667	3
d:Bacteria, p:"Actinobacteria", c:Actinobacteria, o:Actinomycetales, f:Actinomycetaceae, g:Arcanobacterium	0		0.666667	1	1	0.666667								1				0.5	4
d:Bacteria, p:"Actinobacteria", c:Actinobacteria, o:Actinomycetales, f:Actinomycetaceae, g:Flaviflexus	0.333333	1	0.5	0.5	1	0.5						1		0.5		1	0	0.285714	7
d:Bacteria, p:"Actinobacteria", c:Actinobacteria, o:Actinomycetales, f:Actinomycetaceae, g:Mobiluncus	1		0.142857	0	1	0.25					1			1	0	1	1	0.142857	7
d:Bacteria, p:"Actinobacteria", c:Actinobacteria, o:Actinomycetales, f:Actinomycetaceae, g:Trueperella			0	1	1	1												0.5	2
d:Bacteria, p:"Actinobacteria", c:Actinobacteria, o:Actinomycetales, f:Actinomycetaceae, g:Varibaculum	1		0.166667	0	0.25	0.333333		1			1			0.333333		1	1	0.142857	7
d:Bacteria, p:"Actinobacteria", c:Actinobacteria, o:Actinomycetales, f:Actinopolysporaceae, g:Actinopolyspora	1					1							0	1		1		0.5	2
d:Bacteria, p:"Actinobacteria", c:Actinobacteria, o:Actinomycetales, f:Actinospicaceae, g:Actinospica	0		0.5		1	1			0		0	0	0.0909091	0.5		0	0	0.0833333	12
d:Bacteria, p:"Actinobacteria", c:Actinobacteria, o:Actinomycetales, f:Bogoriellaceae, g:Georgenia	0.666667		0.666667		0.75	0.75		1		1			1	1		1		0.5	8
d:Bacteria, p:"Actinobacteria", c:Actinobacteria, o:Actinomycetales, f:Brevibacteriaceae, g:Brevibacterium	0.833333	1	0.388889	1	0.368421	0.242424		0.5	1	0.6	0.5		0.8	0.35		1	1	0.190476	42
d:Bacteria, p:"Actinobacteria", c:Actinobacteria, o:Actinomycetales, f:Catenulisporaceae, g:Catenulispora				1	1				0.5	0	0.333333	0.25	0.111111	0			0	0.105263	19
d:Bacteria, p:"Actinobacteria", c:Actinobacteria, o:Actinomycetales, f:Cellulomonadaceae, g:Cellulomonas	0.6	1	0.666667	0.75	0.666667	0.5		0	0.5	0.6	0.25	0	0.363636	0.571429		0.625	0	0.3	20
d:Bacteria, p:"Actinobacteria", c:Actinobacteria, o:Actinomycetales, f:Corynebacteriaceae, g:Corynebacterium	0.433962	0.619048	0.608696	0.56	0.568627	0.418919	1	0.705882	0.727273	0.842105	0.875	0.785714	0.7	0.489796	1	0.642857	0.764706	0.225166	151
d:Bacteria, p:"Actinobacteria", c:Actinobacteria, o:Actinomycetales, f:Corynebacteriaceae, g:Turicella		1		1	1	1				1	1			1			1	1	1
d:Bacteria, p:"Actinobacteria", c:Actinobacteria, o:Actinomycetales, f:Corynebacterineae_incertae_sedis, g:Tomitella			0.5		0.5	1							1			1		0.5	2
d:Bacteria, p:"Actinobacteria", c:Actinobacteria, o:Actinomycetales, f:Cryptosporangiaceae, g:Cryptosporangium		1	1		1	0.5			0.5		1	0	0.125	0.333333		0.5	1	0.111111	9
d:Bacteria, p:"Actinobacteria", c:Actinobacteria, o:Actinomycetales, f:Cryptosporangiaceae, g:Fodinicola					0								0	0				0	3
d:Bacteria, p:"Actinobacteria", c:Actinobacteria, o:Actinomycetales, f:Cryptosporangiaceae, g:Jatrophihabitans	0.2	0	0.25	0.5	0.25	0.166667			0.5	0.5	0.333333		0.0833333	0.2		0.2	0	0.0714286	14
d:Bacteria, p:"Actinobacteria", c:Actinobacteria, o:Actinomycetales, f:Demequinaceae, g:Demequina			1		1	0.5			0			0	0	0	0	0		0.666667	3
d:Bacteria, p:"Actinobacteria", c:Actinobacteria, o:Actinomycetales, f:Demequinaceae, g:Lysinimicrobium	1	1	1	1	1	0.5	1		1				1	1			1	0.5	2
d:Bacteria, p:"Actinobacteria", c:Actinobacteria, o:Actinomycetales, f:Dermabacteraceae, g:Brachybacterium	0.666667	0.75	0.625	0.5	0.230769	0.25		0.8	1	1	1	0	1	0.4		1	1	0.185185	27
d:Bacteria, p:"Actinobacteria", c:Actinobacteria, o:Actinomycetales, f:Dermabacteraceae, g:Dermabacter	1	1	1		1	1						1	1	1				1	1
d:Bacteria, p:"Actinobacteria", c:Actinobacteria, o:Actinomycetales, f:Dermabacteraceae, g:Helcobacillus						0								0		0		0	2
d:Bacteria, p:"Actinobacteria", c:Actinobacteria, o:Actinomycetales, f:Dermacoccaceae, g:Dermacoccus	1		1	1	1	1			1				1	1		1	1	1	2
d:Bacteria, p:"Actinobacteria", c:Actinobacteria, o:Actinomycetales, f:Dermacoccaceae, g:Flexivirga			1		1	1								1			1	1	1
d:Bacteria, p:"Actinobacteria", c:Actinobacteria, o:Actinomycetales, f:Dermacoccaceae, g:Kytococcus			1	1	1	1				0.5		1		1				0.666667	3
d:Bacteria, p:"Actinobacteria", c:Actinobacteria, o:Actinomycetales, f:Dermatophilaceae, g:Dermatophilus				1	0.5	1				0.5				1				0.5	2
d:Bacteria, p:"Actinobacteria", c:Actinobacteria, o:Actinomycetales, f:Dietziaceae, g:Dietzia	0.545455	1	0.5	1	0.777778	0.35		1	1	0.75	0.666667	0.8	1	0.636364	0.666667	1	0.75	0.275862	29
d:Bacteria, p:"Actinobacteria", c:Actinobacteria, o:Actinomycetales, f:Geodermatophilaceae, g:Blastococcus	0.571429	1	0.8	0.8	0.833333	0.416667		1	0.6	0.5	1	0.75	0.3125	0.5	1	0.5	1	0.192308	26
d:Bacteria, p:"Actinobacteria", c:Actinobacteria, o:Actinomycetales, f:Geodermatophilaceae, g:Geodermatophilus	0.857143	1	0.714286	0.833333	0.666667	0.75		1	0.666667	1	1	1	0.466667	1		0.666667	1	0.35	20
d:Bacteria, p:"Actinobacteria", c:Actinobacteria, o:Actinomycetales, f:Geodermatophilaceae, g:Modestobacter	0.6	1	0.428571	1	0.6	0.375		1	0.2	0.5	0.5	0.5	0.230769	0.272727	1	0.375	0	0.136364	22
d:Bacteria, p:"Actinobacteria", c:Actinobacteria, o:Actinomycetales, f:Glycomycetaceae, g:Glycomyces	0				0.4	0.25		0.333333	0.5				0.3	0.4		0.333333	0	0.166667	18
d:Bacteria, p:"Actinobacteria", c:Actinobacteria, o:Actinomycetales, f:Glycomycetaceae, g:Stackebrandtia			0		0	0		0	0				0	0				0	11
d:Bacteria, p:"Actinobacteria", c:Actinobacteria, o:Actinomycetales, f:Intrasporangiaceae, g:Aquipuribacter	0											0				0		0	2
d:Bacteria, p:"Actinobacteria", c:Actinobacteria, o:Actinomycetales, f:Intrasporangiaceae, g:Arsenicicoccus		1	0.5	1	0.4	0.4		0.666667		0.5			1	0.5	1	1		0.333333	6
d:Bacteria, p:"Actinobacteria", c:Actinobacteria, o:Actinomycetales, f:Intrasporangiaceae, g:Janibacter	0		0.5		0.333333	0.333333					0		0	0				0.333333	3
d:Bacteria, p:"Actinobacteria", c:Actinobacteria, o:Actinomycetales, f:Intrasporangiaceae, g:Ornithinicoccus	0.5	0.5	0		0	0							0					0.25	4
d:Bacteria, p:"Actinobacteria", c:Actinobacteria, o:Actinomycetales, f:Intrasporangiaceae, g:Ornithinimicrobium	1		1		0.5	0.5		1		1			1	1			1	0.5	2
d:Bacteria, p:"Actinobacteria", c:Actinobacteria, o:Actinomycetales, f:Intrasporangiaceae, g:Oryzihumus		1	0	0	0	0			0.25	0	0.333333	0.5	0.166667	0.25	1	0.25	0	0.1	10
d:Bacteria, p:"Actinobacteria", c:Actinobacteria, o:Actinomycetales, f:Intrasporangiaceae, g:Phycicoccus	1		0.5		1	0.666667			1	1	1		0.75	1		1		0.6	5
d:Bacteria, p:"Actinobacteria", c:Actinobacteria, o:Actinomycetales, f:Intrasporangiaceae, g:Serinicoccus	1		1		1	1		1				1		0.5		1		0.5	2
d:Bacteria, p:"Actinobacteria", c:Actinobacteria, o:Actinomycetales, f:Intrasporangiaceae, g:Terrabacter	1	1	1		1	0.666667			0.666667		1	1	0.666667	1		1		0.5	4
d:Bacteria, p:"Actinobacteria", c:Actinobacteria, o:Actinomycetales, f:Jiangellaceae, g:Haloactinopolyspora						0	0					0			0			0	4
d:Bacteria, p:"Actinobacteria", c:Actinobacteria, o:Actinomycetales, f:Jiangellaceae, g:Jiangella						0.5			0		0		0.333333	0		0		0.333333	9
d:Bacteria, p:"Actinobacteria", c:Actinobacteria, o:Actinomycetales, f:Kineosporiaceae, g:Angustibacter	0		0		0	0				0	0	0	0	0	0	0		0	10
d:Bacteria, p:"Actinobacteria", c:Actinobacteria, o:Actinomycetales, f:Kineosporiaceae, g:Kineococcus	1	1	1	1	1	0.5		1	1	1	1	1	0.666667	0.666667		0.666667	1	0.4	5
d:Bacteria, p:"Actinobacteria", c:Actinobacteria, o:Actinomycetales, f:Kineosporiaceae, g:Kineosporia	0	0	0		0	0		0	0	0	0	0	0	0	0	0	0	0	16
d:Bacteria, p:"Actinobacteria", c:Actinobacteria, o:Actinomycetales, f:Kineosporiaceae, g:Pseudokineococcus	0.5		0		0	0.25		0.5		0				0.5				0.25	4
d:Bacteria, p:"Actinobacteria", c:Actinobacteria, o:Actinomycetales, f:Kineosporiaceae, g:Quadrisphaera	1	1	1	1	1	1		1		1				1		1		1	1
d:Bacteria, p:"Actinobacteria", c:Actinobacteria, o:Actinomycetales, f:Microbacteriaceae, g:Agrococcus	1	0.5	0.666667	1	0.666667	0.4			1	0.333333	0.5	1	0.5	1	0	0.5	0.5	0.285714	14
d:Bacteria, p:"Actinobacteria", c:Actinobacteria, o:Actinomycetales, f:Microbacteriaceae, g:Agromyces	0.8		0.714286	0.25	0.833333	0.666667		1	1			1	0.75	0.571429		0.666667	0	0.4375	16
d:Bacteria, p:"Actinobacteria", c:Actinobacteria, o:Actinomycetales, f:Microbacteriaceae, g:Canibacter			1		1	1		1						1				1	1
d:Bacteria, p:"Actinobacteria", c:Actinobacteria, o:Actinomycetales, f:Microbacteriaceae, g:Cryobacterium												1	1		1			1	1
d:Bacteria, p:"Actinobacteria", c:Actinobacteria, o:Actinomycetales, f:Microbacteriaceae, g:Gryllotalpicola		1	1			1		1					1	1		1		1	1
d:Bacteria, p:"Actinobacteria", c:Actinobacteria, o:Actinomycetales, f:Microbacteriaceae, g:Gulosibacter						0.5												0.5	2
d:Bacteria, p:"Actinobacteria", c:Actinobacteria, o:Actinomycetales, f:Microbacteriaceae, g:Humibacter					1								1					1	1
d:Bacteria, p:"Actinobacteria", c:Actinobacteria, o:Actinomycetales, f:Microbacteriaceae, g:Leifsonia			1		1	1		1	1	1			1	0.666667		1	1	0.666667	3
d:Bacteria, p:"Actinobacteria", c:Actinobacteria, o:Actinomycetales, f:Microbacteriaceae, g:Leucobacter	0.5		0.571429	0.666667	1	0.333333		1	1	1	0	0.5	0.666667	1	0.5	0.4		0.285714	14
d:Bacteria, p:"Actinobacteria", c:Actinobacteria, o:Actinomycetales, f:Microbacteriaceae, g:Microbacterium	0.714286	0.5	0.888889	0.5	0.545455	0.625		1	0.5	0.6	0.8	0.666667	0.615385	0.6	0.4	0.545455	0.8	0.390244	41
d:Bacteria, p:"Actinobacteria", c:Actinobacteria, o:Actinomycetales, f:Microbacteriaceae, g:Pontimonas							0.5					0					0	0.5	2
d:Bacteria, p:"Actinobacteria", c:Actinobacteria, o:Actinomycetales, f:Microbacteriaceae, g:Pseudoclavibacter													0					0	1
d:Bacteria, p:"Actinobacteria", c:Actinobacteria, o:Actinomycetales, f:Microbacteriaceae, g:Rathayibacter	0				0	0							0					0	2
d:Bacteria, p:"Actinobacteria", c:Actinobacteria, o:Actinomycetales, f:Microbacteriaceae, g:Rhodoluna		1	1		1	1		1	1	0.5	1	1		1	1	1	1	0.5	2
d:Bacteria, p:"Actinobacteria", c:Actinobacteria, o:Actinomycetales, f:Microbacteriaceae, g:Schumannella				0	0													0	1
d:Bacteria, p:"Actinobacteria", c:Actinobacteria, o:Actinomycetales, f:Microbacteriaceae, g:Subtercola		1	1	1		1						1	1	1		1		1	1
d:Bacteria, p:"Actinobacteria", c:Actinobacteria, o:Actinomycetales, f:Micrococcaceae, g:Arthrobacter	0.5	0.117647	0.407407	1	0.733333	0.263158	0	0.352941	0.8	0.857143	0.833333	0.333333	0.6	0.615385	0.5	0.555556	0.857143	0.1625	80
d:Bacteria, p:"Actinobacteria", c:Actinobacteria, o:Actinomycetales, f:Micrococcaceae, g:Auritidibacter			1		1	1											1	1	1
d:Bacteria, p:"Actinobacteria", c:Actinobacteria, o:Actinomycetales, f:Micrococcaceae, g:Citricoccus	1		1	1	0.5	0.333333		1		1			0.5	1	0.5	1	1	0.333333	3
d:Bacteria, p:"Actinobacteria", c:Actinobacteria, o:Actinomycetales, f:Micrococcaceae, g:Enteractinococcus	0	0		0	0	0								0				0	7
d:Bacteria, p:"Actinobacteria", c:Actinobacteria, o:Actinomycetales, f:Micrococcaceae, g:Garicola						0												0	2
d:Bacteria, p:"Actinobacteria", c:Actinobacteria, o:Actinomycetales, f:Micrococcaceae, g:Kocuria	1	1	0.75	1	0.75	0.6		1	0.5	1	1	1	0.285714	1	1	1	1	0.333333	9
d:Bacteria, p:"Actinobacteria", c:Actinobacteria, o:Actinomycetales, f:Micrococcaceae, g:Micrococcus	0.666667	1	0.666667	1	0.157895	0.1875		1	0.666667	1	1	1	1	0.133333		1	1	0.130435	23
d:Bacteria, p:"Actinobacteria", c:Actinobacteria, o:Actinomycetales, f:Micrococcaceae, g:Nesterenkonia	0.666667	0	0.333333		0.222222	0.357143			0			1		0.5				0.375	16
d:Bacteria, p:"Actinobacteria", c:Actinobacteria, o:Actinomycetales, f:Micrococcaceae, g:Renibacterium		0			0.5	0			0	0	1		0			0.333333		0.125	8
d:Bacteria, p:"Actinobacteria", c:Actinobacteria, o:Actinomycetales, f:Micrococcaceae, g:Rothia	0.25	1	1	1	0.294118	0.454545		1	0.75	0.75	1	0.666667	0.75	0.454545	1	0.833333	1	0.151515	33
d:Bacteria, p:"Actinobacteria", c:Actinobacteria, o:Actinomycetales, f:Micrococcaceae, g:Sinomonas			1	1	0.5	0.5			1	1			1					0.5	2
d:Bacteria, p:"Actinobacteria", c:Actinobacteria, o:Actinomycetales, f:Micrococcaceae, g:Yaniella	1				1	1												1	1
d:Bacteria, p:"Actinobacteria", c:Actinobacteria, o:Actinomycetales, f:Micrococcineae_incertae_sedis, g:Luteimicrobium	1		1	1		1				1	1	0.5	1		0.5	1	0	0.5	2
d:Bacteria, p:"Actinobacteria", c:Actinobacteria, o:Actinomycetales, f:Micromonosporaceae, g:Actinocatenispora			0		0.5	0.333333			0				0.333333	0				0.2	5
d:Bacteria, p:"Actinobacteria", c:Actinobacteria, o:Actinomycetales, f:Micromonosporaceae, g:Actinoplanes	0.4	0.285714	0.352941	1	0.233333	0.266667		0.75	0.25	0.571429	0.142857	0.5	0.179104	0.230769		0.24		0.141176	85
d:Bacteria, p:"Actinobacteria", c:Actinobacteria, o:Actinomycetales, f:Micromonosporaceae, g:Allocatelliglobosispora	0				0	0			0				0	0		0		0	6
d:Bacteria, p:"Actinobacteria", c:Actinobacteria, o:Actinomycetales, f:Micromonosporaceae, g:Asanoa	0.666667	1	0.666667	1	0.333333	0.666667			0.111111		0		0.117647	0.5		0.25		0.0952381	21
d:Bacteria, p:"Actinobacteria", c:Actinobacteria, o:Actinomycetales, f:Micromonosporaceae, g:Catellatospora			0.5		0.5	0.5		0	1				0.0909091	0.166667		0.25		0.0714286	14
d:Bacteria, p:"Actinobacteria", c:Actinobacteria, o:Actinomycetales, f:Micromonosporaceae, g:Catelliglobosispora									0.333333				0.25					0.2	5
d:Bacteria, p:"Actinobacteria", c:Actinobacteria, o:Actinomycetales, f:Micromonosporaceae, g:Catenuloplanes			1		1	0.5		1	1				0.2	1		1		0.2	5
d:Bacteria, p:"Actinobacteria", c:Actinobacteria, o:Actinomycetales, f:Micromonosporaceae, g:Dactylosporangium	0.333333	1	0.333333		0.2	0.2			0.25	1	0.5	0	0.111111	0.142857		0.5		0.133333	15
d:Bacteria, p:"Actinobacteria", c:Actinobacteria, o:Actinomycetales, f:Micromonosporaceae, g:Hamadaea			1		1	1			0.5				0.25					0.25	4
d:Bacteria, p:"Actinobacteria", c:Actinobacteria, o:Actinomycetales, f:Micromonosporaceae, g:Longispora			0.5			0.5			0		0		0.25	0		0.333333		0.125	8
d:Bacteria, p:"Actinobacteria", c:Actinobacteria, o:Actinomycetales, f:Micromonosporaceae, g:Luedemannella	0				0	0		0	0	0			0	0		0	0	0	20
d:Bacteria, p:"Actinobacteria", c:Actinobacteria, o:Actinomycetales, f:Micromonosporaceae, g:Micromonospora	0.3	1	0.454545	1	0.25	0.214286		1	0.307692	1	0.5	0.6	0.2	0.333333	1	0.5	1	0.170213	47
d:Bacteria, p:"Actinobacteria", c:Actinobacteria, o:Actinomycetales, f:Micromonosporaceae, g:Phytohabitans	0		0	0	0	0		0	0	0	0		0	0		0		0	6
d:Bacteria, p:"Actinobacteria", c:Actinobacteria, o:Actinomycetales, f:Micromonosporaceae, g:Phytomonospora						0			0			0	0		0			0	2
d:Bacteria, p:"Actinobacteria", c:Actinobacteria, o:Actinomycetales, f:Micromonosporaceae, g:Pilimelia					0	0		0					0	0		0		0	7
d:Bacteria, p:"Actinobacteria", c:Actinobacteria, o:Actinomycetales, f:Micromonosporaceae, g:Planosporangium	0				0	0			0				0	0				0	11
d:Bacteria, p:"Actinobacteria", c:Actinobacteria, o:Actinomycetales, f:Micromonosporaceae, g:Plantactinospora			1			1			1				1	1				1	1
d:Bacteria, p:"Actinobacteria", c:Actinobacteria, o:Actinomycetales, f:Micromonosporaceae, g:Rhizocola	0				0	0			0			0	0	0		0		0	12
d:Bacteria, p:"Actinobacteria", c:Actinobacteria, o:Actinomycetales, f:Micromonosporaceae, g:Rugosimonospora	0		0	0	0	0			0		0	0	0	0	0	0	0	0	9
d:Bacteria, p:"Actinobacteria", c:Actinobacteria, o:Actinomycetales, f:Micromonosporaceae, g:Salinispora				0	1	0.5			1		0.5	1	0.2	0.5		0.5		0.2	5
d:Bacteria, p:"Actinobacteria", c:Actinobacteria, o:Actinomycetales, f:Micromonosporaceae, g:Verrucosispora			1		1	0.5			0.5		0.5	1	0.333333	0.5		0.5		0.333333	6
d:Bacteria, p:"Actinobacteria", c:Actinobacteria, o:Actinomycetales, f:Micromonosporaceae, g:Virgisporangium	0	0	0	0	0	0		0	0	0	0	0	0	0		0		0	25
d:Bacteria, p:"Actinobacteria", c:Actinobacteria, o:Actinomycetales, f:Mycobacteriaceae, g:Mycobacterium	0.782609	0.846154	0.617647	0.9375	0.636364	0.611111		0.615385	0.580645	0.705882	0.482759	0.428571	0.376812	0.454545	0.666667	0.30303	0.65	0.233871	124
d:Bacteria, p:"Actinobacteria", c:Actinobacteria, o:Actinomycetales, f:Nakamurellaceae, g:Nakamurella	0.2		0	0.333333	0.2	0.222222		0	0.166667	0	0	0	0.1875	0.1	0	0.181818	0	0.15	20
d:Bacteria, p:"Actinobacteria", c:Actinobacteria, o:Actinomycetales, f:Nocardiaceae, g:Gordonia		1	0.555556	0.5	0.833333	0.5		1		0.5	1	0.5	1	1		1	1	0.461538	13
d:Bacteria, p:"Actinobacteria", c:Actinobacteria, o:Actinomycetales, f:Nocardiaceae, g:Nocardia	1	0	0.75	1	1	0.846154		1	0.684211	1	0.666667	0.25	0.566667	0.8	1	0.625	0.25	0.45098	51
d:Bacteria, p:"Actinobacteria", c:Actinobacteria, o:Actinomycetales, f:Nocardiaceae, g:Rhodococcus	0.5	0.5	0.45	0.666667	0.384615	0.37037		0.833333	1	0.75	1	0.75	0.666667	0.555556	0.75	0.578947	0.8	0.25	56
d:Bacteria, p:"Actinobacteria", c:Actinobacteria, o:Actinomycetales, f:Nocardiaceae, g:Skermania			0		0				0				0	0				0	3
d:Bacteria, p:"Actinobacteria", c:Actinobacteria, o:Actinomycetales, f:Nocardiaceae, g:Smaragdicoccus	0		1	1	0.5	0.333333			0.333333	1			0.333333	0.5		0.5		0.25	4
d:Bacteria, p:"Actinobacteria", c:Actinobacteria, o:Actinomycetales, f:Nocardiaceae, g:Williamsia	1	1	0.6	0.5	0.6	0.6			1	1		0.5	0.333333	0.6		0.428571	1	0.272727	11
d:Bacteria, p:"Actinobacteria", c:Actinobacteria, o:Actinomycetales, f:Nocardioidaceae, g:Actinopolymorpha			0		1	0.166667							0.25	1		0	0	0.142857	7
d:Bacteria, p:"Actinobacteria", c:Actinobacteria, o:Actinomycetales, f:Nocardioidaceae, g:Aeromicrobium	0.5	0.5	0.285714	0.5	0.222222	0.16		0.5	0.222222	0.5	0	0.5	0.166667	0.235294	0.5	0.25	0.25	0.1	50
d:Bacteria, p:"Actinobacteria", c:Actinobacteria, o:Actinomycetales, f:Nocardioidaceae, g:Flindersiella			0					0					0	0		0		0	6
d:Bacteria, p:"Actinobacteria", c:Actinobacteria, o:Actinomycetales, f:Nocardioidaceae, g:Kribbella	0.6	1	0.333333	0.5	0.25	0.307692		1	0.666667	0.4	0.333333	0.666667	0.166667	0.444444		0.571429		0.138889	36
d:Bacteria, p:"Actinobacteria", c:Actinobacteria, o:Actinomycetales, f:Nocardioidaceae, g:Marmoricola	0.428571	0.333333	0.333333	0.333333	0.3	0.25		1	0.6	0.5	0.25	0.5	0.214286	0.25		0.333333	0	0.173913	23
d:Bacteria, p:"Actinobacteria", c:Actinobacteria, o:Actinomycetales, f:Nocardioidaceae, g:Mumia						0												0	1
d:Bacteria, p:"Actinobacteria", c:Actinobacteria, o:Actinomycetales, f:Nocardioidaceae, g:Nocardioides	0.326531	0.333333	0.311475	0.52	0.196262	0.176471	1	0.466667	0.317073	0.5	0.35	0.375	0.212598	0.211268	0.7	0.207792	0.5625	0.117886	246
d:Bacteria, p:"Actinobacteria", c:Actinobacteria, o:Actinomycetales, f:Nocardioidaceae, g:Thermasporomyces						0		0					1	0				0.333333	3
d:Bacteria, p:"Actinobacteria", c:Actinobacteria, o:Actinomycetales, f:Nocardiopsaceae, g:Marinactinospora	1					1								1				1	1
d:Bacteria, p:"Actinobacteria", c:Actinobacteria, o:Actinomycetales, f:Nocardiopsaceae, g:Murinocardiopsis	1		0		0	0												0.333333	3
d:Bacteria, p:"Actinobacteria", c:Actinobacteria, o:Actinomycetales, f:Nocardiopsaceae, g:Nocardiopsis	0.444444	1	0.4	1	0.571429	0.461538		1		1			1	0.75				0.375	16
d:Bacteria, p:"Actinobacteria", c:Actinobacteria, o:Actinomycetales, f:Nocardiopsaceae, g:Streptomonospora						0								1				0.333333	3
d:Bacteria, p:"Actinobacteria", c:Actinobacteria, o:Actinomycetales, f:Nocardiopsaceae, g:Thermobifida	0.5					1		1	1				1					0.5	2
d:Bacteria, p:"Actinobacteria", c:Actinobacteria, o:Actinomycetales, f:Promicromonosporaceae, g:Cellulosimicrobium	1	0	0.5	1	1	0.5		0	1	1			0.5	0.5	1	1	1	0.25	4
d:Bacteria, p:"Actinobacteria", c:Actinobacteria, o:Actinomycetales, f:Promicromonosporaceae, g:Isoptericola			1	1	0.5	1							1	0.5				0.5	2
d:Bacteria, p:"Actinobacteria", c:Actinobacteria, o:Actinomycetales, f:Promicromonosporaceae, g:Myceligenerans					0.5	0.5				1			0.5	1				0.333333	3
d:Bacteria, p:"Actinobacteria", c:Actinobacteria, o:Actinomycetales, f:Promicromonosporaceae, g:Promicromonospora	0.5		1	1	1	0.666667		1	1				0.666667	1		1		0.5	4
d:Bacteria, p:"Actinobacteria", c:Actinobacteria, o:Actinomycetales, f:Propionibacteriaceae, g:Brooklawnia														0				0	1
d:Bacteria, p:"Actinobacteria", c:Actinobacteria, o:Actinomycetales, f:Propionibacteriaceae, g:Friedmanniella	0.25				1	0.5		0.5					0.5	0		0.5		0.4	5
d:Bacteria, p:"Actinobacteria", c:Actinobacteria, o:Actinomycetales, f:Propionibacteriaceae, g:Luteococcus			0															0	1
d:Bacteria, p:"Actinobacteria", c:Actinobacteria, o:Actinomycetales, f:Propionibacteriaceae, g:Microlunatus	0		0		0.5	0.25							0	0		0	0	0.0833333	12
d:Bacteria, p:"Actinobacteria", c:Actinobacteria, o:Actinomycetales, f:Propionibacteriaceae, g:Micropruina													0					0	3
d:Bacteria, p:"Actinobacteria", c:Actinobacteria, o:Actinomycetales, f:Propionibacteriaceae, g:Propionibacterium	0.222222	1	1	1	0.5	0.363636			1	0.25	1	0	0.333333	0.428571	0	0.5	0.166667	0.2	25
d:Bacteria, p:"Actinobacteria", c:Actinobacteria, o:Actinomycetales, f:Propionibacteriaceae, g:Tessaracoccus	1				0.666667	0.75		0						1				0.8	5
d:Bacteria, p:"Actinobacteria", c:Actinobacteria, o:Actinomycetales, f:Pseudonocardiaceae, g:Actinoalloteichus	1							1					0			0		0.333333	3
d:Bacteria, p:"Actinobacteria", c:Actinobacteria, o:Actinomycetales, f:Pseudonocardiaceae, g:Actinokineospora	0.75	0.6	0.6	0.8	0.833333	0.571429		0.8	0.75	1	1	0.666667	0.625	0.8	1	0.666667	0.5	0.5	10
d:Bacteria, p:"Actinobacteria", c:Actinobacteria, o:Actinomycetales, f:Pseudonocardiaceae, g:Actinomycetospora	0		0	0	0	0			0				0	0		0	0	0	4
d:Bacteria, p:"Actinobacteria", c:Actinobacteria, o:Actinomycetales, f:Pseudonocardiaceae, g:Actinophytocola	1		0.666667		1	0.5		1	0.5	0.333333			0.25	1		0.5		0.25	8
d:Bacteria, p:"Actinobacteria", c:Actinobacteria, o:Actinomycetales, f:Pseudonocardiaceae, g:Actinosynnema																0		0	1
d:Bacteria, p:"Actinobacteria", c:Actinobacteria, o:Actinomycetales, f:Pseudonocardiaceae, g:Alloactinosynnema						1			1				0.5			0		0.5	2
d:Bacteria, p:"Actinobacteria", c:Actinobacteria, o:Actinomycetales, f:Pseudonocardiaceae, g:Allokutzneria			1						1				1					1	1
d:Bacteria, p:"Actinobacteria", c:Actinobacteria, o:Actinomycetales, f:Pseudonocardiaceae, g:Amycolatopsis	0.428571	0	0.111111	0	0.363636	0.217391		0.5	0.217391	0.222222	0	0.75	0.142857	0.190476	0	0.0952381	0	0.133333	90
d:Bacteria, p:"Actinobacteria", c:Actinobacteria, o:Actinomycetales, f:Pseudonocardiaceae, g:Crossiella					0				1				1	0				0.5	2
d:Bacteria, p:"Actinobacteria", c:Actinobacteria, o:Actinomycetales, f:Pseudonocardiaceae, g:Haloechinothrix					0	0												0	1
d:Bacteria, p:"Actinobacteria", c:Actinobacteria, o:Actinomycetales, f:Pseudonocardiaceae, g:Kibdelosporangium					0	0			0.5				0.25	0		0		0.25	4
d:Bacteria, p:"Actinobacteria", c:Actinobacteria, o:Actinomycetales, f:Pseudonocardiaceae, g:Kutzneria	1					1		1	1	1		1	1			1		1	2
d:Bacteria, p:"Actinobacteria", c:Actinobacteria, o:Actinomycetales, f:Pseudonocardiaceae, g:Prauserella	1				0.5	0.5								0.666667				0.6	5
d:Bacteria, p:"Actinobacteria", c:Actinobacteria, o:Actinomycetales, f:Pseudonocardiaceae, g:Pseudonocardia	0.4	0.6	0.388889	0.5	0.444444	0.3125		0.6	0.416667	0.75	0.5	0.333333	0.333333	0.333333	0.25	0.32	0.571429	0.210526	57
d:Bacteria, p:"Actinobacteria", c:Actinobacteria, o:Actinomycetales, f:Pseudonocardiaceae, g:Saccharomonospora	1		1		1	0.666667							1	1				0.666667	3
d:Bacteria, p:"Actinobacteria", c:Actinobacteria, o:Actinomycetales, f:Pseudonocardiaceae, g:Saccharopolyspora	0.6		0.25	0.75	0.2	0.230769		0	1			0	0.230769	0.333333		0.25	0	0.16	25
d:Bacteria, p:"Actinobacteria", c:Actinobacteria, o:Actinomycetales, f:Pseudonocardiaceae, g:Saccharothrix	0.333333	0	1			1		1	0.5				0.222222	1		0.5		0.2	10
d:Bacteria, p:"Actinobacteria", c:Actinobacteria, o:Actinomycetales, f:Pseudonocardiaceae, g:Thermobispora	1				1	1							1					1	1
d:Bacteria, p:"Actinobacteria", c:Actinobacteria, o:Actinomycetales, f:Pseudonocardiaceae, g:Thermocrispum	1					1												1	1
d:Bacteria, p:"Actinobacteria", c:Actinobacteria, o:Actinomycetales, f:Pseudonocardiaceae, g:Thermotunica	0					0							0					0	1
d:Bacteria, p:"Actinobacteria", c:Actinobacteria, o:Actinomycetales, f:Pseudonocardiaceae, g:Umezawaea	0					0			0.5		0		0.5	0		1		0.5	2
d:Bacteria, p:"Actinobacteria", c:Actinobacteria, o:Actinomycetales, f:Rarobacteraceae, g:Rarobacter			0			0								0				0	2
d:Bacteria, p:"Actinobacteria", c:Actinobacteria, o:Actinomycetales, f:Ruaniaceae, g:Ruania						1												1	1
d:Bacteria, p:"Actinobacteria", c:Actinobacteria, o:Actinomycetales, f:Sanguibacteraceae, g:Sanguibacter			1			0.333333		1					0.5	1		1		0.25	4
d:Bacteria, p:"Actinobacteria", c:Actinobacteria, o:Actinomycetales, f:Segniliparaceae, g:Segniliparus			0.5		1	0												0.5	2
d:Bacteria, p:"Actinobacteria", c:Actinobacteria, o:Actinomycetales, f:Sporichthyaceae, g:Sporichthya	0.333333		0		0.5	0.333333			0		0	0	0.142857	0.5		0		0.111111	9
d:Bacteria, p:"Actinobacteria", c:Actinobacteria, o:Actinomycetales, f:Streptomycetaceae, g:Kitasatospora			1	1		1		1		1			0.5			1		0.5	2
d:Bacteria, p:"Actinobacteria", c:Actinobacteria, o:Actinomycetales, f:Streptomycetaceae, g:Streptacidiphilus											1	1	1				1	1	1
d:Bacteria, p:"Actinobacteria", c:Actinobacteria, o:Actinomycetales, f:Streptomycetaceae, g:Streptomyces	0.72	0.5	0.618182	0.733333	0.766667	0.546875		1	0.595238	0.647059	0.47619	0.714286	0.390625	0.56	0.5	0.58	0.777778	0.316062	193
d:Bacteria, p:"Actinobacteria", c:Actinobacteria, o:Actinomycetales, f:Streptosporangiaceae, g:Acrocarpospora	0				0	0		0										0	2
d:Bacteria, p:"Actinobacteria", c:Actinobacteria, o:Actinomycetales, f:Streptosporangiaceae, g:Herbidospora								0	1				0.166667	0				0.166667	6
d:Bacteria, p:"Actinobacteria", c:Actinobacteria, o:Actinomycetales, f:Streptosporangiaceae, g:Microbispora				0.666667	1	1			1			1	0.6	1				0.6	5
d:Bacteria, p:"Actinobacteria", c:Actinobacteria, o:Actinomycetales, f:Streptosporangiaceae, g:Microtetraspora			1										1					1	1
d:Bacteria, p:"Actinobacteria", c:Actinobacteria, o:Actinomycetales, f:Streptosporangiaceae, g:Nonomuraea	1		0.333333	1	1	1			0.25	1		1	0.428571	0.25		1		0.3	10
d:Bacteria, p:"Actinobacteria", c:Actinobacteria, o:Actinomycetales, f:Streptosporangiaceae, g:Planobispora													0			0		0	3
d:Bacteria, p:"Actinobacteria", c:Actinobacteria, o:Actinomycetales, f:Streptosporangiaceae, g:Planomonospora													1					1	1
d:Bacteria, p:"Actinobacteria", c:Actinobacteria, o:Actinomycetales, f:Streptosporangiaceae, g:Planotetraspora			0	0	0				0	0		0	0			0		0	2
d:Bacteria, p:"Actinobacteria", c:Actinobacteria, o:Actinomycetales, f:Streptosporangiaceae, g:Sphaerisporangium			0			1		0	1	0			0.25	0.5		1	0	0.222222	9
d:Bacteria, p:"Actinobacteria", c:Actinobacteria, o:Actinomycetales, f:Streptosporangiaceae, g:Streptosporangium	1		1	1	1	1			0.5	1	1	1	0.5	0.5		0.5		0.5	2
d:Bacteria, p:"Actinobacteria", c:Actinobacteria, o:Actinomycetales, f:Streptosporangiaceae, g:Thermoactinospora													0					0	8
d:Bacteria, p:"Actinobacteria", c:Actinobacteria, o:Actinomycetales, f:Thermomonosporaceae, g:Actinoallomurus			0	0	0				0	0		0	0	0		0	0	0	12
d:Bacteria, p:"Actinobacteria", c:Actinobacteria, o:Actinomycetales, f:Thermomonosporaceae, g:Actinocorallia			1		1	1			0	0			0.285714				0	0.222222	9
d:Bacteria, p:"Actinobacteria", c:Actinobacteria, o:Actinomycetales, f:Thermomonosporaceae, g:Actinomadura	0.75	0	0.25	0.5	0.25	0.571429		1	0.5	1			0.25	0.4		0.333333		0.275862	29
d:Bacteria, p:"Actinobacteria", c:Actinobacteria, o:Actinomycetales, f:Thermomonosporaceae, g:Spirillospora													1					1	1
d:Bacteria, p:"Actinobacteria", c:Actinobacteria, o:Actinomycetales, f:Thermomonosporaceae, g:Thermomonospora	1				1	1			1				1					1	2
d:Bacteria, p:"Actinobacteria", c:Actinobacteria, o:Actinomycetales, f:Tsukamurellaceae, g:Tsukamurella			1	1	1	1							1	1				1	4
d:Bacteria, p:"Actinobacteria", c:Actinobacteria, o:Bifidobacteriales, f:Bifidobacteriaceae, g:Aeriscardovia			0.5	0.5	0.5	0.333333								0.5		1		0.25	4
d:Bacteria, p:"Actinobacteria", c:Actinobacteria, o:Bifidobacteriales, f:Bifidobacteriaceae, g:Alloscardovia			1		0.5	1						1						0.5	2
d:Bacteria, p:"Actinobacteria", c:Actinobacteria, o:Bifidobacteriales, f:Bifidobacteriaceae, g:Bifidobacterium	0.366667	0.615385	0.625	0.555556	0.538462	0.482759		1	0.75	1	1	1	0.833333	0.35	0.5	0.6	1	0.257143	70
d:Bacteria, p:"Actinobacteria", c:Actinobacteria, o:Bifidobacteriales, f:Bifidobacteriaceae, g:Gardnerella	1	1	1		0.5	0.5							1	0.666667		1	1	0.666667	3
d:Bacteria, p:"Actinobacteria", c:Actinobacteria, o:Bifidobacteriales, f:Bifidobacteriaceae, g:Parascardovia					1													1	1
d:Bacteria, p:"Actinobacteria", c:Actinobacteria, o:Bifidobacteriales, f:Bifidobacteriaceae, g:Pseudoscardovia			1	1														1	1
d:Bacteria, p:"Actinobacteria", c:Actinobacteria, o:Bifidobacteriales, f:Bifidobacteriaceae, g:Scardovia	0.333333		1		0.333333	0.5							1	1				0.2	5
d:Bacteria, p:"Actinobacteria", c:Actinobacteria, o:Coriobacteriales, f:Coriobacteriaceae, g:Atopobium	0.230769	0.5	0.257143	0.25	0.470588	0.391304		1	1	1	1	0.5	1	0.8		0.833333	1	0.175439	57
d:Bacteria, p:"Actinobacteria", c:Actinobacteria, o:Coriobacteriales, f:Coriobacteriaceae, g:Collinsella	0.75	1	0.454545	1	0.75	0.555556		1					1	0.75		1		0.357143	14
d:Bacteria, p:"Actinobacteria", c:Actinobacteria, o:Coriobacteriales, f:Coriobacteriaceae, g:Cryptobacterium	1				1	1							1	1				1	1
d:Bacteria, p:"Actinobacteria", c:Actinobacteria, o:Coriobacteriales, f:Coriobacteriaceae, g:Eggerthella	0.5	1	0.212121	0.125	0.5	0.272727		1					1	1		0		0.166667	42
d:Bacteria, p:"Actinobacteria", c:Actinobacteria, o:Coriobacteriales, f:Coriobacteriaceae, g:Enterorhabdus	1	1	0.357143		1	0.5		1					1	1		0.333333	1	0.3125	16
d:Bacteria, p:"Actinobacteria", c:Actinobacteria, o:Coriobacteriales, f:Coriobacteriaceae, g:Gordonibacter	1		0.6	0		1												0.6	5
d:Bacteria, p:"Actinobacteria", c:Actinobacteria, o:Coriobacteriales, f:Coriobacteriaceae, g:Olsenella	0.571429	1	0.304348	0.190476	0.714286	0.75		0					1	0.75		0.5		0.285714	35
d:Bacteria, p:"Actinobacteria", c:Actinobacteria, o:Coriobacteriales, f:Coriobacteriaceae, g:Paraeggerthella			0.5		1	0.5		1					1	1				0.5	2
d:Bacteria, p:"Actinobacteria", c:Actinobacteria, o:Coriobacteriales, f:Coriobacteriaceae, g:Parvibacter			0.0416667	1		0.25								0.333333		0		0.0357143	28
d:Bacteria, p:"Actinobacteria", c:Actinobacteria, o:Coriobacteriales, f:Coriobacteriaceae, g:Senegalimassilia	1		0.125	0	1	0.5								1		0		0.1	10
d:Bacteria, p:"Actinobacteria", c:Actinobacteria, o:Coriobacteriales, f:Coriobacteriaceae, g:Slackia	1	1	1	1	1	1							1	1				1	5
d:Bacteria, p:"Actinobacteria", c:Actinobacteria, o:Euzebyales, f:Euzebyaceae, g:Euzebya	0			0	0	0						0.166667	0		0.2			0.0555556	18
d:Bacteria, p:"Actinobacteria", c:Actinobacteria, o:Gaiellales, f:Gaiellaceae, g:Gaiella	0.0555556	0	0.0588235	0	0.028169	0.0375		0	0.030303	0.0869565	0.0612245	0.09375	0.0164835	0.030303	0.0909091	0.0365854	0.0909091	0.012987	231
d:Bacteria, p:"Actinobacteria", c:Actinobacteria, o:Nitriliruptorales, f:Nitriliruptoraceae, g:Nitriliruptor					0	0.142857	0	1			0	0.0769231	0	0		0	0	0.08	25
d:Bacteria, p:"Actinobacteria", c:Actinobacteria, o:Rubrobacterales, f:Rubrobacteraceae, g:Rubrobacter	0	0	0	0	0.111111	0.0384615		1	0	0	0	0	0.0151515	0.0416667	0.5	0	0	0.021978	91
d:Bacteria, p:"Actinobacteria", c:Actinobacteria, o:Solirubrobacterales, f:Conexibacteraceae, g:Conexibacter	0		0.0909091	0	0	0.0666667		0	0	0	0	0	0.037037	0.0555556	0	0	0	0.0243902	41
d:Bacteria, p:"Actinobacteria", c:Actinobacteria, o:Solirubrobacterales, f:Patulibacteraceae, g:Patulibacter	0.666667		0.166667	0.5	0.142857	0.0645161		0.285714	0	1	0	0	0.0769231	0.1	1	0.0952381	0.5	0.0357143	56
d:Bacteria, p:"Actinobacteria", c:Actinobacteria, o:Solirubrobacterales, f:Solirubrobacteraceae, g:Solirubrobacter	0.222222		0.25	0.5	0.166667	0.125		0.5	0.222222	0.333333	0.4	0.2	0.0740741	0.153846	0.333333	0.105263		0.047619	42
d:Bacteria, p:"Aquificae", c:Aquificae, o:Aquificales, f:Aquificaceae, g:Hydrogenobacter		0											1	0				0.5	4
d:Bacteria, p:"Aquificae", c:Aquificae, o:Aquificales, f:Aquificaceae, g:Thermocrinis													0	0.1				0.0909091	11
d:Bacteria, p:"Aquificae", c:Aquificae, o:Aquificales, f:Hydrogenothermaceae, g:Hydrogenothermus															0			0	2
d:Bacteria, p:"Aquificae", c:Aquificae, o:Aquificales, f:Hydrogenothermaceae, g:Sulfurihydrogenibium						0.5								1				0.666667	3
d:Bacteria, p:"Armatimonadetes", , , , g:Armatimonadetes_gp2			0		0	0			0		0	0	0	0	0	0	0	0	228
d:Bacteria, p:"Armatimonadetes", , , , g:Armatimonadetes_gp4	0	0	0		0	0		0	0	0	0	0	0	0	0	0		0	280
d:Bacteria, p:"Armatimonadetes", , , , g:Armatimonadetes_gp5	0	0	0	0	0	0		0	0	0	0	0	0	0	0	0	0	0	495
d:Bacteria, p:"Armatimonadetes", , , , g:Armatimonadetes_gp6														0				0	3
d:Bacteria, p:"Armatimonadetes", , , , g:Armatimonadetes_gp7						0							0	0				0	11
d:Bacteria, p:"Armatimonadetes", c:Armatimonadia, o:Armatimonadales, f:Armatimonadaceae, g:Armatimonas/Armatimonadetes_gp1	0	0	0		0	0		0	0	0	0	0	0	0	0	0	0	0	264
d:Bacteria, p:"Armatimonadetes", c:Chthonomonadetes, o:Chthonomonadales, f:Chthonomonadaceae, g:Chthonomonas/Armatimonadetes_gp3	0		0		0	0		0	0	0	0	0	0.00515464	0.0208333	0	0		0.00421941	237
d:Bacteria, p:"Armatimonadetes", c:Fimbriimonadia, o:Fimbriimonadales, f:Fimbriimonadaceae, g:Fimbriimonas			0.333333		0.2	0.25		0.5	0.222222		0.333333		0.142857	0.333333		0.125		0.0952381	21
d:Bacteria, p:"Bacteroidetes", c:"Bacteroidetes"_incertae_sedis, , , g:Marinifilum		0				0					1	0.222222		0	0.5	0	0.166667	0.181818	11
d:Bacteria, p:"Bacteroidetes", c:"Bacteroidia", o:"Bacteroidales", f:"Bacteroidales"_incertae_sedis, g:Phocaeicola					1													1	1
d:Bacteria, p:"Bacteroidetes", c:"Bacteroidia", o:"Bacteroidales", f:"Porphyromonadaceae", g:Acetobacteroides	0		0			0			0		0	0	0	0		0	0	0	15
d:Bacteria, p:"Bacteroidetes", c:"Bacteroidia", o:"Bacteroidales", f:"Porphyromonadaceae", g:Barnesiella	0		0.0666667	0	0.25	0.333333		0.5					0	0.333333		0		0.104167	48
d:Bacteria, p:"Bacteroidetes", c:"Bacteroidia", o:"Bacteroidales", f:"Porphyromonadaceae", g:Butyricimonas	1		0.36	0.384615	1	1		1					0.75	1		1	1	0.3	30
d:Bacteria, p:"Bacteroidetes", c:"Bacteroidia", o:"Bacteroidales", f:"Porphyromonadaceae", g:Coprobacter	0.5		0.25		0.5	0								0.5		0		0.2	5
d:Bacteria, p:"Bacteroidetes", c:"Bacteroidia", o:"Bacteroidales", f:"Porphyromonadaceae", g:Dysgonomonas	0	0.384615	0.0650407	0.222222	0.114754	0.145161		0.285714	0.2	0	0.142857	0.25	0.208333	0.222222	0.222222	0.0645161	0.625	0.0425532	282
d:Bacteria, p:"Bacteroidetes", c:"Bacteroidia", o:"Bacteroidales", f:"Porphyromonadaceae", g:Falsiporphyromonas	0					0												0	1
d:Bacteria, p:"Bacteroidetes", c:"Bacteroidia", o:"Bacteroidales", f:"Porphyromonadaceae", g:Macellibacteroides		1	1		1	1								1			1	1	1
d:Bacteria, p:"Bacteroidetes", c:"Bacteroidia", o:"Bacteroidales", f:"Porphyromonadaceae", g:Microbacter														0				0	1
d:Bacteria, p:"Bacteroidetes", c:"Bacteroidia", o:"Bacteroidales", f:"Porphyromonadaceae", g:Odoribacter	0.5		0.1	0.4	0.181818	0.0714286		0			0	0	0	0.222222		0.25		0.0666667	45
d:Bacteria, p:"Bacteroidetes", c:"Bacteroidia", o:"Bacteroidales", f:"Porphyromonadaceae", g:Paludibacter			0			0			0.166667		0.0909091	0	0.0833333	0.125	0	0.1	0	0.0434783	23
d:Bacteria, p:"Bacteroidetes", c:"Bacteroidia", o:"Bacteroidales", f:"Porphyromonadaceae", g:Parabacteroides	0.333333	0.8	0.193548	0.428571	0.272727	0.296296		0.571429		1	0.5	1	0.3	0.2	0	0.222222	1	0.141304	92
d:Bacteria, p:"Bacteroidetes", c:"Bacteroidia", o:"Bacteroidales", f:"Porphyromonadaceae", g:Petrimonas	0.571429		0.333333	1	0.166667	0.333333	1	0				1	0.5	0.333333		0.5	0	0.25	16
d:Bacteria, p:"Bacteroidetes", c:"Bacteroidia", o:"Bacteroidales", f:"Porphyromonadaceae", g:Porphyromonas	0.352941	0.9	0.297297	0.4	0.428571	0.444444		0.5	1	1	0	1	0.666667	0.695652		0.7	0.8	0.209302	86
d:Bacteria, p:"Bacteroidetes", c:"Bacteroidia", o:"Bacteroidales", f:"Porphyromonadaceae", g:Proteiniphilum			1			0												0.5	2
d:Bacteria, p:"Bacteroidetes", c:"Bacteroidia", o:"Bacteroidales", f:"Porphyromonadaceae", g:Tannerella		1			0.5	0.4		0		0			0	0.666667				0.333333	6
d:Bacteria, p:"Bacteroidetes", c:"Bacteroidia", o:"Bacteroidales", f:"Prevotellaceae", g:Alloprevotella	0.166667	0.5	0.0952381	0	0.142857	0.153846							0.166667	0.2		0	1	0.0487805	41
d:Bacteria, p:"Bacteroidetes", c:"Bacteroidia", o:"Bacteroidales", f:"Prevotellaceae", g:Paraprevotella	0.0833333	0.5	0.0851064	0	0.125	0.230769				1			0.0833333	0.166667	0.25	0.0833333	0	0.0555556	72
d:Bacteria, p:"Bacteroidetes", c:"Bacteroidia", o:"Bacteroidales", f:"Prevotellaceae", g:Prevotella	0.219101	0.733333	0.185185	0.0598802	0.26009	0.257642	1	0.75	0.833333	0.857143	0.75	0.619048	0.625	0.325444	0.333333	0.357143	0.833333	0.109792	674
d:Bacteria, p:"Bacteroidetes", c:"Bacteroidia", o:"Bacteroidales", f:"Rikenellaceae", g:Alistipes	0.170213	0.333333	0.0746269	0.222222	0.181818	0.145455		0.5	0	0	0.2	0	0.142857	0.12069	0	0.116279	0.2	0.0511628	215
d:Bacteria, p:"Bacteroidetes", c:"Bacteroidia", o:"Bacteroidales", f:"Rikenellaceae", g:Mucinivorans			0															0	1
d:Bacteria, p:"Bacteroidetes", c:"Bacteroidia", o:"Bacteroidales", f:Bacteroidaceae, g:Anaerorhabdus			0.333333	0	1	0.5							0	1		0		0.142857	7
d:Bacteria, p:"Bacteroidetes", c:"Bacteroidia", o:"Bacteroidales", f:Bacteroidaceae, g:Bacteroides	0.179856	0.444444	0.141129	0.258621	0.350649	0.262069	0	0.833333	0.571429	0.833333	1	1	0.422222	0.287356	0.666667	0.216867	0.48	0.095723	491
d:Bacteria, p:"Bacteroidetes", c:"Bacteroidia", o:"Bacteroidales", f:Marinilabiliaceae, g:Alkaliflexus									0		0	0	0	0		0	0	0	9
d:Bacteria, p:"Bacteroidetes", c:"Bacteroidia", o:"Bacteroidales", f:Marinilabiliaceae, g:Carboxylicivirga	0		0	0	0	0			0		0	0	0	0	0	0		0	25
d:Bacteria, p:"Bacteroidetes", c:"Bacteroidia", o:"Bacteroidales", f:Marinilabiliaceae, g:Geofilum						1				0	1	0.25	0		0.5			0.2	5
d:Bacteria, p:"Bacteroidetes", c:"Bacteroidia", o:"Bacteroidales", f:Marinilabiliaceae, g:Mangroviflexus	0										0	0						0	2
d:Bacteria, p:"Bacteroidetes", c:"Bacteroidia", o:"Bacteroidales", f:Marinilabiliaceae, g:Marinilabilia	0		0			1			0		0.125	0.0769231	0.25	0.166667	0.25	0.142857	0.25	0.0333333	30
d:Bacteria, p:"Bacteroidetes", c:"Bacteroidia", o:"Bacteroidales", f:Marinilabiliaceae, g:Saccharicrinis			0	0	0	0			0	0.333333	0	0.181818	0	0.25	0	0	0.333333	0.0740741	27
d:Bacteria, p:"Bacteroidetes", c:"Bacteroidia", o:"Bacteroidales", f:Prolixibacteraceae, g:Draconibacterium						0				0	0.5	0.0833333			0	1	0.142857	0.0625	16
d:Bacteria, p:"Bacteroidetes", c:"Bacteroidia", o:"Bacteroidales", f:Prolixibacteraceae, g:Mangrovibacterium												0				0	0	0	3
d:Bacteria, p:"Bacteroidetes", c:"Bacteroidia", o:"Bacteroidales", f:Prolixibacteraceae, g:Mariniphaga	0.25				0	0.0384615	0		0	0	0.0181818	0.0307692	0	0	0.0588235	0.0243902	0.0833333	0.0142857	140
d:Bacteria, p:"Bacteroidetes", c:"Bacteroidia", o:"Bacteroidales", f:Prolixibacteraceae, g:Meniscus														0		0		0	1
d:Bacteria, p:"Bacteroidetes", c:"Bacteroidia", o:"Bacteroidales", f:Prolixibacteraceae, g:Prolixibacter			0.333333		0	1			0.5		0.5	0.166667	0.5	1	0.5	0.5	1	0.0909091	11
d:Bacteria, p:"Bacteroidetes", c:"Bacteroidia", o:"Bacteroidales", f:Prolixibacteraceae, g:Sunxiuqinia		0				0.166667	0		0.5	0	0.142857	0.181818	0.5	0.333333	0.4	0.2	0.125	0.117647	17
d:Bacteria, p:"Bacteroidetes", c:"Bacteroidia", o:"Bacteroidales", f:Prolixibacteraceae, g:Tangfeifania					0	0				0	0	0.142857			0	0	0	0.0714286	14
d:Bacteria, p:"Bacteroidetes", c:Cytophagia, o:Cytophagales, , g:Chryseolinea	0.2	0	0		0.0714286	0		0	0.0135135	0	0.0243902	0	0.0211268	0.0136986	0	0.0277778	0	0.015625	192
d:Bacteria, p:"Bacteroidetes", c:Cytophagia, o:Cytophagales, , g:Luteivirga						0												0	1
d:Bacteria, p:"Bacteroidetes", c:Cytophagia, o:Cytophagales, , g:Ohtaekwangia	0.1	0.166667	0.166667	0	0.0408163	0.0377358		0.0588235	0.0350877	0.111111	0.0322581	0.142857	0.0192308	0.0246914	0	0.0322581	0.142857	0.0138889	216
d:Bacteria, p:"Bacteroidetes", c:Cytophagia, o:Cytophagales, f:Catalimonadaceae, g:Catalinimonas					0	0	0					0		0	0			0	4
d:Bacteria, p:"Bacteroidetes", c:Cytophagia, o:Cytophagales, f:Cyclobacteriaceae, g:Algoriphagus	0.75	0.666667	0.5	1	0.461538	0.380952			0.307692	0.363636	0.5	0.1875	0.269231	0.545455	0.461538	0.416667	0.666667	0.245902	61
d:Bacteria, p:"Bacteroidetes", c:Cytophagia, o:Cytophagales, f:Cyclobacteriaceae, g:Aquiflexum			0		0	0		0	0			0.333333	0	0	0.5	0		0.125	8
d:Bacteria, p:"Bacteroidetes", c:Cytophagia, o:Cytophagales, f:Cyclobacteriaceae, g:Belliella						0.5						1			0	0	1	0.333333	3
d:Bacteria, p:"Bacteroidetes", c:Cytophagia, o:Cytophagales, f:Cyclobacteriaceae, g:Cecembia					1						0.5	0.5		1	1			0.666667	3
d:Bacteria, p:"Bacteroidetes", c:Cytophagia, o:Cytophagales, f:Cyclobacteriaceae, g:Cyclobacterium						0				1		0.25	0		0.25	0	1	0.2	15
d:Bacteria, p:"Bacteroidetes", c:Cytophagia, o:Cytophagales, f:Cyclobacteriaceae, g:Echinicola											0		0	0		0		0	1
d:Bacteria, p:"Bacteroidetes", c:Cytophagia, o:Cytophagales, f:Cyclobacteriaceae, g:Fontibacter											0			0	0	0		0	3
d:Bacteria, p:"Bacteroidetes", c:Cytophagia, o:Cytophagales, f:Cyclobacteriaceae, g:Lunatimonas															1			1	1
d:Bacteria, p:"Bacteroidetes", c:Cytophagia, o:Cytophagales, f:Cyclobacteriaceae, g:Mariniradius													1	1	0.5			0.666667	3
d:Bacteria, p:"Bacteroidetes", c:Cytophagia, o:Cytophagales, f:Cyclobacteriaceae, g:Mongoliicoccus		0			0	0							0					0	5
d:Bacteria, p:"Bacteroidetes", c:Cytophagia, o:Cytophagales, f:Cyclobacteriaceae, g:Nitritalea										0		0	0	0	0	0	0	0	2
d:Bacteria, p:"Bacteroidetes", c:Cytophagia, o:Cytophagales, f:Cytophagaceae, g:Adhaeribacter	0.0833333	0	0	0	0.0416667	0.0566038		0.142857	0.05	0	0	0	0.0434783	0.0344828	0	0.0434783	0	0.0322581	93
d:Bacteria, p:"Bacteroidetes", c:Cytophagia, o:Cytophagales, f:Cytophagaceae, g:Arcicella	0		1		0.25	0.2			1	0	0.5	0.2	0.2	0.25	0.25	0.2	0.25	0.0526316	19
d:Bacteria, p:"Bacteroidetes", c:Cytophagia, o:Cytophagales, f:Cytophagaceae, g:Cytophaga		1	0.285714	0	0.666667	0.222222		0	0.333333	1	0.125	0	0.142857	0.166667	0.5	0.1	0.666667	0.0689655	29
d:Bacteria, p:"Bacteroidetes", c:Cytophagia, o:Cytophagales, f:Cytophagaceae, g:Dyadobacter	0.3	0.333333	0.28125	1	0.333333	0.2		0.545455	0.458333	0.461538	0.666667	0.214286	0.255319	0.234043	0.166667	0.333333	0.333333	0.125	104
d:Bacteria, p:"Bacteroidetes", c:Cytophagia, o:Cytophagales, f:Cytophagaceae, g:Ekhidna						1				0.333333		0.5			1		0.5	0.333333	3
d:Bacteria, p:"Bacteroidetes", c:Cytophagia, o:Cytophagales, f:Cytophagaceae, g:Emticicia	0		0.5	1	0.333333	0.166667			0.2	1	0	0	0.5	0.25	0	0.125	0	0.133333	15
d:Bacteria, p:"Bacteroidetes", c:Cytophagia, o:Cytophagales, f:Cytophagaceae, g:Fibrella	0.333333		0.25		0.25	0.4			1		0.5	0.5	0.666667	0.666667	0.5	0.666667		0.222222	9
d:Bacteria, p:"Bacteroidetes", c:Cytophagia, o:Cytophagales, f:Cytophagaceae, g:Fibrisoma													0					0	1
d:Bacteria, p:"Bacteroidetes", c:Cytophagia, o:Cytophagales, f:Cytophagaceae, g:Flectobacillus					1	1		1	1			0	0.5	1		0.5		0.166667	6
d:Bacteria, p:"Bacteroidetes", c:Cytophagia, o:Cytophagales, f:Cytophagaceae, g:Flexibacter						1			0	0	0	0	0	0	0	0.1	0	0.030303	33
d:Bacteria, p:"Bacteroidetes", c:Cytophagia, o:Cytophagales, f:Cytophagaceae, g:Fluviimonas					0.5	0.125			1	1	0.2	0.125	0	0.25	0.333333	0.166667	0.2	0.0555556	18
d:Bacteria, p:"Bacteroidetes", c:Cytophagia, o:Cytophagales, f:Cytophagaceae, g:Huanghella	0	0	0		0	0					0		0	0		0		0	9
d:Bacteria, p:"Bacteroidetes", c:Cytophagia, o:Cytophagales, f:Cytophagaceae, g:Hymenobacter	0.202381	0.5	0.267857	0.333333	0.179487	0.120419		0.214286	0.263158	0.210526	0.272727	0.285714	0.17037	0.146667	0.666667	0.174757	0.142857	0.0771605	324
d:Bacteria, p:"Bacteroidetes", c:Cytophagia, o:Cytophagales, f:Cytophagaceae, g:Lacihabitans			0.25		0.5	0.333333			0.25	1	0.5	0.5	0.333333	0.25	0.5	0.333333	0.5	0.1	10
d:Bacteria, p:"Bacteroidetes", c:Cytophagia, o:Cytophagales, f:Cytophagaceae, g:Larkinella	0.333333	0.666667	0.25	1	0.4	0.15		0.333333	0.5	1	0	0	0.222222	0.4		0.333333		0.16129	31
d:Bacteria, p:"Bacteroidetes", c:Cytophagia, o:Cytophagales, f:Cytophagaceae, g:Leadbetterella			0		0	0.333333							0		0			0.142857	7
d:Bacteria, p:"Bacteroidetes", c:Cytophagia, o:Cytophagales, f:Cytophagaceae, g:Microscilla										1		0.166667		0	0	0	1	0.142857	7
d:Bacteria, p:"Bacteroidetes", c:Cytophagia, o:Cytophagales, f:Cytophagaceae, g:Nibrella	0				0	0							0	0				0	8
d:Bacteria, p:"Bacteroidetes", c:Cytophagia, o:Cytophagales, f:Cytophagaceae, g:Nibribacter	1		1		1	0.25		0.5	1		0	0	0.5	1		1	0	0.142857	7
d:Bacteria, p:"Bacteroidetes", c:Cytophagia, o:Cytophagales, f:Cytophagaceae, g:Persicitalea		0				0				0			0	0		0	0	0	4
d:Bacteria, p:"Bacteroidetes", c:Cytophagia, o:Cytophagales, f:Cytophagaceae, g:Pontibacter	0.428571	1	0.5		0.307692	0.153846	0.5	0.285714	0.125	0.5	0.285714	0.363636	0.153846	0.25	0.5	0.25	1	0.0769231	52
d:Bacteria, p:"Bacteroidetes", c:Cytophagia, o:Cytophagales, f:Cytophagaceae, g:Pseudarcicella			0		0.5	0.333333						0	0.333333	1		0.333333		0.166667	6
d:Bacteria, p:"Bacteroidetes", c:Cytophagia, o:Cytophagales, f:Cytophagaceae, g:Rhodocytophaga	0	0		0	0	0		0	0	0			0	0	0	0		0	19
d:Bacteria, p:"Bacteroidetes", c:Cytophagia, o:Cytophagales, f:Cytophagaceae, g:Rhodonellum												0						0	1
d:Bacteria, p:"Bacteroidetes", c:Cytophagia, o:Cytophagales, f:Cytophagaceae, g:Rudanella	0	0	0.333333	0	0.2	0.125				0	0		0.0588235	0.0384615	0	0.0357143		0.0222222	45
d:Bacteria, p:"Bacteroidetes", c:Cytophagia, o:Cytophagales, f:Cytophagaceae, g:Rufibacter	1	0	0.333333		0.5	0.384615		1	0	0	0	0	0.266667	0.3		0.285714		0.25	20
d:Bacteria, p:"Bacteroidetes", c:Cytophagia, o:Cytophagales, f:Cytophagaceae, g:Runella	1		1		0.5	0.428571		1	1		0.166667	0	0.6	0.25	0	0.5	0	0.2	15
d:Bacteria, p:"Bacteroidetes", c:Cytophagia, o:Cytophagales, f:Cytophagaceae, g:Siphonobacter	0	0	1		0.5	0.5			0	0			0.5	0.5				0.5	2
d:Bacteria, p:"Bacteroidetes", c:Cytophagia, o:Cytophagales, f:Cytophagaceae, g:Spirosoma	0.1	0.0909091	0.0816327	0	0.0684932	0.0786517		0.2	0.235294	0	0	0	0.108434	0.0722892	0.333333	0.0722892	0.166667	0.0421941	237
d:Bacteria, p:"Bacteroidetes", c:Cytophagia, o:Cytophagales, f:Cytophagaceae, g:Sporocytophaga			0			0.5			0.666667				0.333333					0.285714	7
d:Bacteria, p:"Bacteroidetes", c:Cytophagia, o:Cytophagales, f:Flammeovirgaceae, g:Aureibacter										0	0	0					0	0	5
d:Bacteria, p:"Bacteroidetes", c:Cytophagia, o:Cytophagales, f:Flammeovirgaceae, g:Cesiribacter		0		0	0	0.166667			0		0	0	0	0	0.25	0	0	0.111111	18
d:Bacteria, p:"Bacteroidetes", c:Cytophagia, o:Cytophagales, f:Flammeovirgaceae, g:Fabibacter			0		0	0.2			0	0.25	0	0.125	0	0	0.2	0	1	0.03125	32
d:Bacteria, p:"Bacteroidetes", c:Cytophagia, o:Cytophagales, f:Flammeovirgaceae, g:Flammeovirga										0.5				0			1	0.5	4
d:Bacteria, p:"Bacteroidetes", c:Cytophagia, o:Cytophagales, f:Flammeovirgaceae, g:Flexithrix							0			0		0		0	0	0	0	0	10
d:Bacteria, p:"Bacteroidetes", c:Cytophagia, o:Cytophagales, f:Flammeovirgaceae, g:Fulvitalea					0	0				0	0			0		0	0	0	3
d:Bacteria, p:"Bacteroidetes", c:Cytophagia, o:Cytophagales, f:Flammeovirgaceae, g:Fulvivirga			0			0				0	0	0		0	0	0	0	0	14
d:Bacteria, p:"Bacteroidetes", c:Cytophagia, o:Cytophagales, f:Flammeovirgaceae, g:Imperialibacter						0			0.333333			0.333333	0.333333	0	0.5		0	0.2	5
d:Bacteria, p:"Bacteroidetes", c:Cytophagia, o:Cytophagales, f:Flammeovirgaceae, g:Limibacter										0							0	0	1
d:Bacteria, p:"Bacteroidetes", c:Cytophagia, o:Cytophagales, f:Flammeovirgaceae, g:Marinoscillum	0			0	0	0		0	0	0	0	0	0	0	0	0	0	0	37
d:Bacteria, p:"Bacteroidetes", c:Cytophagia, o:Cytophagales, f:Flammeovirgaceae, g:Marivirga					0.5					0.5		0.125		0	0.25	0	0	0.111111	9
d:Bacteria, p:"Bacteroidetes", c:Cytophagia, o:Cytophagales, f:Flammeovirgaceae, g:Nafulsella			0		0.333333	0.25		0	0	1	0	0	0	0	0	0		0.1	10
d:Bacteria, p:"Bacteroidetes", c:Cytophagia, o:Cytophagales, f:Flammeovirgaceae, g:Persicobacter										1		0			0	0		0.2	5
d:Bacteria, p:"Bacteroidetes", c:Cytophagia, o:Cytophagales, f:Flammeovirgaceae, g:Reichenbachiella			0	0					0	0.125	0	0	0	0	0.2	0	0.166667	0.0833333	24
d:Bacteria, p:"Bacteroidetes", c:Cytophagia, o:Cytophagales, f:Flammeovirgaceae, g:Roseivirga		0	0		0	0	1	0	0	0.181818	0	0	0	0	0	0	0.25	0.0769231	26
d:Bacteria, p:"Bacteroidetes", c:Cytophagia, o:Cytophagales, f:Flammeovirgaceae, g:Sediminitomix						0				0		0					0	0	6
d:Bacteria, p:"Bacteroidetes", c:Cytophagia, o:Cytophagales, f:Flammeovirgaceae, g:Thermonema														0				0	1
d:Bacteria, p:"Bacteroidetes", c:Cytophagia, o:Cytophagales, f:Mooreiaceae, g:Mooreia						0			0									0	1
d:Bacteria, p:"Bacteroidetes", c:Flavobacteriia, o:"Flavobacteriales", f:Cryomorphaceae, g:Brumimicrobium	0					0	0			1		0.333333			0.333333	1	0	0.166667	6
d:Bacteria, p:"Bacteroidetes", c:Flavobacteriia, o:"Flavobacteriales", f:Cryomorphaceae, g:Crocinitomix			0	0.5	1	0.142857				0.125	0	0.0681818	0	0	0.222222	0	0	0.0526316	57
d:Bacteria, p:"Bacteroidetes", c:Flavobacteriia, o:"Flavobacteriales", f:Cryomorphaceae, g:Fluviicola	0	0.25	0.1	0	0.133333	0.0416667		0.333333	0.0588235	0	0.0769231	0	0.0833333	0.142857	0	0.027027	0	0.030303	66
d:Bacteria, p:"Bacteroidetes", c:Flavobacteriia, o:"Flavobacteriales", f:Cryomorphaceae, g:Lishizhenia					0	0				0	0	0		0	0	0	0	0	8
d:Bacteria, p:"Bacteroidetes", c:Flavobacteriia, o:"Flavobacteriales", f:Cryomorphaceae, g:Luteibaculum						0											0	0	1
d:Bacteria, p:"Bacteroidetes", c:Flavobacteriia, o:"Flavobacteriales", f:Cryomorphaceae, g:Owenweeksia			0	0		0				0.0769231		0	0		0	0	0	0.030303	33
d:Bacteria, p:"Bacteroidetes", c:Flavobacteriia, o:"Flavobacteriales", f:Cryomorphaceae, g:Salinirepens		0	0		0	0			0	0	0	0	0	0		0	0	0	15
d:Bacteria, p:"Bacteroidetes", c:Flavobacteriia, o:"Flavobacteriales", f:Cryomorphaceae, g:Wandonia		0			0	0			0	0	0	0	0	0	0	0	0	0	17
d:Bacteria, p:"Bacteroidetes", c:Flavobacteriia, o:"Flavobacteriales", f:Flavobacteriaceae, g:Actibacter						0				0	0	0			0		0	0	4
d:Bacteria, p:"Bacteroidetes", c:Flavobacteriia, o:"Flavobacteriales", f:Flavobacteriaceae, g:Aequorivita	1	1	0		0	0.8		1		1		0.75	0.666667	0	0.75	0.5	1	0.5	10
d:Bacteria, p:"Bacteroidetes", c:Flavobacteriia, o:"Flavobacteriales", f:Flavobacteriaceae, g:Algibacter		0	1	0.5	1	0.5				0.222222		0.666667	0	1	0.2	1	1	0.153846	13
d:Bacteria, p:"Bacteroidetes", c:Flavobacteriia, o:"Flavobacteriales", f:Flavobacteriaceae, g:Antarcticimonas											0							0	1
d:Bacteria, p:"Bacteroidetes", c:Flavobacteriia, o:"Flavobacteriales", f:Flavobacteriaceae, g:Aquimarina	0		0.3	0.214286	0.5	0.2	0	0		0.179487	0	0.25	0.333333	0.222222	0.25	0	0.2	0.123077	65
d:Bacteria, p:"Bacteroidetes", c:Flavobacteriia, o:"Flavobacteriales", f:Flavobacteriaceae, g:Arenibacter			0		0	0.2			0	1	0	0.666667	0.5	0	0.666667	1	0.5	0.25	8
d:Bacteria, p:"Bacteroidetes", c:Flavobacteriia, o:"Flavobacteriales", f:Flavobacteriaceae, g:Aureicoccus												1					1	1	1
d:Bacteria, p:"Bacteroidetes", c:Flavobacteriia, o:"Flavobacteriales", f:Flavobacteriaceae, g:Aureitalea						1						0.5			0			0.25	4
d:Bacteria, p:"Bacteroidetes", c:Flavobacteriia, o:"Flavobacteriales", f:Flavobacteriaceae, g:Aureivirga										1		0	0		0		0	0.25	4
d:Bacteria, p:"Bacteroidetes", c:Flavobacteriia, o:"Flavobacteriales", f:Flavobacteriaceae, g:Bergeyella	1				1	1					1	1	1	1				1	1
d:Bacteria, p:"Bacteroidetes", c:Flavobacteriia, o:"Flavobacteriales", f:Flavobacteriaceae, g:Bizionia			0.5			0.5					1		1					0.5	2
d:Bacteria, p:"Bacteroidetes", c:Flavobacteriia, o:"Flavobacteriales", f:Flavobacteriaceae, g:Capnocytophaga	0.363636	0.833333	0.2	0.25	0.35	0.368421		0.5	1	1	1	0.833333	0.5	0.541667		0.75	1	0.25	56
d:Bacteria, p:"Bacteroidetes", c:Flavobacteriia, o:"Flavobacteriales", f:Flavobacteriaceae, g:Cellulophaga			0		1	1				0.166667		0.333333	0.5	0.25	0.333333	0.333333	0.166667	0.0833333	24
d:Bacteria, p:"Bacteroidetes", c:Flavobacteriia, o:"Flavobacteriales", f:Flavobacteriaceae, g:Chishuiella	1		0.666667		1	0.375					0		1	0.5		0.25	0	0.3	10
d:Bacteria, p:"Bacteroidetes", c:Flavobacteriia, o:"Flavobacteriales", f:Flavobacteriaceae, g:Chryseobacterium	0.666667	0.5	0.483333	0.571429	0.438356	0.275591	0	0.6	0.625	0.4	0	0.121212	0.52	0.4	0.136364	0.472727	0.277778	0.192661	218
d:Bacteria, p:"Bacteroidetes", c:Flavobacteriia, o:"Flavobacteriales", f:Flavobacteriaceae, g:Cloacibacterium	0.25	0.5	0.333333	1	0.2	0.1	1	0.5	1	1	1	0.5	0.2	0.5	1	0.333333	1	0.05	20
d:Bacteria, p:"Bacteroidetes", c:Flavobacteriia, o:"Flavobacteriales", f:Flavobacteriaceae, g:Costertonia															0			0	1
d:Bacteria, p:"Bacteroidetes", c:Flavobacteriia, o:"Flavobacteriales", f:Flavobacteriaceae, g:Croceibacter						1				1					0		0.333333	0.333333	3
d:Bacteria, p:"Bacteroidetes", c:Flavobacteriia, o:"Flavobacteriales", f:Flavobacteriaceae, g:Croceitalea										0					0			0	2
d:Bacteria, p:"Bacteroidetes", c:Flavobacteriia, o:"Flavobacteriales", f:Flavobacteriaceae, g:Cruoricaptor					1									1				1	1
d:Bacteria, p:"Bacteroidetes", c:Flavobacteriia, o:"Flavobacteriales", f:Flavobacteriaceae, g:Dokdonia		1	0.25	0.333333		0.5				0.166667		1	0.4	0.5	0.25		0.6	0.125	32
d:Bacteria, p:"Bacteroidetes", c:Flavobacteriia, o:"Flavobacteriales", f:Flavobacteriaceae, g:Elizabethkingia	0	1	1	1	0.666667	0.428571			0.5		0		0.666667	0.5		0	0	0.357143	14
d:Bacteria, p:"Bacteroidetes", c:Flavobacteriia, o:"Flavobacteriales", f:Flavobacteriaceae, g:Empedobacter	0.5		0.25	1	0.333333	0.166667				1			1	0.333333			1	0.111111	9
d:Bacteria, p:"Bacteroidetes", c:Flavobacteriia, o:"Flavobacteriales", f:Flavobacteriaceae, g:Epilithonimonas													1					1	1
d:Bacteria, p:"Bacteroidetes", c:Flavobacteriia, o:"Flavobacteriales", f:Flavobacteriaceae, g:Eudoraea						0.166667	0			0	0	0.125	0		0.333333		0.333333	0.0833333	12
d:Bacteria, p:"Bacteroidetes", c:Flavobacteriia, o:"Flavobacteriales", f:Flavobacteriaceae, g:Flavicella						0						0			0	0	0	0	8
d:Bacteria, p:"Bacteroidetes", c:Flavobacteriia, o:"Flavobacteriales", f:Flavobacteriaceae, g:Flavimarina						1				0			1			1		0.5	2
d:Bacteria, p:"Bacteroidetes", c:Flavobacteriia, o:"Flavobacteriales", f:Flavobacteriaceae, g:Flavirhabdus												0			0			0	1
d:Bacteria, p:"Bacteroidetes", c:Flavobacteriia, o:"Flavobacteriales", f:Flavobacteriaceae, g:Flavivirga													0					0	1
d:Bacteria, p:"Bacteroidetes", c:Flavobacteriia, o:"Flavobacteriales", f:Flavobacteriaceae, g:Flavobacterium	0.4375	0.518519	0.329545	0.692308	0.351145	0.255102		0.40625	0.358696	0.44898	0.348485	0.418605	0.242105	0.227027	0.325	0.233696	0.514286	0.140811	419
d:Bacteria, p:"Bacteroidetes", c:Flavobacteriia, o:"Flavobacteriales", f:Flavobacteriaceae, g:Formosa						0.5									0		0	0.333333	3
d:Bacteria, p:"Bacteroidetes", c:Flavobacteriia, o:"Flavobacteriales", f:Flavobacteriaceae, g:Frondibacter			0												0			0	2
d:Bacteria, p:"Bacteroidetes", c:Flavobacteriia, o:"Flavobacteriales", f:Flavobacteriaceae, g:Fulvibacter			0	0	0	0				0	0						0	0	8
d:Bacteria, p:"Bacteroidetes", c:Flavobacteriia, o:"Flavobacteriales", f:Flavobacteriaceae, g:Gaetbulibacter					1	1				1		1	1	1	1	0.5	1	0.5	2
d:Bacteria, p:"Bacteroidetes", c:Flavobacteriia, o:"Flavobacteriales", f:Flavobacteriaceae, g:Gaetbulimicrobium			0	0.5		0				0.166667		0	0	0	0		0	0.142857	7
d:Bacteria, p:"Bacteroidetes", c:Flavobacteriia, o:"Flavobacteriales", f:Flavobacteriaceae, g:Galbibacter						0.142857					0	0	0.5	0	0	0		0.111111	9
d:Bacteria, p:"Bacteroidetes", c:Flavobacteriia, o:"Flavobacteriales", f:Flavobacteriaceae, g:Gillisia	0.333333		0		0.25	0.142857				1	0.5	0.5	0.4	0.333333	1	0	1	0.222222	9
d:Bacteria, p:"Bacteroidetes", c:Flavobacteriia, o:"Flavobacteriales", f:Flavobacteriaceae, g:Gilvibacter						0				0		0					0	0	2
d:Bacteria, p:"Bacteroidetes", c:Flavobacteriia, o:"Flavobacteriales", f:Flavobacteriaceae, g:Gramella		1				1				0.5		0			0		1	0.5	6
d:Bacteria, p:"Bacteroidetes", c:Flavobacteriia, o:"Flavobacteriales", f:Flavobacteriaceae, g:Hwangdonia											0	0	0					0	2
d:Bacteria, p:"Bacteroidetes", c:Flavobacteriia, o:"Flavobacteriales", f:Flavobacteriaceae, g:Hyunsoonleella										0.333333		0.25			1			0.222222	9
d:Bacteria, p:"Bacteroidetes", c:Flavobacteriia, o:"Flavobacteriales", f:Flavobacteriaceae, g:Jejudonia						0						0	0					0	1
d:Bacteria, p:"Bacteroidetes", c:Flavobacteriia, o:"Flavobacteriales", f:Flavobacteriaceae, g:Joostella				0														0	1
d:Bacteria, p:"Bacteroidetes", c:Flavobacteriia, o:"Flavobacteriales", f:Flavobacteriaceae, g:Kordia			1	1	0	0.333333			1	0.4		0.5			1		0.5	0.285714	7
d:Bacteria, p:"Bacteroidetes", c:Flavobacteriia, o:"Flavobacteriales", f:Flavobacteriaceae, g:Kriegella										0					0		0	0	4
d:Bacteria, p:"Bacteroidetes", c:Flavobacteriia, o:"Flavobacteriales", f:Flavobacteriaceae, g:Lacinutrix		0								1		0	0		0.333333			0.25	4
d:Bacteria, p:"Bacteroidetes", c:Flavobacteriia, o:"Flavobacteriales", f:Flavobacteriaceae, g:Leeuwenhoekiella						1				0.25			1				1	0.4	5
d:Bacteria, p:"Bacteroidetes", c:Flavobacteriia, o:"Flavobacteriales", f:Flavobacteriaceae, g:Leptobacterium										0							0	0	3
d:Bacteria, p:"Bacteroidetes", c:Flavobacteriia, o:"Flavobacteriales", f:Flavobacteriaceae, g:Lutaonella						0						0						0	2
d:Bacteria, p:"Bacteroidetes", c:Flavobacteriia, o:"Flavobacteriales", f:Flavobacteriaceae, g:Lutibacter	0				1	0				0.5		0.3	0	0.25	0.333333	0	0.5	0.285714	21
d:Bacteria, p:"Bacteroidetes", c:Flavobacteriia, o:"Flavobacteriales", f:Flavobacteriaceae, g:Lutimonas			0	0	0	0				0	0	0	0	0	0	0	0	0	11
d:Bacteria, p:"Bacteroidetes", c:Flavobacteriia, o:"Flavobacteriales", f:Flavobacteriaceae, g:Maribacter		0.5	0	0	1	0.4				0.3	0	0.357143	0.6	0	0.285714	0.5	0.416667	0.216216	37
d:Bacteria, p:"Bacteroidetes", c:Flavobacteriia, o:"Flavobacteriales", f:Flavobacteriaceae, g:Mariniflexile						0					0	0			0		0	0	4
d:Bacteria, p:"Bacteroidetes", c:Flavobacteriia, o:"Flavobacteriales", f:Flavobacteriaceae, g:Maritimimonas							0			0		0	0				0	0	2
d:Bacteria, p:"Bacteroidetes", c:Flavobacteriia, o:"Flavobacteriales", f:Flavobacteriaceae, g:Marixanthomonas						1				1		1			0		1	0.333333	3
d:Bacteria, p:"Bacteroidetes", c:Flavobacteriia, o:"Flavobacteriales", f:Flavobacteriaceae, g:Mesonia					1	0.5				1							1	0.666667	3
d:Bacteria, p:"Bacteroidetes", c:Flavobacteriia, o:"Flavobacteriales", f:Flavobacteriaceae, g:Moheibacter			0.5		0.5	0.333333		1					0	0.25				0.25	4
d:Bacteria, p:"Bacteroidetes", c:Flavobacteriia, o:"Flavobacteriales", f:Flavobacteriaceae, g:Muricauda					1					0.5	1				0		1	0.5	6
d:Bacteria, p:"Bacteroidetes", c:Flavobacteriia, o:"Flavobacteriales", f:Flavobacteriaceae, g:Muriicola						1	1					0.333333			0.5	0	0	0.25	4
d:Bacteria, p:"Bacteroidetes", c:Flavobacteriia, o:"Flavobacteriales", f:Flavobacteriaceae, g:Myroides	0.285714		0.5		0.5	0.35		0			1		0.5	0.75				0.333333	24
d:Bacteria, p:"Bacteroidetes", c:Flavobacteriia, o:"Flavobacteriales", f:Flavobacteriaceae, g:Namhaeicola			0			0				0.333333		0.111111	0.5	0	0	0	0	0.1	20
d:Bacteria, p:"Bacteroidetes", c:Flavobacteriia, o:"Flavobacteriales", f:Flavobacteriaceae, g:Nonlabens			0.5	0.5		0.333333				0.555556		1	1		0.411765	1	0.714286	0.318182	22
d:Bacteria, p:"Bacteroidetes", c:Flavobacteriia, o:"Flavobacteriales", f:Flavobacteriaceae, g:Ornithobacterium			0	0		0												0	1
d:Bacteria, p:"Bacteroidetes", c:Flavobacteriia, o:"Flavobacteriales", f:Flavobacteriaceae, g:Pibocella										0								0	2
d:Bacteria, p:"Bacteroidetes", c:Flavobacteriia, o:"Flavobacteriales", f:Flavobacteriaceae, g:Polaribacter		0.666667	0.6	0.263158	1	0.636364		1	1	0.195122	1	0.727273	0.333333	0.25	0.529412	0.833333	0.4	0.128571	70
d:Bacteria, p:"Bacteroidetes", c:Flavobacteriia, o:"Flavobacteriales", f:Flavobacteriaceae, g:Pricia				0.5		1				0.333333			1	1	1		1	0.333333	3
d:Bacteria, p:"Bacteroidetes", c:Flavobacteriia, o:"Flavobacteriales", f:Flavobacteriaceae, g:Pseudofulvibacter										0								0	1
d:Bacteria, p:"Bacteroidetes", c:Flavobacteriia, o:"Flavobacteriales", f:Flavobacteriaceae, g:Psychroflexus			0	0	0.5	0.5	0.25	1		0		0.571429	1	0.285714	0	0.4	0.333333	0.294118	17
d:Bacteria, p:"Bacteroidetes", c:Flavobacteriia, o:"Flavobacteriales", f:Flavobacteriaceae, g:Psychroserpens									0	0.333333	0	0.333333	0		1	0	1	0.0909091	11
d:Bacteria, p:"Bacteroidetes", c:Flavobacteriia, o:"Flavobacteriales", f:Flavobacteriaceae, g:Riemerella	0	0	0	0	0	0.2	0	0		0	0	0		0	0	0	0	0.0416667	24
d:Bacteria, p:"Bacteroidetes", c:Flavobacteriia, o:"Flavobacteriales", f:Flavobacteriaceae, g:Robiginitalea						0				0	0	0				0	0	0	5
d:Bacteria, p:"Bacteroidetes", c:Flavobacteriia, o:"Flavobacteriales", f:Flavobacteriaceae, g:Salegentibacter					0.5	0.4		0		1		1	0.333333	0	1	1	0.5	0.285714	7
d:Bacteria, p:"Bacteroidetes", c:Flavobacteriia, o:"Flavobacteriales", f:Flavobacteriaceae, g:Salinimicrobium	0			0	0	0.142857				0.5	0	0.333333	0	0		0	1	0.0769231	13
d:Bacteria, p:"Bacteroidetes", c:Flavobacteriia, o:"Flavobacteriales", f:Flavobacteriaceae, g:Sediminibacter						0					0						0	0	2
d:Bacteria, p:"Bacteroidetes", c:Flavobacteriia, o:"Flavobacteriales", f:Flavobacteriaceae, g:Sediminicola						1						0.5			1	0		0.5	2
d:Bacteria, p:"Bacteroidetes", c:Flavobacteriia, o:"Flavobacteriales", f:Flavobacteriaceae, g:Siansivirga					0.2	0.5			0	0.5	0.333333	0.5	0.333333	0.333333	1	0.166667	0.142857	0.1	10
d:Bacteria, p:"Bacteroidetes", c:Flavobacteriia, o:"Flavobacteriales", f:Flavobacteriaceae, g:Soonwooa	1		0		1	0.333333								1				0.25	4
d:Bacteria, p:"Bacteroidetes", c:Flavobacteriia, o:"Flavobacteriales", f:Flavobacteriaceae, g:Spongiibacterium										1				1	1			1	2
d:Bacteria, p:"Bacteroidetes", c:Flavobacteriia, o:"Flavobacteriales", f:Flavobacteriaceae, g:Spongiimonas					0	0												0	3
d:Bacteria, p:"Bacteroidetes", c:Flavobacteriia, o:"Flavobacteriales", f:Flavobacteriaceae, g:Spongiivirga										0								0	2
d:Bacteria, p:"Bacteroidetes", c:Flavobacteriia, o:"Flavobacteriales", f:Flavobacteriaceae, g:Tamlana						0				0.5								0.5	2
d:Bacteria, p:"Bacteroidetes", c:Flavobacteriia, o:"Flavobacteriales", f:Flavobacteriaceae, g:Tenacibaculum		0.5	0.666667	0	1	0.181818				0.15625	1	0.3	0	1	0.2	0.5	0.333333	0.112903	62
d:Bacteria, p:"Bacteroidetes", c:Flavobacteriia, o:"Flavobacteriales", f:Flavobacteriaceae, g:Ulvibacter				1		0.25				0.142857		0.272727	0	0.5	0.25	0	0.285714	0.15	20
d:Bacteria, p:"Bacteroidetes", c:Flavobacteriia, o:"Flavobacteriales", f:Flavobacteriaceae, g:Vitellibacter		0	0		0.666667	0.285714		1	0	0.5		0	0.2	0.2	0	0.333333	0.25	0.285714	14
d:Bacteria, p:"Bacteroidetes", c:Flavobacteriia, o:"Flavobacteriales", f:Flavobacteriaceae, g:Weeksella			1		0	0.25					0		0	0.25		0.25		0.166667	6
d:Bacteria, p:"Bacteroidetes", c:Flavobacteriia, o:"Flavobacteriales", f:Flavobacteriaceae, g:Wenyingzhuangia			0.5	0.2		1				0.0714286		0.5		0	1		0.5	0.0666667	15
d:Bacteria, p:"Bacteroidetes", c:Flavobacteriia, o:"Flavobacteriales", f:Flavobacteriaceae, g:Winogradskyella						0.5				0.166667		0.2			1	0.5	0.666667	0.25	12
d:Bacteria, p:"Bacteroidetes", c:Flavobacteriia, o:"Flavobacteriales", f:Flavobacteriaceae, g:Zeaxanthinibacter						0.333333	1		1	0		0				0	0	0.25	4
d:Bacteria, p:"Bacteroidetes", c:Flavobacteriia, o:"Flavobacteriales", f:Flavobacteriaceae, g:Zhouia										0								0	1
d:Bacteria, p:"Bacteroidetes", c:Flavobacteriia, o:"Flavobacteriales", f:Flavobacteriaceae, g:Zobellia				0.25						0		0.333333						0.166667	6
d:Bacteria, p:"Bacteroidetes", c:Flavobacteriia, o:"Flavobacteriales", f:Flavobacteriaceae, g:Zunongwangia			0	0.5	1	0		0		0.666667		0					0.666667	0.375	8
d:Bacteria, p:"Bacteroidetes", c:Flavobacteriia, o:"Flavobacteriales", f:Schleiferiaceae, g:Schleiferia														1				1	1
d:Bacteria, p:"Bacteroidetes", c:Sphingobacteriia, o:"Sphingobacteriales", , g:Aliifodinibius					0	0.4	1				1	0.5	0	0	0	0	0	0.25	8
d:Bacteria, p:"Bacteroidetes", c:Sphingobacteriia, o:"Sphingobacteriales", f:"Rhodothermaceae", g:Rhodothermus														0				0	2
d:Bacteria, p:"Bacteroidetes", c:Sphingobacteriia, o:"Sphingobacteriales", f:"Rhodothermaceae", g:Rubricoccus	0	0	0	0.5	0.125	0.0625		0	0	0.25	0	0.2	0.1	0.125	0.0833333	0	0.333333	0.0384615	26
d:Bacteria, p:"Bacteroidetes", c:Sphingobacteriia, o:"Sphingobacteriales", f:"Rhodothermaceae", g:Rubrivirga		0		0	0.5	0.2	0	0.333333		0.5	0	0	0	0.25	0	1	0	0.0526316	19
d:Bacteria, p:"Bacteroidetes", c:Sphingobacteriia, o:"Sphingobacteriales", f:"Rhodothermaceae", g:Salinibacter					1	0	0.5	0			1	0.333333	0	0	0			0.285714	14
d:Bacteria, p:"Bacteroidetes", c:Sphingobacteriia, o:"Sphingobacteriales", f:"Rhodothermaceae", g:Salisaeta					0		1						0	0				0.5	2
d:Bacteria, p:"Bacteroidetes", c:Sphingobacteriia, o:"Sphingobacteriales", f:"Saprospiraceae", g:Aureispira		0	0	0	0	0	0		0	0.03125	0	0	0	0	0	0	0	0.0103093	97
d:Bacteria, p:"Bacteroidetes", c:Sphingobacteriia, o:"Sphingobacteriales", f:"Saprospiraceae", g:Haliscomenobacter	0	0	0	0	0	0.0416667	0	0.5	0.333333	0	0.0322581	0.0185185	0.025	0.0263158	0.0285714	0.0277778	0.030303	0.0042735	234
d:Bacteria, p:"Bacteroidetes", c:Sphingobacteriia, o:"Sphingobacteriales", f:"Saprospiraceae", g:Lewinella		0	0	0.0212766	0	0.0930233	0		0	0.0205128	0	0.023622	0	0	0.0315789	0	0.0465116	0.0141176	425
d:Bacteria, p:"Bacteroidetes", c:Sphingobacteriia, o:"Sphingobacteriales", f:"Saprospiraceae", g:Phaeodactylibacter		0	0	0		0	0.333333		0	0	0	0.0434783	0	0	0	0	0.0454545	0.0107527	93
d:Bacteria, p:"Bacteroidetes", c:Sphingobacteriia, o:"Sphingobacteriales", f:"Saprospiraceae", g:Portibacter			0	0	0	0	0			0	1	0	0.25	0	0		0	0.0163934	61
d:Bacteria, p:"Bacteroidetes", c:Sphingobacteriia, o:"Sphingobacteriales", f:"Saprospiraceae", g:Saprospira						1			0	0.25	0	0	0	0	1	0	0.333333	0.0909091	22
d:Bacteria, p:"Bacteroidetes", c:Sphingobacteriia, o:"Sphingobacteriales", f:Chitinophagaceae, g:Arachidicoccus	0		0.142857		0.142857	0.166667		0	0			0	0.25	0.25	0		0	0.111111	18
d:Bacteria, p:"Bacteroidetes", c:Sphingobacteriia, o:"Sphingobacteriales", f:Chitinophagaceae, g:Asinibacterium		0		0		0.2			0		0	0	0.2	0		0	0	0.1	10
d:Bacteria, p:"Bacteroidetes", c:Sphingobacteriia, o:"Sphingobacteriales", f:Chitinophagaceae, g:Balneola	0				0.5	0	0.25			0.142857	0.333333	0.208333		0	0.214286	0.333333	0.142857	0.106383	47
d:Bacteria, p:"Bacteroidetes", c:Sphingobacteriia, o:"Sphingobacteriales", f:Chitinophagaceae, g:Chitinophaga	0.157895	0.25	0.1875		0.189189	0.118421		0.166667	0.234043	0.0714286	0	0.25	0.101449	0.147541	0	0.0416667	0.5	0.079602	201
d:Bacteria, p:"Bacteroidetes", c:Sphingobacteriia, o:"Sphingobacteriales", f:Chitinophagaceae, g:Cnuella	0.166667	0	1		0.111111	0.0833333		0.5	0	0	0	0	0.105263	0.125	0	0.125	0	0.0645161	31
d:Bacteria, p:"Bacteroidetes", c:Sphingobacteriia, o:"Sphingobacteriales", f:Chitinophagaceae, g:Ferruginibacter	0.2	0.25	0.0833333	0	0.0434783	0.025641		0	0.047619	0	0.03125	0.0833333	0.0151515	0.0196078	0.0833333	0.0169492	0.142857	0.00746269	134
d:Bacteria, p:"Bacteroidetes", c:Sphingobacteriia, o:"Sphingobacteriales", f:Chitinophagaceae, g:Filimonas	0		0	0	0	0.333333			0.333333		0		0.142857	0.142857		0.142857		0.0769231	13
d:Bacteria, p:"Bacteroidetes", c:Sphingobacteriia, o:"Sphingobacteriales", f:Chitinophagaceae, g:Flavihumibacter	1	1	1		1	0.5		1					0.333333	0.5		0.5		0.2	5
d:Bacteria, p:"Bacteroidetes", c:Sphingobacteriia, o:"Sphingobacteriales", f:Chitinophagaceae, g:Flavisolibacter	0.0909091	0.333333	0.1		0.1	0.037037		0	0.0833333	0.166667	0	0	0.0606061	0.105263	0	0	0	0.0377358	53
d:Bacteria, p:"Bacteroidetes", c:Sphingobacteriia, o:"Sphingobacteriales", f:Chitinophagaceae, g:Flavitalea	0	0	0		0	0		0	0	0	0	0	0	0	0	0	0	0	18
d:Bacteria, p:"Bacteroidetes", c:Sphingobacteriia, o:"Sphingobacteriales", f:Chitinophagaceae, g:Gracilimonas	0				1	0.2	0.5	1		1	1	0.1	0.5	0.333333	0.5	1	0.333333	0.125	16
d:Bacteria, p:"Bacteroidetes", c:Sphingobacteriia, o:"Sphingobacteriales", f:Chitinophagaceae, g:Heliimonas	0		0.2		0.2	0.111111		0	0		0	0	0.0909091	0		0		0.0588235	17
d:Bacteria, p:"Bacteroidetes", c:Sphingobacteriia, o:"Sphingobacteriales", f:Chitinophagaceae, g:Hydrobacter					1	1										1	1	1	1
d:Bacteria, p:"Bacteroidetes", c:Sphingobacteriia, o:"Sphingobacteriales", f:Chitinophagaceae, g:Hydrotalea	0	0	0		0	0.142857			0	0	0	0	0.047619	0.0769231	0	0	0	0.0238095	42
d:Bacteria, p:"Bacteroidetes", c:Sphingobacteriia, o:"Sphingobacteriales", f:Chitinophagaceae, g:Lacibacter	0.666667		1		1	0.666667			0.333333		0	1	0.666667	0.25		0.5		0.4	5
d:Bacteria, p:"Bacteroidetes", c:Sphingobacteriia, o:"Sphingobacteriales", f:Chitinophagaceae, g:Niabella	0	0.5	0.2		0.1	0.117647		0.2	0.125	0	0	0	0.111111	0.125	0	0	0	0.0727273	55
d:Bacteria, p:"Bacteroidetes", c:Sphingobacteriia, o:"Sphingobacteriales", f:Chitinophagaceae, g:Niastella	0.125	0.5	0.210526	0.75	0.0869565	0.107143		0.25	0.153846	0.266667	0.12	0.130435	0.0618557	0.0877193	0.285714	0.0689655	0.375	0.0402685	149
d:Bacteria, p:"Bacteroidetes", c:Sphingobacteriia, o:"Sphingobacteriales", f:Chitinophagaceae, g:Parafilimonas	0	0	0.142857	0	0.1	0.0555556	0	0	0.2	0.037037	0	0	0.0666667	0.0909091	0	0	0	0.0135135	74
d:Bacteria, p:"Bacteroidetes", c:Sphingobacteriia, o:"Sphingobacteriales", f:Chitinophagaceae, g:Parasegetibacter	0	0	0		0	0.0555556		0	0.0555556	0	0	0	0.025641	0.0666667	0	0	0	0.0169492	59
d:Bacteria, p:"Bacteroidetes", c:Sphingobacteriia, o:"Sphingobacteriales", f:Chitinophagaceae, g:Sediminibacterium	0	0.25	0.25	1	0.15	0.0882353		0.222222	0.111111	0.0588235	0.0769231	0.333333	0.0576923	0.09375	0.0833333	0.05	0.2	0.0288462	104
d:Bacteria, p:"Bacteroidetes", c:Sphingobacteriia, o:"Sphingobacteriales", f:Chitinophagaceae, g:Segetibacter	0.0909091	0	0.5		0.0769231	0.0434783		0.1	0.2	0.25	0	0	0.04	0.0588235		0.0833333		0.025	40
d:Bacteria, p:"Bacteroidetes", c:Sphingobacteriia, o:"Sphingobacteriales", f:Chitinophagaceae, g:Taibaiella	0		0.0625	0	0	0		0	0.0909091	0	0	0	0.047619	0.0588235		0.0588235		0.0243902	41
d:Bacteria, p:"Bacteroidetes", c:Sphingobacteriia, o:"Sphingobacteriales", f:Chitinophagaceae, g:Terrimonas	0.0625	0	0.133333	0	0.0434783	0.0454545		0.0769231	0.0588235	0.0714286	0.0526316	0.0588235	0.0337079	0.031746	0.0833333	0.037037	0.111111	0.0224719	178
d:Bacteria, p:"Bacteroidetes", c:Sphingobacteriia, o:"Sphingobacteriales", f:Chitinophagaceae, g:Thermoflavifilum													0					0	1
d:Bacteria, p:"Bacteroidetes", c:Sphingobacteriia, o:"Sphingobacteriales", f:Sphingobacteriaceae, g:Arcticibacter	1		1		0.5	0.333333				1	1		1	0.5		1		0.25	4
d:Bacteria, p:"Bacteroidetes", c:Sphingobacteriia, o:"Sphingobacteriales", f:Sphingobacteriaceae, g:Mucilaginibacter	0.473684	0.571429	0.307692	1	0.411765	0.313725		0.428571	0.441176	0.5	0.588235	0.461538	0.265823	0.422222	0.833333	0.346939	0.5	0.2	105
d:Bacteria, p:"Bacteroidetes", c:Sphingobacteriia, o:"Sphingobacteriales", f:Sphingobacteriaceae, g:Olivibacter	0.5	1	0.166667		1	0.214286		1	0				1	0.285714				0.176471	17
d:Bacteria, p:"Bacteroidetes", c:Sphingobacteriia, o:"Sphingobacteriales", f:Sphingobacteriaceae, g:Parapedobacter	0.666667		0		0.25	0.333333			0.5	0.5		0	0.25	0		0		0.2	15
d:Bacteria, p:"Bacteroidetes", c:Sphingobacteriia, o:"Sphingobacteriales", f:Sphingobacteriaceae, g:Pedobacter	0.375	0.7	0.36	0.714286	0.333333	0.222222		0.5	0.347826	0.588235	0.318182	0.545455	0.148148	0.1875	0.5	0.24	0.6	0.0886076	158
d:Bacteria, p:"Bacteroidetes", c:Sphingobacteriia, o:"Sphingobacteriales", f:Sphingobacteriaceae, g:Pseudopedobacter			1		1	0							1					0.666667	3
d:Bacteria, p:"Bacteroidetes", c:Sphingobacteriia, o:"Sphingobacteriales", f:Sphingobacteriaceae, g:Pseudosphingobacterium			0			0			0				0			0		0	4
d:Bacteria, p:"Bacteroidetes", c:Sphingobacteriia, o:"Sphingobacteriales", f:Sphingobacteriaceae, g:Solitalea			0		0.5	0			0.2	0	0	0	0.0714286	0		0		0.0526316	19
d:Bacteria, p:"Bacteroidetes", c:Sphingobacteriia, o:"Sphingobacteriales", f:Sphingobacteriaceae, g:Sphingobacterium	0.285714	0.5	0.266667	0.375	0.371429	0.242857		0.357143	0.4	0.428571	1	0	0.275	0.344828	1	0.375	0.5	0.153846	117
d:Bacteria, p:"Chlamydiae", c:Chlamydiia, o:Chlamydiales, f:Chlamydiaceae, g:Chlamydia			0.2											1				0.333333	6
d:Bacteria, p:"Chlamydiae", c:Chlamydiia, o:Chlamydiales, f:Chlamydiaceae, g:Chlamydophila						1												1	1
d:Bacteria, p:"Chlamydiae", c:Chlamydiia, o:Chlamydiales, f:Parachlamydiaceae, g:Neochlamydia	0	0	0.0384615	0.111111	0.0425532	0.0192308		0.222222	0.015748	0	0.0111111	0.0238095	0.0112045	0.025641	0.117647	0.0115385	0	0.00811688	616
d:Bacteria, p:"Chlamydiae", c:Chlamydiia, o:Chlamydiales, f:Parachlamydiaceae, g:Parachlamydia	0	0	0	0	0	0		0	0		0	0	0	0	0	0	0	0	299
d:Bacteria, p:"Chlamydiae", c:Chlamydiia, o:Chlamydiales, f:Simkaniaceae, g:Simkania					0.5	0	0		0	0	0	0	0	0	0	0	0	0.010989	91
d:Bacteria, p:"Chlamydiae", c:Chlamydiia, o:Chlamydiales, f:Waddliaceae, g:Waddlia												0						0	1
d:Bacteria, p:"Chlorobi", c:"Chlorobia", o:Chlorobiales, f:Chlorobiaceae, g:Chlorobaculum											1		0			0		0.4	5
d:Bacteria, p:"Chlorobi", c:"Chlorobia", o:Chlorobiales, f:Chlorobiaceae, g:Chlorobium					0	0			0	0	0	0	0	0.25	0	0.25	0	0.0294118	34
d:Bacteria, p:"Chlorobi", c:"Chlorobia", o:Chlorobiales, f:Chlorobiaceae, g:Chloroherpeton														0				0	5
d:Bacteria, p:"Chlorobi", c:"Chlorobia", o:Chlorobiales, f:Chlorobiaceae, g:Prosthecochloris																1	1	1	2
d:Bacteria, p:"Chloroflexi", c:"Dehalococcoidetes", , , g:Dehalogenimonas								0	0.125		0.0645161	0.0204082	0.285714	0	0	0.1	0.5	0.0357143	84
d:Bacteria, p:"Chloroflexi", c:Anaerolineae, o:Anaerolineales, f:Anaerolineaceae, g:Anaerolinea					0	0			0		0	0	0	0	0	0	0	0	22
d:Bacteria, p:"Chloroflexi", c:Anaerolineae, o:Anaerolineales, f:Anaerolineaceae, g:Bellilinea			0	0	0	0	0		0	0	0	0	0	0	0	0	0	0	84
d:Bacteria, p:"Chloroflexi", c:Anaerolineae, o:Anaerolineales, f:Anaerolineaceae, g:Leptolinea		0			0	0	0		0.0434783	0	0	0.0188679	0.0294118	0	0	0	0	0.00840336	119
d:Bacteria, p:"Chloroflexi", c:Anaerolineae, o:Anaerolineales, f:Anaerolineaceae, g:Levilinea											0							0	2
d:Bacteria, p:"Chloroflexi", c:Anaerolineae, o:Anaerolineales, f:Anaerolineaceae, g:Longilinea						0			0	0	0	0	0	0	0	0	0	0	95
d:Bacteria, p:"Chloroflexi", c:Anaerolineae, o:Anaerolineales, f:Anaerolineaceae, g:Ornatilinea	0	0			0	0.153846	0	0	0	0	0.0163934	0.0352941	0.0135135	0	0.0434783	0	0.166667	0.015	200
d:Bacteria, p:"Chloroflexi", c:Anaerolineae, o:Anaerolineales, f:Anaerolineaceae, g:Pelolinea						0			0		0	0	0	0	0	0	0	0	39
d:Bacteria, p:"Chloroflexi", c:Anaerolineae, o:Anaerolineales, f:Anaerolineaceae, g:Thermomarinilinea									0		0	0	0	0	0	0	0	0	69
d:Bacteria, p:"Chloroflexi", c:Caldilineae, o:Caldilineales, f:Caldilineaceae, g:Caldilinea	0	0	0	0	0	0			0	0	0	0	0	0.037037	0	0	0	0.00925926	108
d:Bacteria, p:"Chloroflexi", c:Caldilineae, o:Caldilineales, f:Caldilineaceae, g:Litorilinea	0	0	0		0	0		0	0		0	0	0	0	0	0	0	0	84
d:Bacteria, p:"Chloroflexi", c:Chloroflexia, o:"Chloroflexales", f:Chloroflexaceae, g:Chloroflexus														0.5				0.5	4
d:Bacteria, p:"Chloroflexi", c:Chloroflexia, o:"Chloroflexales", f:Chloroflexaceae, g:Heliothrix														0				0	2
d:Bacteria, p:"Chloroflexi", c:Chloroflexia, o:"Chloroflexales", f:Oscillochloridaceae, g:Oscillochloris		0		0	0	0		0			0	0	0	0	0	0		0	23
d:Bacteria, p:"Chloroflexi", c:Chloroflexia, o:"Herpetosiphonales", f:"Herpetosiphonaceae", g:Herpetosiphon	1				0.5	0.333333			1		1		0.5	1		1		0.333333	3
d:Bacteria, p:"Chloroflexi", c:Chloroflexia, o:Kallotenuales, f:Kallotenuaceae, g:Kallotenue													0					0	3
d:Bacteria, p:"Chloroflexi", c:Ktedonobacteria, o:Ktedonobacterales, f:Ktedonobacteraceae, g:Ktedonobacter				1					0	0			0.2					0.2	5
d:Bacteria, p:"Chloroflexi", c:Ktedonobacteria, o:Ktedonobacterales, f:Thermosporotrichaceae, g:Thermosporothrix						0			0			0	0				0	0	7
d:Bacteria, p:"Chloroflexi", c:Ktedonobacteria, o:Thermogemmatisporales, f:Thermogemmatisporaceae, g:Thermogemmatispora									0				0.125	0				0.125	8
d:Bacteria, p:"Chloroflexi", c:Thermoflexia, o:Thermoflexales, f:Thermoflexaceae, g:Thermoflexus														0.5				0.5	2
d:Bacteria, p:"Chloroflexi", c:Thermomicrobia, o:Sphaerobacterales, f:Sphaerobacteraceae, g:Nitrolancea			1		0							0	0	0				0.2	5
d:Bacteria, p:"Chloroflexi", c:Thermomicrobia, o:Sphaerobacterales, f:Sphaerobacteraceae, g:Sphaerobacter	0				1	0.333333			0				0.2	0.5				0.166667	6
d:Bacteria, p:"Chloroflexi", c:Thermomicrobia, o:Thermomicrobiales, f:Thermomicrobiaceae, g:Thermomicrobium						0							0	1				0.5	2
d:Bacteria, p:"Deferribacteres", c:Deferribacteres, o:Deferribacterales, f:Deferribacteraceae, g:Calditerrivibrio														0.5				0.5	2
d:Bacteria, p:"Deferribacteres", c:Deferribacteres, o:Deferribacterales, f:Deferribacteraceae, g:Denitrovibrio												0						0	1
d:Bacteria, p:"Deferribacteres", c:Deferribacteres, o:Deferribacterales, f:Deferribacteraceae, g:Geovibrio																	0	0	1
d:Bacteria, p:"Deferribacteres", c:Deferribacteres, o:Deferribacterales, f:Deferribacteraceae, g:Mucispirillum		1	0	0	0.5	0.333333								1	1	1		0.166667	6
d:Bacteria, p:"Deferribacteres", c:Deferribacteres, o:Deferribacterales, f:Deferribacterales_incertae_sedis, g:Caldithrix												0			0.333333	0	0	0.0769231	13
d:Bacteria, p:"Deinococcus-Thermus", c:Deinococci, o:Deinococcales, f:Deinococcaceae, g:Deinobacterium					0	0												0	1
d:Bacteria, p:"Deinococcus-Thermus", c:Deinococci, o:Deinococcales, f:Deinococcaceae, g:Deinococcus	0.217391	0.428571	0.243243	0.333333	0.148515	0.109827		0.222222	0.25	0.4	0	0	0.234043	0.131579	0.333333	0.164179	0.333333	0.0851852	270
d:Bacteria, p:"Deinococcus-Thermus", c:Deinococci, o:Deinococcales, f:Trueperaceae, g:Truepera	0	0	0	0	0.0769231	0.0434783	0	0	0	0	0	0	0	0	0	0	0	0.0181818	55
d:Bacteria, p:"Deinococcus-Thermus", c:Deinococci, o:Thermales, f:Thermaceae, g:Meiothermus		1	0.5	1	1	1			0		0		0.25	0.142857		0.4	0	0.222222	18
d:Bacteria, p:"Deinococcus-Thermus", c:Deinococci, o:Thermales, f:Thermaceae, g:Oceanithermus															0			0	1
d:Bacteria, p:"Deinococcus-Thermus", c:Deinococci, o:Thermales, f:Thermaceae, g:Thermus	1	1	1		1	1				1			1	0.277778	1	1	1	0.315789	19
d:Bacteria, p:"Elusimicrobia", c:Elusimicrobia, o:Elusimicrobiales, f:Elusimicrobiaceae, g:Elusimicrobium	0		0.1	0	0.333333	0.333333			0		0.2		0	0		0.2		0.105263	19
d:Bacteria, p:"Elusimicrobia", c:Endomicrobia, , , g:Candidatus_Endomicrobium			0		0	0			0		0	0	0	0	0	0	0	0	210
d:Bacteria, p:"Fibrobacteres", c:"Fibrobacteria", o:"Fibrobacterales", f:"Fibrobacteraceae", g:Fibrobacter	0.285714		0.272727	0.4	0.5	0.285714			0		0	0	0.0625	0.2	0	0	0	0.0769231	65
d:Bacteria, p:"Fibrobacteres", c:Chitinivibrionia, o:Chitinivibrionales, f:Chitinivibrionaceae, g:Chitinivibrio															0	0		0	1
d:Bacteria, p:"Fusobacteria", c:Fusobacteriia, o:"Fusobacteriales", f:"Fusobacteriaceae", g:Cetobacterium		0.333333	0.1		0.5	0.181818		1		0	0		1	1		0.166667	1	0.1	20
d:Bacteria, p:"Fusobacteria", c:Fusobacteriia, o:"Fusobacteriales", f:"Fusobacteriaceae", g:Fusobacterium	0.212766	0.352941	0.230769	0.315789	0.285714	0.258065	1	0.636364	0.75	0.5	0.5	0.294118	0.545455	0.263158	0.444444	0.277778	0.333333	0.10303	165
d:Bacteria, p:"Fusobacteria", c:Fusobacteriia, o:"Fusobacteriales", f:"Fusobacteriaceae", g:Ilyobacter			0	0	0	0	1			0.333333		0.25		0		0.333333	0.25	0.125	8
d:Bacteria, p:"Fusobacteria", c:Fusobacteriia, o:"Fusobacteriales", f:"Fusobacteriaceae", g:Propionigenium				0	0	0				0		0		0	0	0	0	0	8
d:Bacteria, p:"Fusobacteria", c:Fusobacteriia, o:"Fusobacteriales", f:"Fusobacteriaceae", g:Psychrilyobacter		1		1	1	1				1	1	1			0.5		0.5	0.5	2
d:Bacteria, p:"Fusobacteria", c:Fusobacteriia, o:"Fusobacteriales", f:"Leptotrichiaceae", g:Leptotrichia	0.269231	0.380952	0.142857	0.153846	0.133333	0.16129		1	1	0.428571	1	0.333333	0.375	0.2	1	0.714286	0.5	0.0847458	118
d:Bacteria, p:"Fusobacteria", c:Fusobacteriia, o:"Fusobacteriales", f:"Leptotrichiaceae", g:Sebaldella	1		0.5		1								0					0.333333	3
d:Bacteria, p:"Fusobacteria", c:Fusobacteriia, o:"Fusobacteriales", f:"Leptotrichiaceae", g:Sneathia	0.5	1	0.666667		0.333333	0.5							1	0.666667			1	0.222222	9
d:Bacteria, p:"Fusobacteria", c:Fusobacteriia, o:"Fusobacteriales", f:"Leptotrichiaceae", g:Streptobacillus	0		0	0	0.142857	0.12		0		0			1	0.111111		0		0.0769231	39
d:Bacteria, p:"Gemmatimonadetes", c:Gemmatimonadetes, o:Gemmatimonadales, f:Gemmatimonadaceae, g:Gemmatimonas	0	0.125	0.0666667	0	0.0380952	0.0352113		0	0.0294118	0.0740741	0.0526316	0.1	0.0124069	0.025641	0.1875	0.0393701	0.125	0.00927644	539
d:Bacteria, p:"Lentisphaerae", c:"Lentisphaeria", o:Lentisphaerales, f:"Lentisphaeraceae", g:Lentisphaera		0				0				0.2		0.142857					0.111111	0.0909091	11
d:Bacteria, p:"Lentisphaerae", c:"Lentisphaeria", o:Victivallales, f:"Victivallaceae", g:Victivallis	0	1	0.0526316		0	0.5			0				0	0.5		0.0526316		0.0434783	46
d:Bacteria, p:"Lentisphaerae", c:Oligosphaeria, o:Oligosphaerales, f:Oligosphaeraceae, g:Oligosphaera	0		0										0			0		0	10
d:Bacteria, p:"Planctomycetes", c:Phycisphaerae, o:Phycisphaerales, f:Phycisphaeraceae, g:Phycisphaera										0		0			0			0	3
d:Bacteria, p:"Planctomycetes", c:Phycisphaerae, o:Tepidisphaerales, f:Tepidisphaeraceae, g:Tepidisphaera	0	0	0		0	0		0	0	0	0	0	0	0	0	0	0	0	70
d:Bacteria, p:"Planctomycetes", c:Planctomycetia, o:Candidatus_Brocadiales, f:Candidatus_Brocadiaceae, g:Candidatus_Anammoxoglobus											0					0	0	0	4
d:Bacteria, p:"Planctomycetes", c:Planctomycetia, o:Candidatus_Brocadiales, f:Candidatus_Brocadiaceae, g:Candidatus_Brocadia											0						0	0	3
d:Bacteria, p:"Planctomycetes", c:Planctomycetia, o:Candidatus_Brocadiales, f:Candidatus_Brocadiaceae, g:Candidatus_Kuenenia											0					0	0	0	4
d:Bacteria, p:"Planctomycetes", c:Planctomycetia, o:Candidatus_Brocadiales, f:Candidatus_Brocadiaceae, g:Candidatus_Scalindua		0			0							0.0322581			0.5	0.142857	0.333333	0.03125	32
d:Bacteria, p:"Planctomycetes", c:Planctomycetia, o:Planctomycetales, f:Planctomycetaceae, g:Aquisphaera	0	0	0.04	0	0.0246914	0.0153846		0.111111	0		0.0196078	0	0.00980392	0.0114943	0	0.0142857	0.1	0.00647249	309
d:Bacteria, p:"Planctomycetes", c:Planctomycetia, o:Planctomycetales, f:Planctomycetaceae, g:Blastopirellula	0	0	0	0	0	0.0344828	0	0	0	0	0	0.016129	0	0	0.0212766	0	0.0588235	0.0132159	227
d:Bacteria, p:"Planctomycetes", c:Planctomycetia, o:Planctomycetales, f:Planctomycetaceae, g:Gemmata	0.1	0.333333	0.0909091	0	0.0350877	0.0652174		0.133333	0.0263158	0	0.0117647	0	0.011194	0.0245902	0.0909091	0.043956	0	0.0116279	344
d:Bacteria, p:"Planctomycetes", c:Planctomycetia, o:Planctomycetales, f:Planctomycetaceae, g:Gimesia	0		0	0	0	0.0416667	0	0	0	0	0	0.00869565	0	0	0	0.0113636	0.0294118	0.00301205	332
d:Bacteria, p:"Planctomycetes", c:Planctomycetia, o:Planctomycetales, f:Planctomycetaceae, g:Isosphaera		0		0	0	0		0	0		0	0	0	0.030303	0	0	0	0.0111111	90
d:Bacteria, p:"Planctomycetes", c:Planctomycetia, o:Planctomycetales, f:Planctomycetaceae, g:Pirellula	0	0	0	0	0	0.0128205	0	0	0	0	0	0	0	0	0	0	0	0.0026455	378
d:Bacteria, p:"Planctomycetes", c:Planctomycetia, o:Planctomycetales, f:Planctomycetaceae, g:Planctomicrobium			0		0.166667	0		0	0.125	0	0	0	0	0	0	0	0	0.0188679	53
d:Bacteria, p:"Planctomycetes", c:Planctomycetia, o:Planctomycetales, f:Planctomycetaceae, g:Planctopirus	0	0	0	0	0.0666667	0.0869565	0	0.166667	0	0	0	0	0.0416667	0.0465116	0	0.0333333	0	0.0238095	84
d:Bacteria, p:"Planctomycetes", c:Planctomycetia, o:Planctomycetales, f:Planctomycetaceae, g:Rhodopirellula	0	0.5	0	0	0.333333	0.105263	0	0.333333	0	0.208333	0.0810811	0.0724638	0	0.0357143	0.0769231	0.0222222	0.173913	0.0451977	177
d:Bacteria, p:"Planctomycetes", c:Planctomycetia, o:Planctomycetales, f:Planctomycetaceae, g:Rubinisphaera	0	0	0.0434783	0	0	0	0	0	0	0	0	0	0	0	0	0	0	0.00292398	342
d:Bacteria, p:"Planctomycetes", c:Planctomycetia, o:Planctomycetales, f:Planctomycetaceae, g:Schlesneria			0			0		0	0		0	0	0	0	0	0.0666667	0	0.0285714	35
d:Bacteria, p:"Planctomycetes", c:Planctomycetia, o:Planctomycetales, f:Planctomycetaceae, g:Singulisphaera	0	0	0.0625	0	0.0227273	0.0294118		0	0.0363636		0.030303	0	0.0148148	0.0181818	0	0.0243902	0.166667	0.0105263	190
d:Bacteria, p:"Planctomycetes", c:Planctomycetia, o:Planctomycetales, f:Planctomycetaceae, g:Telmatocola					0	0			0		0		0	0	0	0		0	27
d:Bacteria, p:"Planctomycetes", c:Planctomycetia, o:Planctomycetales, f:Planctomycetaceae, g:Thermogutta		0	0		0	0		0	0		0	0	0	0	0	0	0	0	83
d:Bacteria, p:"Planctomycetes", c:Planctomycetia, o:Planctomycetales, f:Planctomycetaceae, g:Zavarzinella	0.0666667	0	0.04	0	0	0.0136986		0	0.0083682	0	0.0113636	0	0.00488599	0.00819672	0.0882353	0.01	0	0.00371747	807
d:Bacteria, p:"Proteobacteria", c:"Zetaproteobacteria", o:"Mariprofundales", f:"Mariprofundaceae", g:Mariprofundus			0								0.285714	0.133333			0.2	0	0.2	0.0952381	21
d:Bacteria, p:"Proteobacteria", c:Alphaproteobacteria, , f:SAR11, g:Candidatus_Pelagibacter			1		0.6	0.6				0.6	1	0.428571	1	0.4	0.333333	0.206897	0.147059	0.125	48
d:Bacteria, p:"Proteobacteria", c:Alphaproteobacteria, o:"Parvularculales", f:"Parvularculaceae", g:Parvularcula										0.5					0			0.5	2
d:Bacteria, p:"Proteobacteria", c:Alphaproteobacteria, o:Alphaproteobacteria_incertae_sedis, , g:Geminicoccus	0		0	0	0.125	0.111111		0	0.333333	0	0	0	0.0714286	0.125	0	0.125	0	0.0526316	19
d:Bacteria, p:"Proteobacteria", c:Alphaproteobacteria, o:Alphaproteobacteria_incertae_sedis, , g:Rhizomicrobium	0.5	0	0	0	0	0.25			0.0434783	0	0.0434783	0	0.025	0	0	0.037037	0	0.0169492	59
d:Bacteria, p:"Proteobacteria", c:Alphaproteobacteria, o:Caulobacterales, f:Caulobacteraceae, g:Asticcacaulis	0	1	0.333333	1	0.5	0.428571		0.4	0.6		0.166667	0.5	0.333333	0.214286	0.666667	0.25	0.5	0.166667	18
d:Bacteria, p:"Proteobacteria", c:Alphaproteobacteria, o:Caulobacterales, f:Caulobacteraceae, g:Brevundimonas	0.227273	0.3	0.26087	0.571429	0.296296	0.16		0.375	0.5	0.5	0.333333	0.5	0.137931	0.2	0.666667	0.179487	0.615385	0.0849057	106
d:Bacteria, p:"Proteobacteria", c:Alphaproteobacteria, o:Caulobacterales, f:Caulobacteraceae, g:Caulobacter	0.333333	0.4	0.25	1	0.333333	0.176471		0.6	0.230769	0.6	0.25	0.5	0.12	0.166667	0.2	0.166667	0.6	0.075	40
d:Bacteria, p:"Proteobacteria", c:Alphaproteobacteria, o:Caulobacterales, f:Caulobacteraceae, g:Phenylobacterium	0.230769	0.6	0.190476	0.5	0.194444	0.195122		0.277778	0.148936	0.142857	0.146341	0.25	0.0869565	0.166667	0.333333	0.111111	0.333333	0.0714286	112
d:Bacteria, p:"Proteobacteria", c:Alphaproteobacteria, o:Caulobacterales, f:Hyphomonadaceae, g:Algimonas															0			0	2
d:Bacteria, p:"Proteobacteria", c:Alphaproteobacteria, o:Caulobacterales, f:Hyphomonadaceae, g:Fretibacter			0	0	0					0				0	0			0	6
d:Bacteria, p:"Proteobacteria", c:Alphaproteobacteria, o:Caulobacterales, f:Hyphomonadaceae, g:Glycocaulis					0		0					0						0	1
d:Bacteria, p:"Proteobacteria", c:Alphaproteobacteria, o:Caulobacterales, f:Hyphomonadaceae, g:Hellea			0	0	0	0				0		0	0	0	0	0	0	0	6
d:Bacteria, p:"Proteobacteria", c:Alphaproteobacteria, o:Caulobacterales, f:Hyphomonadaceae, g:Henriciella																	1	1	1
d:Bacteria, p:"Proteobacteria", c:Alphaproteobacteria, o:Caulobacterales, f:Hyphomonadaceae, g:Hirschia				1						0.5				1	0			0.142857	7
d:Bacteria, p:"Proteobacteria", c:Alphaproteobacteria, o:Caulobacterales, f:Hyphomonadaceae, g:Hyphomonas	0.5	1	0	0	0.5	0.666667				0.142857	0.5	0.714286	1	0.4	0.333333	0.75	0.666667	0.222222	27
d:Bacteria, p:"Proteobacteria", c:Alphaproteobacteria, o:Caulobacterales, f:Hyphomonadaceae, g:Litorimonas		0	0	0	0	0				0.125		0	0	0	0.111111	0	0.25	0.0588235	17
d:Bacteria, p:"Proteobacteria", c:Alphaproteobacteria, o:Caulobacterales, f:Hyphomonadaceae, g:Maricaulis														1		1	1	1	2
d:Bacteria, p:"Proteobacteria", c:Alphaproteobacteria, o:Caulobacterales, f:Hyphomonadaceae, g:Oceanicaulis							0					0					1	0.5	4
d:Bacteria, p:"Proteobacteria", c:Alphaproteobacteria, o:Caulobacterales, f:Hyphomonadaceae, g:Ponticaulis																	1	1	1
d:Bacteria, p:"Proteobacteria", c:Alphaproteobacteria, o:Kiloniellales, f:Kiloniellaceae, g:Kiloniella										1		0.333333	1				0	0.25	4
d:Bacteria, p:"Proteobacteria", c:Alphaproteobacteria, o:Kordiimonadales, f:"Kordiimonadaceae", g:Kordiimonas										0		0						0	3
d:Bacteria, p:"Proteobacteria", c:Alphaproteobacteria, o:Rhizobiales, f:"Aurantimonadaceae", g:Aureimonas			1		1													1	1
d:Bacteria, p:"Proteobacteria", c:Alphaproteobacteria, o:Rhizobiales, f:Bartonellaceae, g:Bartonella			0.5	1	0.666667	0.2					0	0	0	0.5		0		0.307692	13
d:Bacteria, p:"Proteobacteria", c:Alphaproteobacteria, o:Rhizobiales, f:Beijerinckiaceae, g:Beijerinckia	0		0		0	0.333333		0.5	0		0	0	0	0.125	0	0.285714	0.5	0.166667	12
d:Bacteria, p:"Proteobacteria", c:Alphaproteobacteria, o:Rhizobiales, f:Beijerinckiaceae, g:Camelimonas			0.5		1	0.5		1	0				0.5	1	0	1		0.333333	3
d:Bacteria, p:"Proteobacteria", c:Alphaproteobacteria, o:Rhizobiales, f:Beijerinckiaceae, g:Chelatococcus	0.5		0.5	0.5	0.5	0.25			0	1			0.25	0.5		0.5		0.111111	9
d:Bacteria, p:"Proteobacteria", c:Alphaproteobacteria, o:Rhizobiales, f:Beijerinckiaceae, g:Methylocella	1				1	0.5		0.5			0.5	1	0.5	1	1	0.333333		0.333333	3
d:Bacteria, p:"Proteobacteria", c:Alphaproteobacteria, o:Rhizobiales, f:Beijerinckiaceae, g:Methyloferula																1		1	1
d:Bacteria, p:"Proteobacteria", c:Alphaproteobacteria, o:Rhizobiales, f:Beijerinckiaceae, g:Methylorosula	0										0		0	0	0	0		0	5
d:Bacteria, p:"Proteobacteria", c:Alphaproteobacteria, o:Rhizobiales, f:Beijerinckiaceae, g:Methylovirgula			1		0.5	1					1		1	1		1		0.5	2
d:Bacteria, p:"Proteobacteria", c:Alphaproteobacteria, o:Rhizobiales, f:Bradyrhizobiaceae, g:Afipia	1		0.666667	1	0.666667	0.333333		1	1	1	0.666667	1	0.285714	0.4	0.5	0.333333	1	0.153846	13
d:Bacteria, p:"Proteobacteria", c:Alphaproteobacteria, o:Rhizobiales, f:Bradyrhizobiaceae, g:Bosea	0.4	0.5	0.3	0.25	0.428571	0.214286	0	1	0.6	0.5	0.4	0.4	0.3	0.3	0.666667	0.333333	1	0.0967742	31
d:Bacteria, p:"Proteobacteria", c:Alphaproteobacteria, o:Rhizobiales, f:Bradyrhizobiaceae, g:Bradyrhizobium	0.285714	0.666667	0.222222	1	0.5	0.25		0.5	0.428571	0.222222	0.5	0.5	0.157895	0.272727	1	0.230769	0.333333	0.0810811	37
d:Bacteria, p:"Proteobacteria", c:Alphaproteobacteria, o:Rhizobiales, f:Bradyrhizobiaceae, g:Nitrobacter			1	1	0.75	0.5			0.666667		1		0.428571	0.75		0	0	0.375	8
d:Bacteria, p:"Proteobacteria", c:Alphaproteobacteria, o:Rhizobiales, f:Bradyrhizobiaceae, g:Oligotropha		1	0.5		0.5	0.5		0					0.5	1	0	0.5		0.333333	3
d:Bacteria, p:"Proteobacteria", c:Alphaproteobacteria, o:Rhizobiales, f:Bradyrhizobiaceae, g:Rhodoblastus			1			0.5			1		0.333333		0.333333	1		0.25		0.25	4
d:Bacteria, p:"Proteobacteria", c:Alphaproteobacteria, o:Rhizobiales, f:Bradyrhizobiaceae, g:Rhodopseudomonas			0.4		0.5	0.5		0.333333	0.4		0	0	0.222222	0.333333		0.4	1	0.2	10
d:Bacteria, p:"Proteobacteria", c:Alphaproteobacteria, o:Rhizobiales, f:Bradyrhizobiaceae, g:Salinarimonas	1		1	0.5	1	0.5			1	0.5	1	0.5	0.333333	0.5		0.5		0.2	5
d:Bacteria, p:"Proteobacteria", c:Alphaproteobacteria, o:Rhizobiales, f:Brucellaceae, g:Ochrobactrum	1	1	0.833333	1	1	1		1	1				1	1		1		0.833333	6
d:Bacteria, p:"Proteobacteria", c:Alphaproteobacteria, o:Rhizobiales, f:Brucellaceae, g:Paenochrobactrum			0		0	0					0		0	0	0			0	2
d:Bacteria, p:"Proteobacteria", c:Alphaproteobacteria, o:Rhizobiales, f:Hyphomicrobiaceae, g:Blastochloris											1			1		1		1	1
d:Bacteria, p:"Proteobacteria", c:Alphaproteobacteria, o:Rhizobiales, f:Hyphomicrobiaceae, g:Devosia	0.545455	0.428571	0.368421	0.666667	0.333333	0.291667		0.555556	0.555556	0.2	0.5	0.8	0.35	0.28	0.666667	0.318182	0.571429	0.14	50
d:Bacteria, p:"Proteobacteria", c:Alphaproteobacteria, o:Rhizobiales, f:Hyphomicrobiaceae, g:Filomicrobium			0			0.333333					0	0	0.333333	0		0	0	0.142857	7
d:Bacteria, p:"Proteobacteria", c:Alphaproteobacteria, o:Rhizobiales, f:Hyphomicrobiaceae, g:Hyphomicrobium	0.333333		0.357143	0.333333	0.428571	0.304348		0.428571	0.4	0	0.190476	0.157895	0.1875	0.2	0	0.208333	0.214286	0.136986	73
d:Bacteria, p:"Proteobacteria", c:Alphaproteobacteria, o:Rhizobiales, f:Hyphomicrobiaceae, g:Maritalea		0								0							0	0	3
d:Bacteria, p:"Proteobacteria", c:Alphaproteobacteria, o:Rhizobiales, f:Hyphomicrobiaceae, g:Methylorhabdus						1							1			1		1	1
d:Bacteria, p:"Proteobacteria", c:Alphaproteobacteria, o:Rhizobiales, f:Hyphomicrobiaceae, g:Pedomicrobium	0.5	0.166667	0	0	0	0.111111		0.25	0.0909091	0	0	0	0.030303	0	0	0.0555556	0.2	0.02	50
d:Bacteria, p:"Proteobacteria", c:Alphaproteobacteria, o:Rhizobiales, f:Hyphomicrobiaceae, g:Pelagibacterium			1	1	1	0.666667		1					1	0.5	1			0.666667	3
d:Bacteria, p:"Proteobacteria", c:Alphaproteobacteria, o:Rhizobiales, f:Hyphomicrobiaceae, g:Prosthecomicrobium											0		0	0		0		0	2
d:Bacteria, p:"Proteobacteria", c:Alphaproteobacteria, o:Rhizobiales, f:Hyphomicrobiaceae, g:Rhodomicrobium		0	0	0	0	0			0.25		0	0	0.142857	0	0	0	0	0.111111	9
d:Bacteria, p:"Proteobacteria", c:Alphaproteobacteria, o:Rhizobiales, f:Hyphomicrobiaceae, g:Rhodoplanes	0.5	1	0.25		0.125	0.0833333		0.166667	0	0	0	0	0.0714286	0.125	0	0.111111		0.0434783	23
d:Bacteria, p:"Proteobacteria", c:Alphaproteobacteria, o:Rhizobiales, f:Methylobacteriaceae, g:Methylobacterium	0.259259	0.352941	0.1875	0.346154	0.333333	0.171429		0.4375	0.333333	0.428571	1	0.6	0.212766	0.387097	0.833333	0.323529	0.545455	0.145455	110
d:Bacteria, p:"Proteobacteria", c:Alphaproteobacteria, o:Rhizobiales, f:Methylobacteriaceae, g:Microvirga	0.214286	0.666667	0.285714	0.333333	0.25	0.214286		0.75	0.3	0.5	0.5	1	0.2	0.25		0.333333	1	0.125	40
d:Bacteria, p:"Proteobacteria", c:Alphaproteobacteria, o:Rhizobiales, f:Methylobacteriaceae, g:Psychroglaciecola	0		0		0	0		0					0	0		0		0	4
d:Bacteria, p:"Proteobacteria", c:Alphaproteobacteria, o:Rhizobiales, f:Methylocystaceae, g:Hansschlegelia	1		1	0		0.333333							0.5	1		0.5		0.25	4
d:Bacteria, p:"Proteobacteria", c:Alphaproteobacteria, o:Rhizobiales, f:Methylocystaceae, g:Methylocystis													1					1	1
d:Bacteria, p:"Proteobacteria", c:Alphaproteobacteria, o:Rhizobiales, f:Methylocystaceae, g:Methylopila			1	1	1	1		1			1		0.666667	1		1		0.666667	3
d:Bacteria, p:"Proteobacteria", c:Alphaproteobacteria, o:Rhizobiales, f:Methylocystaceae, g:Methylosinus	0.5		0.5	0.5	0.5	0.333333		1	0.5		0.5	1	0.25	0.5	1	0.25	0.5	0.166667	6
d:Bacteria, p:"Proteobacteria", c:Alphaproteobacteria, o:Rhizobiales, f:Methylocystaceae, g:Terasakiella												0.166667			0		0	0.125	8
d:Bacteria, p:"Proteobacteria", c:Alphaproteobacteria, o:Rhizobiales, f:Phyllobacteriaceae, g:Aminobacter												0			0		0	0	2
d:Bacteria, p:"Proteobacteria", c:Alphaproteobacteria, o:Rhizobiales, f:Phyllobacteriaceae, g:Aquamicrobium	0.5		0		0	0.25			0			1	0.5	0.5	1	1	1	0.25	4
d:Bacteria, p:"Proteobacteria", c:Alphaproteobacteria, o:Rhizobiales, f:Phyllobacteriaceae, g:Chelativorans					0	0					0	0	0	0	0	0	0	0	5
d:Bacteria, p:"Proteobacteria", c:Alphaproteobacteria, o:Rhizobiales, f:Phyllobacteriaceae, g:Hoeflea			0	0	0.5	0.5		0	0	0.25	0.5	0.5	0.5	0.5	0.5	0.25	0.5	0.166667	6
d:Bacteria, p:"Proteobacteria", c:Alphaproteobacteria, o:Rhizobiales, f:Phyllobacteriaceae, g:Mesorhizobium	0.75		0.571429	0.5	0.75	0.625		0.5	0.6	0.5	0.333333	0.333333	0.714286	0.833333	0.333333	0.25	0.666667	0.357143	14
d:Bacteria, p:"Proteobacteria", c:Alphaproteobacteria, o:Rhizobiales, f:Phyllobacteriaceae, g:Nitratireductor						0								0				0	1
d:Bacteria, p:"Proteobacteria", c:Alphaproteobacteria, o:Rhizobiales, f:Phyllobacteriaceae, g:Phyllobacterium	1		1		1	1			1	1			1	1		0.5	1	0.5	2
d:Bacteria, p:"Proteobacteria", c:Alphaproteobacteria, o:Rhizobiales, f:Phyllobacteriaceae, g:Pseudahrensia		0		0		0	0			0		0		0	0		0	0	5
d:Bacteria, p:"Proteobacteria", c:Alphaproteobacteria, o:Rhizobiales, f:Phyllobacteriaceae, g:Pseudaminobacter	1		1	1	1	1		0.5					1				0	0.333333	3
d:Bacteria, p:"Proteobacteria", c:Alphaproteobacteria, o:Rhizobiales, f:Rhizobiaceae, g:Ciceribacter			1			0					0							0.333333	3
d:Bacteria, p:"Proteobacteria", c:Alphaproteobacteria, o:Rhizobiales, f:Rhizobiaceae, g:Ensifer			0											0	0	0		0	2
d:Bacteria, p:"Proteobacteria", c:Alphaproteobacteria, o:Rhizobiales, f:Rhizobiaceae, g:Kaistia	0		0.125	0	0	0.142857		0	0.222222		0.166667	0	0.230769	0.111111	0	0.0769231	0.166667	0.115385	26
d:Bacteria, p:"Proteobacteria", c:Alphaproteobacteria, o:Rhizobiales, f:Rhizobiaceae, g:Rhizobium	0.6875	0.666667	0.583333	0.888889	0.608696	0.361111		0.875	0.714286	0.875	0.571429	0.714286	0.444444	0.52	0.571429	0.5	0.555556	0.223881	67
d:Bacteria, p:"Proteobacteria", c:Alphaproteobacteria, o:Rhizobiales, f:Rhizobiaceae, g:Shinella			1	1	1	1			1				1	1		1		1	1
d:Bacteria, p:"Proteobacteria", c:Alphaproteobacteria, o:Rhizobiales, f:Rhizobiales_incertae_sedis, g:Alsobacter	1		0.5		0.5	0.5			0.5	0	0.333333	0	0.5	0.5	0.5	0.333333	0.5	0.25	4
d:Bacteria, p:"Proteobacteria", c:Alphaproteobacteria, o:Rhizobiales, f:Rhizobiales_incertae_sedis, g:Amorphus													0				0	0	3
d:Bacteria, p:"Proteobacteria", c:Alphaproteobacteria, o:Rhizobiales, f:Rhizobiales_incertae_sedis, g:Hartmannibacter			0.5		0	0							1	0.5		1		0.5	2
d:Bacteria, p:"Proteobacteria", c:Alphaproteobacteria, o:Rhizobiales, f:Rhizobiales_incertae_sedis, g:Methylobrevis												0	1		0			0.5	2
d:Bacteria, p:"Proteobacteria", c:Alphaproteobacteria, o:Rhizobiales, f:Rhizobiales_incertae_sedis, g:Phreatobacter		1	0.5	1		0.5			1		1			1		1	1	0.5	2
d:Bacteria, p:"Proteobacteria", c:Alphaproteobacteria, o:Rhizobiales, f:Rhizobiales_incertae_sedis, g:Variibacter	0	0	0.5	0	0.333333	0.333333		0	0.25	0	0	0	0.2	0.25	0	0	0	0.125	8
d:Bacteria, p:"Proteobacteria", c:Alphaproteobacteria, o:Rhizobiales, f:Rhizobiales_incertae_sedis, g:Vasilyevaea	0				0.5	0.333333		0	0		0	0	0	0	0	0		0.125	8
d:Bacteria, p:"Proteobacteria", c:Alphaproteobacteria, o:Rhizobiales, f:Rhodobiaceae, g:Lutibaculum															0		0	0	1
d:Bacteria, p:"Proteobacteria", c:Alphaproteobacteria, o:Rhizobiales, f:Rhodobiaceae, g:Methyloceanibacter						1					1	1	1	1	1	1	1	1	1
d:Bacteria, p:"Proteobacteria", c:Alphaproteobacteria, o:Rhizobiales, f:Rhodobiaceae, g:Methyloligella			0			0		0						0		0		0	1
d:Bacteria, p:"Proteobacteria", c:Alphaproteobacteria, o:Rhizobiales, f:Rhodobiaceae, g:Parvibaculum		0				0.5			0	1		0	0	0.5		0	0	0.2	5
d:Bacteria, p:"Proteobacteria", c:Alphaproteobacteria, o:Rhizobiales, f:Rhodobiaceae, g:Rhodoligotrophos						0											0	0	1
d:Bacteria, p:"Proteobacteria", c:Alphaproteobacteria, o:Rhizobiales, f:Roseiarcaceae, g:Roseiarcus		0	0.166667	0.2	0.25	0.0625	1	0.333333	0.333333	0	0.166667	0.333333	0.03125	0.125		0.0769231	0.333333	0.025641	39
d:Bacteria, p:"Proteobacteria", c:Alphaproteobacteria, o:Rhizobiales, f:Xanthobacteraceae, g:Ancylobacter			0		0	0			0		0		0	0		0	0	0	10
d:Bacteria, p:"Proteobacteria", c:Alphaproteobacteria, o:Rhizobiales, f:Xanthobacteraceae, g:Azorhizobium				0	0.5	1		1	0					0		0.5		0.25	4
d:Bacteria, p:"Proteobacteria", c:Alphaproteobacteria, o:Rhizobiales, f:Xanthobacteraceae, g:Labrys	1		0.5	0	0.25	0.25		0	0.5	0	0	0	0.166667	0.25	1	0.333333		0.142857	7
d:Bacteria, p:"Proteobacteria", c:Alphaproteobacteria, o:Rhizobiales, f:Xanthobacteraceae, g:Pseudolabrys	0		0.2	0	0.1	0.0833333		0.5	0	0	0	0	0.0434783	0.0625	0	0.0909091	0	0.0344828	29
d:Bacteria, p:"Proteobacteria", c:Alphaproteobacteria, o:Rhizobiales, f:Xanthobacteraceae, g:Pseudoxanthobacter									0				0	0				0	2
d:Bacteria, p:"Proteobacteria", c:Alphaproteobacteria, o:Rhizobiales, f:Xanthobacteraceae, g:Starkeya			0		1	0.5			0				1	1		1		0.5	2
d:Bacteria, p:"Proteobacteria", c:Alphaproteobacteria, o:Rhizobiales, f:Xanthobacteraceae, g:Xanthobacter	0.333333	0	0.125	0	0.25	0.230769			0.2	0	0	0.2	0.0434783	0.214286	0	0.0555556	0.2	0.0769231	39
d:Bacteria, p:"Proteobacteria", c:Alphaproteobacteria, o:Rhodobacterales, f:Rhodobacteraceae, g:Actibacterium												0		0				0	1
d:Bacteria, p:"Proteobacteria", c:Alphaproteobacteria, o:Rhodobacterales, f:Rhodobacteraceae, g:Agaricicola			0			0												0	1
d:Bacteria, p:"Proteobacteria", c:Alphaproteobacteria, o:Rhodobacterales, f:Rhodobacteraceae, g:Ahrensia					0.5	1						0	0	0.5	0.5	1	0.5	0.25	4
d:Bacteria, p:"Proteobacteria", c:Alphaproteobacteria, o:Rhodobacterales, f:Rhodobacteraceae, g:Albirhodobacter			0										0					0	2
d:Bacteria, p:"Proteobacteria", c:Alphaproteobacteria, o:Rhodobacterales, f:Rhodobacteraceae, g:Amaricoccus	0	0	0	0	0	0.25		0	0	0	0	0.666667	0	0.25	0	0	0.333333	0.285714	7
d:Bacteria, p:"Proteobacteria", c:Alphaproteobacteria, o:Rhodobacterales, f:Rhodobacteraceae, g:Ascidiaceihabitans						1				1		0.5			1		1	0.5	2
d:Bacteria, p:"Proteobacteria", c:Alphaproteobacteria, o:Rhodobacterales, f:Rhodobacteraceae, g:Boseongicola		1	0.5	1	1	1				0.5		0.5	1		0.5	1	0.5	0.333333	3
d:Bacteria, p:"Proteobacteria", c:Alphaproteobacteria, o:Rhodobacterales, f:Rhodobacteraceae, g:Celeribacter	0		1	1	1	1	1			0.5	1	0.666667	1	1	1	0	0.6	0.5	6
d:Bacteria, p:"Proteobacteria", c:Alphaproteobacteria, o:Rhodobacterales, f:Rhodobacteraceae, g:Defluviimonas			0.333333		1	0.5	1			1	0	0.5		0.5	0.5	0.333333	0.5	0.333333	3
d:Bacteria, p:"Proteobacteria", c:Alphaproteobacteria, o:Rhodobacterales, f:Rhodobacteraceae, g:Gemmobacter	0.666667	1	0.571429	0	0.666667	0.5			1	1	0.666667	0.75	0.8	0.571429	0.8	0.625	0.8	0.416667	12
d:Bacteria, p:"Proteobacteria", c:Alphaproteobacteria, o:Rhodobacterales, f:Rhodobacteraceae, g:Haematobacter	1		1		1	1			1	0.5	1	1	1	1	1	1	1	0.666667	3
d:Bacteria, p:"Proteobacteria", c:Alphaproteobacteria, o:Rhodobacterales, f:Rhodobacteraceae, g:Halocynthiibacter		0					1					0.5		1	0.5		1	0.5	2
d:Bacteria, p:"Proteobacteria", c:Alphaproteobacteria, o:Rhodobacterales, f:Rhodobacteraceae, g:Jannaschia						0												0	1
d:Bacteria, p:"Proteobacteria", c:Alphaproteobacteria, o:Rhodobacterales, f:Rhodobacteraceae, g:Leisingera							1											1	1
d:Bacteria, p:"Proteobacteria", c:Alphaproteobacteria, o:Rhodobacterales, f:Rhodobacteraceae, g:Litoreibacter		1	0.0833333	0.0833333	0.333333	0.2				0.1		0.25	0.333333	0.2	0.333333		0.333333	0.08	25
d:Bacteria, p:"Proteobacteria", c:Alphaproteobacteria, o:Rhodobacterales, f:Rhodobacteraceae, g:Litorimicrobium										1		0			0			0.5	2
d:Bacteria, p:"Proteobacteria", c:Alphaproteobacteria, o:Rhodobacterales, f:Rhodobacteraceae, g:Loktanella		1	0.5	0.5	1	1	1			0.625		0.833333	0.6	1	0.6	0.75	0.444444	0.318182	22
d:Bacteria, p:"Proteobacteria", c:Alphaproteobacteria, o:Rhodobacterales, f:Rhodobacteraceae, g:Maribius						0.5						1			0.5		1	0.333333	3
d:Bacteria, p:"Proteobacteria", c:Alphaproteobacteria, o:Rhodobacterales, f:Rhodobacteraceae, g:Oceanicola		1				0.5	1			0.5	1	0.5		0	1		0.666667	0.666667	3
d:Bacteria, p:"Proteobacteria", c:Alphaproteobacteria, o:Rhodobacterales, f:Rhodobacteraceae, g:Octadecabacter						1						1			1	1	1	1	2
d:Bacteria, p:"Proteobacteria", c:Alphaproteobacteria, o:Rhodobacterales, f:Rhodobacteraceae, g:Palleronia			0															0	1
d:Bacteria, p:"Proteobacteria", c:Alphaproteobacteria, o:Rhodobacterales, f:Rhodobacteraceae, g:Pannonibacter					1	1				1					1	1	1	1	1
d:Bacteria, p:"Proteobacteria", c:Alphaproteobacteria, o:Rhodobacterales, f:Rhodobacteraceae, g:Paracoccus	0.692308	0.857143	0.526316	1	0.47619	0.4375	0.5	0.636364	0.833333	0.8	0.75	0.642857	0.6	0.5	0.666667	0.526316	0.714286	0.34	50
d:Bacteria, p:"Proteobacteria", c:Alphaproteobacteria, o:Rhodobacterales, f:Rhodobacteraceae, g:Pelagicola				0								0	0			0	0	0	5
d:Bacteria, p:"Proteobacteria", c:Alphaproteobacteria, o:Rhodobacterales, f:Rhodobacteraceae, g:Planktomarina																0		0	1
d:Bacteria, p:"Proteobacteria", c:Alphaproteobacteria, o:Rhodobacterales, f:Rhodobacteraceae, g:Pontibaca	0		0.666667		0.666667	0.428571		0	0		0	0.25	0.333333	0.333333				0.461538	13
d:Bacteria, p:"Proteobacteria", c:Alphaproteobacteria, o:Rhodobacterales, f:Rhodobacteraceae, g:Profundibacterium												0						0	1
d:Bacteria, p:"Proteobacteria", c:Alphaproteobacteria, o:Rhodobacterales, f:Rhodobacteraceae, g:Pseudopelagicola		0.5								0		1			1			0.333333	3
d:Bacteria, p:"Proteobacteria", c:Alphaproteobacteria, o:Rhodobacterales, f:Rhodobacteraceae, g:Pseudophaeobacter				1		1				1		1	1		1		1	1	1
d:Bacteria, p:"Proteobacteria", c:Alphaproteobacteria, o:Rhodobacterales, f:Rhodobacteraceae, g:Pseudorhodobacter		0			0.5	0.5					0.333333	0.5	0.4	0	0	0	1	0.333333	9
d:Bacteria, p:"Proteobacteria", c:Alphaproteobacteria, o:Rhodobacterales, f:Rhodobacteraceae, g:Pseudoruegeria			0			0.5				0.5		0.5		1			0.25	0.166667	6
d:Bacteria, p:"Proteobacteria", c:Alphaproteobacteria, o:Rhodobacterales, f:Rhodobacteraceae, g:Pseudovibrio												0					0	0	2
d:Bacteria, p:"Proteobacteria", c:Alphaproteobacteria, o:Rhodobacterales, f:Rhodobacteraceae, g:Rhodobacter		0.5	0.666667	1	0.6	0.714286			0.666667		0.5	0.6	0.375	0.5	0.5	0.25	0.5	0.277778	18
d:Bacteria, p:"Proteobacteria", c:Alphaproteobacteria, o:Rhodobacterales, f:Rhodobacteraceae, g:Roseibium															1			1	1
d:Bacteria, p:"Proteobacteria", c:Alphaproteobacteria, o:Rhodobacterales, f:Rhodobacteraceae, g:Roseobacter			0							1		0	0					0.25	4
d:Bacteria, p:"Proteobacteria", c:Alphaproteobacteria, o:Rhodobacterales, f:Rhodobacteraceae, g:Rubellimicrobium	0.333333	0	0.5	0	0.333333	0.333333		0.5	0.5	0			0.25	0.333333		0		0.25	4
d:Bacteria, p:"Proteobacteria", c:Alphaproteobacteria, o:Rhodobacterales, f:Rhodobacteraceae, g:Rubribacterium													0	0				0	1
d:Bacteria, p:"Proteobacteria", c:Alphaproteobacteria, o:Rhodobacterales, f:Rhodobacteraceae, g:Ruegeria										1		1			0		1	0.5	2
d:Bacteria, p:"Proteobacteria", c:Alphaproteobacteria, o:Rhodobacterales, f:Rhodobacteraceae, g:Sedimentitalea	1			1	0.5	0.5				0	1	0.333333	1	1	0.4	0	0.5	0.25	12
d:Bacteria, p:"Proteobacteria", c:Alphaproteobacteria, o:Rhodobacterales, f:Rhodobacteraceae, g:Shimia			1			1				1		1		1			0.5	0.666667	3
d:Bacteria, p:"Proteobacteria", c:Alphaproteobacteria, o:Rhodobacterales, f:Rhodobacteraceae, g:Stappia										1						1	1	1	1
d:Bacteria, p:"Proteobacteria", c:Alphaproteobacteria, o:Rhodobacterales, f:Rhodobacteraceae, g:Sulfitobacter		0.666667	0.6	0.5	1	0.833333				0.625	1	0.555556	1	1	0.384615	0.333333	0.8	0.263158	19
d:Bacteria, p:"Proteobacteria", c:Alphaproteobacteria, o:Rhodobacterales, f:Rhodobacteraceae, g:Tateyamaria			0	0	0	0				0		0	0	0	0.5		0	0.142857	7
d:Bacteria, p:"Proteobacteria", c:Alphaproteobacteria, o:Rhodobacterales, f:Rhodobacteraceae, g:Thalassobius										1		0						0.5	2
d:Bacteria, p:"Proteobacteria", c:Alphaproteobacteria, o:Rhodobacterales, f:Rhodobacteraceae, g:Thioclava			1	0.4		1				0.5		0.5	1	0.5	0.5		1	0.285714	7
d:Bacteria, p:"Proteobacteria", c:Alphaproteobacteria, o:Rhodospirillales, , g:Elioraea					1	1							1	0.2	0			0.166667	6
d:Bacteria, p:"Proteobacteria", c:Alphaproteobacteria, o:Rhodospirillales, , g:Reyranella	0	0	0.1875	0	0.09375	0.1		0.25	0.0666667	0	0.111111	1	0.0397351	0.0576923	0.111111	0.0759494	0.272727	0.037234	188
d:Bacteria, p:"Proteobacteria", c:Alphaproteobacteria, o:Rhodospirillales, f:Acetobacteraceae, g:Acetobacter	1		0.6		1	0.714286				1			1	1				0.666667	9
d:Bacteria, p:"Proteobacteria", c:Alphaproteobacteria, o:Rhodospirillales, f:Acetobacteraceae, g:Acidicaldus	0	0			0	0		0	0	0	0	0	0	0		0	0	0	32
d:Bacteria, p:"Proteobacteria", c:Alphaproteobacteria, o:Rhodospirillales, f:Acetobacteraceae, g:Acidiphilium	0	0	0	0	0	0		0	0.0526316	0	0	0	0	0	0	0	0	0.0075188	133
d:Bacteria, p:"Proteobacteria", c:Alphaproteobacteria, o:Rhodospirillales, f:Acetobacteraceae, g:Acidisoma	0	0	0	0	0	0		0	0	0	0		0	0		0		0	13
d:Bacteria, p:"Proteobacteria", c:Alphaproteobacteria, o:Rhodospirillales, f:Acetobacteraceae, g:Acidocella			0		0.5	0.166667			0.333333		0	0	0.0769231	0	0	0	0	0.0625	16
d:Bacteria, p:"Proteobacteria", c:Alphaproteobacteria, o:Rhodospirillales, f:Acetobacteraceae, g:Acidomonas				0														0	1
d:Bacteria, p:"Proteobacteria", c:Alphaproteobacteria, o:Rhodospirillales, f:Acetobacteraceae, g:Asaia	0	0.666667	0.125		0.222222	0.111111		0.5	0	0			0.111111	0.166667		0	1	0.0869565	23
d:Bacteria, p:"Proteobacteria", c:Alphaproteobacteria, o:Rhodospirillales, f:Acetobacteraceae, g:Belnapia	0.3	0.4	0.181818	0.5	0.357143	0.166667		0.375	0.333333	0.333333	0.25	0.2	0.125	0.166667	0.333333	0.166667		0.078125	64
d:Bacteria, p:"Proteobacteria", c:Alphaproteobacteria, o:Rhodospirillales, f:Acetobacteraceae, g:Bombella		1			1					1						0		0.666667	3
d:Bacteria, p:"Proteobacteria", c:Alphaproteobacteria, o:Rhodospirillales, f:Acetobacteraceae, g:Endobacter	0	0.666667			0.666667	1					0	0	0.125	0		0	0	0.2	10
d:Bacteria, p:"Proteobacteria", c:Alphaproteobacteria, o:Rhodospirillales, f:Acetobacteraceae, g:Gluconacetobacter	0.0666667	0	0.0833333	0	0.0555556	0.0606061		0.333333	0	0.333333	0	0	0.015873	0	0	0.0222222	0	0.018018	111
d:Bacteria, p:"Proteobacteria", c:Alphaproteobacteria, o:Rhodospirillales, f:Acetobacteraceae, g:Gluconobacter	1	0.5	0.8		1	1		1					0.5	1				0.571429	7
d:Bacteria, p:"Proteobacteria", c:Alphaproteobacteria, o:Rhodospirillales, f:Acetobacteraceae, g:Granulibacter	0	0	0		0	0		0	0	0	0	0	0	0	0	0	0	0	40
d:Bacteria, p:"Proteobacteria", c:Alphaproteobacteria, o:Rhodospirillales, f:Acetobacteraceae, g:Humitalea													1	0.5				0.5	2
d:Bacteria, p:"Proteobacteria", c:Alphaproteobacteria, o:Rhodospirillales, f:Acetobacteraceae, g:Komagataeibacter		0			0	0			0	0	0		0	0		0		0	10
d:Bacteria, p:"Proteobacteria", c:Alphaproteobacteria, o:Rhodospirillales, f:Acetobacteraceae, g:Neoasaia					1	1												1	1
d:Bacteria, p:"Proteobacteria", c:Alphaproteobacteria, o:Rhodospirillales, f:Acetobacteraceae, g:Neokomagataea		1			0.5													0.5	2
d:Bacteria, p:"Proteobacteria", c:Alphaproteobacteria, o:Rhodospirillales, f:Acetobacteraceae, g:Nguyenibacter													0	0				0	2
d:Bacteria, p:"Proteobacteria", c:Alphaproteobacteria, o:Rhodospirillales, f:Acetobacteraceae, g:Rhodopila	1		1	0	1	0.333333			0.333333	1		1	0.1	0.2		1	1	0.0909091	11
d:Bacteria, p:"Proteobacteria", c:Alphaproteobacteria, o:Rhodospirillales, f:Acetobacteraceae, g:Rhodovarius													0	1		1		0.5	2
d:Bacteria, p:"Proteobacteria", c:Alphaproteobacteria, o:Rhodospirillales, f:Acetobacteraceae, g:Roseococcus	0		0		0	0				0	0	0	0	0	0	0		0	19
d:Bacteria, p:"Proteobacteria", c:Alphaproteobacteria, o:Rhodospirillales, f:Acetobacteraceae, g:Roseomonas	0.0645161	0.181818	0.0983607	0.294118	0.119403	0.0636943		0.121212	0.1	0.2	0	0.125	0.0503597	0.0733945	0.111111	0.0784314	0.181818	0.0371622	296
d:Bacteria, p:"Proteobacteria", c:Alphaproteobacteria, o:Rhodospirillales, f:Acetobacteraceae, g:Rubritepida	0		0	0	0	0		0	0	0	0	0	0	0.0454545	0	0	0	0.0196078	51
d:Bacteria, p:"Proteobacteria", c:Alphaproteobacteria, o:Rhodospirillales, f:Acetobacteraceae, g:Saccharibacter		0			1				0				0					0.5	2
d:Bacteria, p:"Proteobacteria", c:Alphaproteobacteria, o:Rhodospirillales, f:Acetobacteraceae, g:Stella	0				0	0.125		0.5	0.5		1	0	0.25	0.333333		1		0.1	10
d:Bacteria, p:"Proteobacteria", c:Alphaproteobacteria, o:Rhodospirillales, f:Acetobacteraceae, g:Tanticharoenia		0																0	1
d:Bacteria, p:"Proteobacteria", c:Alphaproteobacteria, o:Rhodospirillales, f:Rhodospirillaceae, g:Aestuariispira		0					0			0		0				0	0	0	15
d:Bacteria, p:"Proteobacteria", c:Alphaproteobacteria, o:Rhodospirillales, f:Rhodospirillaceae, g:Azospirillum	1	1	0.5	1	0.363636	0.4375		0.5	0.555556	1	0.25		0.285714	0.428571		0.35	1	0.191489	47
d:Bacteria, p:"Proteobacteria", c:Alphaproteobacteria, o:Rhodospirillales, f:Rhodospirillaceae, g:Constrictibacter					0	0				0							0	0	1
d:Bacteria, p:"Proteobacteria", c:Alphaproteobacteria, o:Rhodospirillales, f:Rhodospirillaceae, g:Defluviicoccus						0			0		0	0	0	0		0	0	0	13
d:Bacteria, p:"Proteobacteria", c:Alphaproteobacteria, o:Rhodospirillales, f:Rhodospirillaceae, g:Desertibacter	0				0	0			0	0	0	0	0	0	0	0	0	0	25
d:Bacteria, p:"Proteobacteria", c:Alphaproteobacteria, o:Rhodospirillales, f:Rhodospirillaceae, g:Dongia					0	0.333333			0.333333		0.2	0	0.142857	0.333333		0	0	0.111111	9
d:Bacteria, p:"Proteobacteria", c:Alphaproteobacteria, o:Rhodospirillales, f:Rhodospirillaceae, g:Elstera						1				1	0.5		0.5	0.5		1		0.5	2
d:Bacteria, p:"Proteobacteria", c:Alphaproteobacteria, o:Rhodospirillales, f:Rhodospirillaceae, g:Fodinicurvata		0	0		0.25	0.25		0	0	0	0	0	0	0	0	0	0	0.025	40
d:Bacteria, p:"Proteobacteria", c:Alphaproteobacteria, o:Rhodospirillales, f:Rhodospirillaceae, g:Inquilinus	0.333333		1		1	1			0.5	1	0		0.111111	0.333333		0.25		0.0909091	11
d:Bacteria, p:"Proteobacteria", c:Alphaproteobacteria, o:Rhodospirillales, f:Rhodospirillaceae, g:Insolitispirillum						1										1	1	1	1
d:Bacteria, p:"Proteobacteria", c:Alphaproteobacteria, o:Rhodospirillales, f:Rhodospirillaceae, g:Lacibacterium						0			0		0	0	0	0		0	0	0	12
d:Bacteria, p:"Proteobacteria", c:Alphaproteobacteria, o:Rhodospirillales, f:Rhodospirillaceae, g:Limimonas							1					1						1	1
d:Bacteria, p:"Proteobacteria", c:Alphaproteobacteria, o:Rhodospirillales, f:Rhodospirillaceae, g:Magnetospirillum					0	0.5			0.333333		0.666667	0	0.4	0.75	0.5	0.454545	1	0.357143	14
d:Bacteria, p:"Proteobacteria", c:Alphaproteobacteria, o:Rhodospirillales, f:Rhodospirillaceae, g:Magnetovibrio						0					0	0.0416667			0.333333		0.2	0.04	25
d:Bacteria, p:"Proteobacteria", c:Alphaproteobacteria, o:Rhodospirillales, f:Rhodospirillaceae, g:Nisaea										0		0			0		0.25	0.2	5
d:Bacteria, p:"Proteobacteria", c:Alphaproteobacteria, o:Rhodospirillales, f:Rhodospirillaceae, g:Nitrospirillum									0									0	1
d:Bacteria, p:"Proteobacteria", c:Alphaproteobacteria, o:Rhodospirillales, f:Rhodospirillaceae, g:Niveispirillum			0		0.5	0.333333			0.25		0.25	0	0.142857	0.333333		0.125	0.333333	0.0769231	13
d:Bacteria, p:"Proteobacteria", c:Alphaproteobacteria, o:Rhodospirillales, f:Rhodospirillaceae, g:Oceanibaculum		0	0		0.5	0.25	0		0.333333	0.25	0.333333	0.333333	0	0.166667	1	0.1	0.2	0.0540541	37
d:Bacteria, p:"Proteobacteria", c:Alphaproteobacteria, o:Rhodospirillales, f:Rhodospirillaceae, g:Pelagibius			0		0	0		0	0	0	0	0	0	0	0	0	0	0	28
d:Bacteria, p:"Proteobacteria", c:Alphaproteobacteria, o:Rhodospirillales, f:Rhodospirillaceae, g:Phaeospirillum						0			0		0		0	0	0	0		0	12
d:Bacteria, p:"Proteobacteria", c:Alphaproteobacteria, o:Rhodospirillales, f:Rhodospirillaceae, g:Phaeovibrio			0		0													0	3
d:Bacteria, p:"Proteobacteria", c:Alphaproteobacteria, o:Rhodospirillales, f:Rhodospirillaceae, g:Rhodocista			0	0	0	0				0	0	0	0	0	0	0	0	0	21
d:Bacteria, p:"Proteobacteria", c:Alphaproteobacteria, o:Rhodospirillales, f:Rhodospirillaceae, g:Rhodospira												0	0			0		0	2
d:Bacteria, p:"Proteobacteria", c:Alphaproteobacteria, o:Rhodospirillales, f:Rhodospirillaceae, g:Rhodospirillum													0			0		0	1
d:Bacteria, p:"Proteobacteria", c:Alphaproteobacteria, o:Rhodospirillales, f:Rhodospirillaceae, g:Rhodovibrio							0					0						0	1
d:Bacteria, p:"Proteobacteria", c:Alphaproteobacteria, o:Rhodospirillales, f:Rhodospirillaceae, g:Skermanella	0.222222	1	0.333333	0.5	0.25	0.125		0.4	0.25	0.666667	0.166667	0.5	0.1	0.181818	1	0.222222	0.5	0.0606061	33
d:Bacteria, p:"Proteobacteria", c:Alphaproteobacteria, o:Rhodospirillales, f:Rhodospirillaceae, g:Telmatospirillum			0.333333			0.333333		0	0.25		0.166667	0	0.0625			0.0714286	1	0.0416667	24
d:Bacteria, p:"Proteobacteria", c:Alphaproteobacteria, o:Rhodospirillales, f:Rhodospirillaceae, g:Thalassobaculum																	1	1	1
d:Bacteria, p:"Proteobacteria", c:Alphaproteobacteria, o:Rhodospirillales, f:Rhodospirillaceae, g:Thalassospira						1			1	0.75	0	0	0.5		0	0.5	0.8	0.444444	9
d:Bacteria, p:"Proteobacteria", c:Alphaproteobacteria, o:Rhodospirillales, f:Rhodospirillaceae, g:Tistlia									0			0	0					0	2
d:Bacteria, p:"Proteobacteria", c:Alphaproteobacteria, o:Rhodospirillales, f:Rhodospirillaceae, g:Tistrella										1							0	0.5	2
d:Bacteria, p:"Proteobacteria", c:Alphaproteobacteria, o:Rickettsiales, f:Anaplasmataceae, g:Neorickettsia	0																	0	3
d:Bacteria, p:"Proteobacteria", c:Alphaproteobacteria, o:Rickettsiales, f:Rickettsiaceae, g:Orientia									0				0			0		0	1
d:Bacteria, p:"Proteobacteria", c:Alphaproteobacteria, o:Rickettsiales, f:Rickettsiaceae, g:Rickettsia	0.2		0.333333	1	0.75	0.25		0.5	0.222222		0.1	0.25	0.153846	0.307692	0.166667	0.0789474	0.333333	0.0847458	59
d:Bacteria, p:"Proteobacteria", c:Alphaproteobacteria, o:Sneathiellales, f:Sneathiellaceae, g:Ferrovibrio					0	0			0		0		0	0		0	0	0	12
d:Bacteria, p:"Proteobacteria", c:Alphaproteobacteria, o:Sneathiellales, f:Sneathiellaceae, g:Oceanibacterium						0												0	1
d:Bacteria, p:"Proteobacteria", c:Alphaproteobacteria, o:Sneathiellales, f:Sneathiellaceae, g:Sneathiella					0					0	0	0.05	0	0	0	0	0.111111	0.0384615	26
d:Bacteria, p:"Proteobacteria", c:Alphaproteobacteria, o:Sneathiellales, f:Sneathiellaceae, g:Taonella						0			0		0		0	0	0	0	0	0	10
d:Bacteria, p:"Proteobacteria", c:Alphaproteobacteria, o:Sphingomonadales, f:Erythrobacteraceae, g:Altererythrobacter	1	0.5	0.75	1	0.5	0.375		1	1	0.75	0.333333	0.5	0.25	0.428571	0.4	0.285714	0.5	0.272727	22
d:Bacteria, p:"Proteobacteria", c:Alphaproteobacteria, o:Sphingomonadales, f:Erythrobacteraceae, g:Croceicoccus						1				1		1	1	1			1	1	2
d:Bacteria, p:"Proteobacteria", c:Alphaproteobacteria, o:Sphingomonadales, f:Erythrobacteraceae, g:Erythrobacter	0.315789	1	0.6	0.8	0.269231	0.222222	1	0.307692	0.333333	0.473684	0.4	0.307692	0.172414	0.241379	0.352941	0.2	0.538462	0.154639	97
d:Bacteria, p:"Proteobacteria", c:Alphaproteobacteria, o:Sphingomonadales, f:Erythrobacteraceae, g:Porphyrobacter					1	0.5								1				0.5	2
d:Bacteria, p:"Proteobacteria", c:Alphaproteobacteria, o:Sphingomonadales, f:Sphingomonadaceae, g:Blastomonas	1	1	0.5		0.5	0.333333			1		1		0.333333	1	1	1	0.5	0.2	5
d:Bacteria, p:"Proteobacteria", c:Alphaproteobacteria, o:Sphingomonadales, f:Sphingomonadaceae, g:Hephaestia	0.25		0.25		0.4	0.285714			0.4	0.5		1	0.166667	0.333333	0	0.2	0	0.125	16
d:Bacteria, p:"Proteobacteria", c:Alphaproteobacteria, o:Sphingomonadales, f:Sphingomonadaceae, g:Novosphingobium	0.526316	0.555556	0.464286	0.5	0.451613	0.362069		0.333333	0.517241	0.266667	0.473684	0.466667	0.34	0.36	0.444444	0.338983	0.65	0.174603	126
d:Bacteria, p:"Proteobacteria", c:Alphaproteobacteria, o:Sphingomonadales, f:Sphingomonadaceae, g:Parablastomonas	0.5		1		1	0.333333		1	0		0	0	0.25	0.2	0	0.333333	0	0.125	8
d:Bacteria, p:"Proteobacteria", c:Alphaproteobacteria, o:Sphingomonadales, f:Sphingomonadaceae, g:Polymorphobacter	0	0	0		0.25	0		0	0	0	0.166667	0	0.166667	0.0666667	0.25	0.0833333	0	0.0526316	19
d:Bacteria, p:"Proteobacteria", c:Alphaproteobacteria, o:Sphingomonadales, f:Sphingomonadaceae, g:Rhizorhabdus	1		1	1	1	0.333333		1	0.5		0.5		0.333333	0.5	1	0.5	1	0.2	5
d:Bacteria, p:"Proteobacteria", c:Alphaproteobacteria, o:Sphingomonadales, f:Sphingomonadaceae, g:Sandaracinobacter			0		0						0	0	0	0	0	0	0	0	1
d:Bacteria, p:"Proteobacteria", c:Alphaproteobacteria, o:Sphingomonadales, f:Sphingomonadaceae, g:Sandarakinorhabdus			1	1		0.6			0.666667		0.666667	0.666667	0.5	0.4	0.75	0.333333	0	0.3	10
d:Bacteria, p:"Proteobacteria", c:Alphaproteobacteria, o:Sphingomonadales, f:Sphingomonadaceae, g:Sphingobium	0.375	1	0.181818	0.5	0.3125	0.257143		0.416667	0.363636	0.5	0.333333	0.4	0.357143	0.26087	0.333333	0.318182	0.444444	0.145161	62
d:Bacteria, p:"Proteobacteria", c:Alphaproteobacteria, o:Sphingomonadales, f:Sphingomonadaceae, g:Sphingomicrobium						0			0		0		0	0		0	0	0	4
d:Bacteria, p:"Proteobacteria", c:Alphaproteobacteria, o:Sphingomonadales, f:Sphingomonadaceae, g:Sphingomonas	0.338983	0.416667	0.269663	0.444444	0.297297	0.227273		0.408163	0.333333	0.5	0.3	0.347826	0.25	0.254386	0.368421	0.204724	0.461538	0.126246	301
d:Bacteria, p:"Proteobacteria", c:Alphaproteobacteria, o:Sphingomonadales, f:Sphingomonadaceae, g:Sphingopyxis	1	1	0.333333		0.5	0.333333		1	0.666667	0.5	0.4	0.666667	0.333333	0.3	1	0.285714	0.666667	0.2	15
d:Bacteria, p:"Proteobacteria", c:Alphaproteobacteria, o:Sphingomonadales, f:Sphingomonadaceae, g:Sphingorhabdus	0.5	0	0.666667	1	0.4	0.214286		1	0.5	0.272727	0.375	0.333333	0.272727	0.3	0.3125	0.230769	0.444444	0.125	40
d:Bacteria, p:"Proteobacteria", c:Alphaproteobacteria, o:Sphingomonadales, f:Sphingomonadaceae, g:Sphingosinicella	0.333333		0	0	0.5	0.4		1	1		1	0.166667	0.5	0.5	0	0.4	1	0.133333	15
d:Bacteria, p:"Proteobacteria", c:Alphaproteobacteria, o:Sphingomonadales, f:Sphingomonadaceae, g:Zymomonas						0						0						0	2
d:Bacteria, p:"Proteobacteria", c:Betaproteobacteria, , , g:Chitinivorax						0				0			0					0	3
d:Bacteria, p:"Proteobacteria", c:Betaproteobacteria, o:"Procabacteriales", f:"Procabacteriaceae", g:Candidatus_Procabacter	0													0	0			0	1
d:Bacteria, p:"Proteobacteria", c:Betaproteobacteria, o:Burkholderiales, f:Alcaligenaceae, g:Achromobacter	1	1	0.5	0.5	0.75	0.6		1	1	1		1	0.333333	0.6	0.333333	1	1	0.3	10
d:Bacteria, p:"Proteobacteria", c:Betaproteobacteria, o:Burkholderiales, f:Alcaligenaceae, g:Advenella	0.5	1	0.333333		0.5	0.142857		0.5		0.5	1		0.333333	0.5	1	1		0.111111	9
d:Bacteria, p:"Proteobacteria", c:Betaproteobacteria, o:Burkholderiales, f:Alcaligenaceae, g:Azohydromonas					1	0.5			0		0	0.5	0.5	0.5		0	0.5	0.5	2
d:Bacteria, p:"Proteobacteria", c:Betaproteobacteria, o:Burkholderiales, f:Alcaligenaceae, g:Basilea				0														0	1
d:Bacteria, p:"Proteobacteria", c:Betaproteobacteria, o:Burkholderiales, f:Alcaligenaceae, g:Bordetella	1		0.5	1	0.5	0.5	1	1	1		1	1	1	0.5	1	1	1	0.333333	3
d:Bacteria, p:"Proteobacteria", c:Betaproteobacteria, o:Burkholderiales, f:Alcaligenaceae, g:Candidimonas			0.5			0.333333			0				0.333333	1		1		0.4	5
d:Bacteria, p:"Proteobacteria", c:Betaproteobacteria, o:Burkholderiales, f:Alcaligenaceae, g:Castellaniella	0		1	1	0.5	0.25		1	1	0.142857	0.5	1	0.333333	0.333333	0.2	0.2	0.333333	0.0769231	13
d:Bacteria, p:"Proteobacteria", c:Betaproteobacteria, o:Burkholderiales, f:Alcaligenaceae, g:Eoetvoesia					1	0.333333					1		0.5	1				0.333333	3
d:Bacteria, p:"Proteobacteria", c:Betaproteobacteria, o:Burkholderiales, f:Alcaligenaceae, g:Oligella	0.333333		0.5		0.333333	0.4		0					0	0.25		1		0.285714	7
d:Bacteria, p:"Proteobacteria", c:Betaproteobacteria, o:Burkholderiales, f:Alcaligenaceae, g:Paenalcaligenes	0.5		0.5		1	0.333333		1			1		0.5	1		1		0.285714	7
d:Bacteria, p:"Proteobacteria", c:Betaproteobacteria, o:Burkholderiales, f:Alcaligenaceae, g:Pelistega			0	0		0										0		0	2
d:Bacteria, p:"Proteobacteria", c:Betaproteobacteria, o:Burkholderiales, f:Alcaligenaceae, g:Pusillimonas			0		1	0.5							1				1	0.5	2
d:Bacteria, p:"Proteobacteria", c:Betaproteobacteria, o:Burkholderiales, f:Burkholderiaceae, g:Burkholderia	0.5	0.833333	0.666667	0.875	0.583333	0.56		0.888889	0.733333	0.714286	0.666667	0.777778	0.458333	0.64	0.333333	0.473684	0.75	0.412698	63
d:Bacteria, p:"Proteobacteria", c:Betaproteobacteria, o:Burkholderiales, f:Burkholderiaceae, g:Chitinimonas					1	1		1	0		0		0			0		0.333333	6
d:Bacteria, p:"Proteobacteria", c:Betaproteobacteria, o:Burkholderiales, f:Burkholderiaceae, g:Cupriavidus	0.5	1	1	1	1	0.833333		1	1	1	1	1	0.875	1		1	1	0.583333	12
d:Bacteria, p:"Proteobacteria", c:Betaproteobacteria, o:Burkholderiales, f:Burkholderiaceae, g:Lautropia	1	0.666667	1	1	0.4	0.666667		1		1	1	0.5	1	0.4		1	1	0.25	8
d:Bacteria, p:"Proteobacteria", c:Betaproteobacteria, o:Burkholderiales, f:Burkholderiaceae, g:Limnobacter					0								0				0	0	2
d:Bacteria, p:"Proteobacteria", c:Betaproteobacteria, o:Burkholderiales, f:Burkholderiaceae, g:Pandoraea	0	1			0.333333	0.6		0	1				0.333333	0.2		1		0.444444	9
d:Bacteria, p:"Proteobacteria", c:Betaproteobacteria, o:Burkholderiales, f:Burkholderiaceae, g:Polynucleobacter	0.5	1	1	1	1	0.375		1	1	0.214286	0.666667	0.4	0.333333	0.333333	0.166667	0.428571	0.666667	0.0769231	39
d:Bacteria, p:"Proteobacteria", c:Betaproteobacteria, o:Burkholderiales, f:Burkholderiaceae, g:Ralstonia	1	1	0.666667	1	0.666667	0.5	1	1	0.5	1	0	1	0.333333	1	1	0.4	1	0.230769	13
d:Bacteria, p:"Proteobacteria", c:Betaproteobacteria, o:Burkholderiales, f:Burkholderiales_incertae_sedis, g:Aquabacterium	0.75	0.666667	0.75	1	0.75	0.75		0.75	0.6	0.666667	0.5	0.75	0.6	0.5	0.666667	0.6	0.75	0.3	10
d:Bacteria, p:"Proteobacteria", c:Betaproteobacteria, o:Burkholderiales, f:Burkholderiales_incertae_sedis, g:Inhella	0		0	0	0.5	0.333333		1	0	1	1		0.333333	0.5		0.333333	0	0.2	5
d:Bacteria, p:"Proteobacteria", c:Betaproteobacteria, o:Burkholderiales, f:Burkholderiales_incertae_sedis, g:Rivibacter										0								0	1
d:Bacteria, p:"Proteobacteria", c:Betaproteobacteria, o:Burkholderiales, f:Burkholderiales_incertae_sedis, g:Sphaerotilus		1	1		1	0.666667		1	1	1	0.5	1	1	0.666667		0.666667	1	0.5	4
d:Bacteria, p:"Proteobacteria", c:Betaproteobacteria, o:Burkholderiales, f:Burkholderiales_incertae_sedis, g:Tepidimonas	0.4	1	1	1	1	0.5	1		0	1	1	1	0.666667	0.666667	1	1	1	0.25	8
d:Bacteria, p:"Proteobacteria", c:Betaproteobacteria, o:Burkholderiales, f:Burkholderiales_incertae_sedis, g:Thiomonas																0		0	1
d:Bacteria, p:"Proteobacteria", c:Betaproteobacteria, o:Burkholderiales, f:Comamonadaceae, g:Acidovorax	0.5	1	1		0.5	0.5		1	1		1	1	1	0.333333	1	0.5	1	0.25	4
d:Bacteria, p:"Proteobacteria", c:Betaproteobacteria, o:Burkholderiales, f:Comamonadaceae, g:Comamonas	0.333333	1	0.666667	1	0.75	0.5		0.666667	0.75	1	0.666667	1	0.8	0.75	1	0.5	1	0.333333	12
d:Bacteria, p:"Proteobacteria", c:Betaproteobacteria, o:Burkholderiales, f:Comamonadaceae, g:Giesbergeria						1								1				1	1
d:Bacteria, p:"Proteobacteria", c:Betaproteobacteria, o:Burkholderiales, f:Comamonadaceae, g:Hydrogenophaga	1		1	1	0.75	0.5		1	1		1	0.666667	1	1	0.5	0.5	0.75	0.333333	12
d:Bacteria, p:"Proteobacteria", c:Betaproteobacteria, o:Burkholderiales, f:Comamonadaceae, g:Lampropedia			1															1	1
d:Bacteria, p:"Proteobacteria", c:Betaproteobacteria, o:Burkholderiales, f:Comamonadaceae, g:Limnohabitans			1	1	0.5	0.5		1	1	0.333333	1		1	1		0.5	1	0.25	4
d:Bacteria, p:"Proteobacteria", c:Betaproteobacteria, o:Burkholderiales, f:Comamonadaceae, g:Ottowia													0					0	1
d:Bacteria, p:"Proteobacteria", c:Betaproteobacteria, o:Burkholderiales, f:Comamonadaceae, g:Pelomonas	0.5	1	1	1	1	0.333333		1	1	1	1	1	1	1	1	1	1	0.25	4
d:Bacteria, p:"Proteobacteria", c:Betaproteobacteria, o:Burkholderiales, f:Comamonadaceae, g:Polaromonas	0.75	1	1	1	0.75	0.6		1	1	0.333333	0.75	0.6	0.5	0.428571	1	0.375	1	0.214286	14
d:Bacteria, p:"Proteobacteria", c:Betaproteobacteria, o:Burkholderiales, f:Comamonadaceae, g:Pseudacidovorax		1			1	1		1						1		1	1	1	1
d:Bacteria, p:"Proteobacteria", c:Betaproteobacteria, o:Burkholderiales, f:Comamonadaceae, g:Pseudorhodoferax			1	1	1	1							1	1		1	1	1	1
d:Bacteria, p:"Proteobacteria", c:Betaproteobacteria, o:Burkholderiales, f:Comamonadaceae, g:Ramlibacter	1		1	0.5	1	0.75		1	0.666667	0.5		0	0.75	0.666667	0	0.333333		0.6	5
d:Bacteria, p:"Proteobacteria", c:Betaproteobacteria, o:Burkholderiales, f:Comamonadaceae, g:Tepidicella					1				1	1			1	1				1	1
d:Bacteria, p:"Proteobacteria", c:Betaproteobacteria, o:Burkholderiales, f:Comamonadaceae, g:Variovorax	0.5	0.333333	0.75	1	0.5	0.375		0.666667	0.75	0.4	1	0.666667	0.428571	0.6	0	0.6	1	0.2	15
d:Bacteria, p:"Proteobacteria", c:Betaproteobacteria, o:Burkholderiales, f:Comamonadaceae, g:Zhizhongheella	1	1	1	1	1	1		1	1	1	1	1	1	1	1	1	1	1	1
d:Bacteria, p:"Proteobacteria", c:Betaproteobacteria, o:Burkholderiales, f:Oxalobacteraceae, g:Collimonas			1		0.5	0.5		1	0.5	1		1	0.666667	0.5	1	0.666667	1	0.6	5
d:Bacteria, p:"Proteobacteria", c:Betaproteobacteria, o:Burkholderiales, f:Oxalobacteraceae, g:Duganella	1	1	1	1	1	1		1	1	1			1	0.666667		1	1	0.666667	3
d:Bacteria, p:"Proteobacteria", c:Betaproteobacteria, o:Burkholderiales, f:Oxalobacteraceae, g:Glaciimonas	1		1		1	1				1			1	1		1	1	1	1
d:Bacteria, p:"Proteobacteria", c:Betaproteobacteria, o:Burkholderiales, f:Oxalobacteraceae, g:Herbaspirillum	1	1	0.5	1	1	0.5			1	1	0.5	1	0.666667	1	1	1	0.5	0.333333	6
d:Bacteria, p:"Proteobacteria", c:Betaproteobacteria, o:Burkholderiales, f:Oxalobacteraceae, g:Herminiimonas	1	0.5	1	1	1	0.75		1	1	1	1	1	1	1	1	0.5	1	0.5	6
d:Bacteria, p:"Proteobacteria", c:Betaproteobacteria, o:Burkholderiales, f:Oxalobacteraceae, g:Janthinobacterium	1	1	1	1	1	1		1	1	1	1		1	1	1	1	1	1	1
d:Bacteria, p:"Proteobacteria", c:Betaproteobacteria, o:Burkholderiales, f:Oxalobacteraceae, g:Massilia	0.473684	0.8	0.777778	0.875	0.692308	0.421053		0.75	0.7	0.833333	0.833333	0.333333	0.5625	0.714286	1	0.571429	0.5	0.285714	35
d:Bacteria, p:"Proteobacteria", c:Betaproteobacteria, o:Burkholderiales, f:Oxalobacteraceae, g:Noviherbaspirillum	0.5	1	0.5		0.5	0.333333		1	1	1		0.5	0.333333	0.5	1	1	1	0.2	5
d:Bacteria, p:"Proteobacteria", c:Betaproteobacteria, o:Burkholderiales, f:Oxalobacteraceae, g:Oxalobacter			0.666667	1	1								1			0.666667		0.5	4
d:Bacteria, p:"Proteobacteria", c:Betaproteobacteria, o:Burkholderiales, f:Oxalobacteraceae, g:Pseudoduganella		1			1	1			0.5	1			0.2	0.5		0.5		0.166667	6
d:Bacteria, p:"Proteobacteria", c:Betaproteobacteria, o:Burkholderiales, f:Oxalobacteraceae, g:Telluria	0.333333	1	1		1	1		1	1				1	1		1		0.333333	3
d:Bacteria, p:"Proteobacteria", c:Betaproteobacteria, o:Burkholderiales, f:Oxalobacteraceae, g:Undibacterium					0.5	0.666667		0	1		1		1	0.5	1	0.666667	0	0.5	4
d:Bacteria, p:"Proteobacteria", c:Betaproteobacteria, o:Burkholderiales, f:Sutterellaceae, g:Parasutterella	0	1	0.25	0.5	0.25	0.25		1	0		1		0.25	0.333333		0	1	0.0625	16
d:Bacteria, p:"Proteobacteria", c:Betaproteobacteria, o:Burkholderiales, f:Sutterellaceae, g:Sutterella	0.666667	1	1	1	1	1				1				1		1		0.75	4
d:Bacteria, p:"Proteobacteria", c:Betaproteobacteria, o:Ferritrophicales, f:Ferritrophicaceae, g:Ferritrophicum									1		0.5		0.5	0.5		0	1	0.5	2
d:Bacteria, p:"Proteobacteria", c:Betaproteobacteria, o:Ferrovales, f:Ferrovaceae, g:Ferrovum													0					0	2
d:Bacteria, p:"Proteobacteria", c:Betaproteobacteria, o:Gallionellales, f:Gallionellaceae, g:Ferriphaselus					0						0		0	0		0.5		0.333333	3
d:Bacteria, p:"Proteobacteria", c:Betaproteobacteria, o:Gallionellales, f:Gallionellaceae, g:Sideroxydans	0				0	0			0		0	0	0	0	0	0	0	0	4
d:Bacteria, p:"Proteobacteria", c:Betaproteobacteria, o:Hydrogenophilales, f:Hydrogenophilaceae, g:Hydrogenophilus	1	1	1		1	0.5				1			1	0.5				0.333333	3
d:Bacteria, p:"Proteobacteria", c:Betaproteobacteria, o:Hydrogenophilales, f:Hydrogenophilaceae, g:Tepidiphilus	0.666667	1	1	0.5	1	0.5			0				0.5	0.4				0.285714	7
d:Bacteria, p:"Proteobacteria", c:Betaproteobacteria, o:Hydrogenophilales, f:Hydrogenophilaceae, g:Thiobacillus	0.666667				0.333333	0.4			0.5	1	0.333333	0.25	0.285714	0.285714	0.333333	0.333333	0.5	0.133333	15
d:Bacteria, p:"Proteobacteria", c:Betaproteobacteria, o:Methylophilales, f:Methylophilaceae, g:Methylobacillus	1		1		0	0.5							1	1	1	1		0.5	2
d:Bacteria, p:"Proteobacteria", c:Betaproteobacteria, o:Methylophilales, f:Methylophilaceae, g:Methylophilus	1		1		1	0.4		1	1		0	0	0.666667	1	1	0.666667	0.5	0.222222	9
d:Bacteria, p:"Proteobacteria", c:Betaproteobacteria, o:Methylophilales, f:Methylophilaceae, g:Methylotenera	1		1		1	1			1	1	1	1	1	1	1	1	1	1	2
d:Bacteria, p:"Proteobacteria", c:Betaproteobacteria, o:Methylophilales, f:Methylophilaceae, g:Methylovorus				1									1	1				1	1
d:Bacteria, p:"Proteobacteria", c:Betaproteobacteria, o:Neisseriales, f:Neisseriaceae, g:Alysiella	0					0												0	1
d:Bacteria, p:"Proteobacteria", c:Betaproteobacteria, o:Neisseriales, f:Neisseriaceae, g:Amantichitinum			1										1					1	1
d:Bacteria, p:"Proteobacteria", c:Betaproteobacteria, o:Neisseriales, f:Neisseriaceae, g:Aquaspirillum	0		0		0	0			0	0	0	0	0	0	0	0	0	0	6
d:Bacteria, p:"Proteobacteria", c:Betaproteobacteria, o:Neisseriales, f:Neisseriaceae, g:Aquitalea					1	1		1	1				1	1		1		1	2
d:Bacteria, p:"Proteobacteria", c:Betaproteobacteria, o:Neisseriales, f:Neisseriaceae, g:Bergeriella						0.5												0.5	2
d:Bacteria, p:"Proteobacteria", c:Betaproteobacteria, o:Neisseriales, f:Neisseriaceae, g:Chitinibacter			0			0			0			0	0	0		0		0	4
d:Bacteria, p:"Proteobacteria", c:Betaproteobacteria, o:Neisseriales, f:Neisseriaceae, g:Chitinilyticum			0											0				0	1
d:Bacteria, p:"Proteobacteria", c:Betaproteobacteria, o:Neisseriales, f:Neisseriaceae, g:Chromobacterium					1				1	1			1	1		0		0.75	4
d:Bacteria, p:"Proteobacteria", c:Betaproteobacteria, o:Neisseriales, f:Neisseriaceae, g:Conchiformibius	0.333333	1	0.5		0.4	0.6							1	0.333333				0.3	10
d:Bacteria, p:"Proteobacteria", c:Betaproteobacteria, o:Neisseriales, f:Neisseriaceae, g:Crenobacter					1													1	1
d:Bacteria, p:"Proteobacteria", c:Betaproteobacteria, o:Neisseriales, f:Neisseriaceae, g:Deefgea			0			0					0		0	0	0	0	0	0	4
d:Bacteria, p:"Proteobacteria", c:Betaproteobacteria, o:Neisseriales, f:Neisseriaceae, g:Eikenella	1	1	1	1	1	1				1		1		1		0.5		0.666667	3
d:Bacteria, p:"Proteobacteria", c:Betaproteobacteria, o:Neisseriales, f:Neisseriaceae, g:Formivibrio									1				1					1	1
d:Bacteria, p:"Proteobacteria", c:Betaproteobacteria, o:Neisseriales, f:Neisseriaceae, g:Gulbenkiania		1			1								0.5	1			1	0.5	2
d:Bacteria, p:"Proteobacteria", c:Betaproteobacteria, o:Neisseriales, f:Neisseriaceae, g:Iodobacter					1	1				0.5	1		1	0.333333	0.5	0.333333	1	0.166667	6
d:Bacteria, p:"Proteobacteria", c:Betaproteobacteria, o:Neisseriales, f:Neisseriaceae, g:Kingella	0.5	1	0.5		0.666667	1				1		1	0.5	0.666667				0.428571	7
d:Bacteria, p:"Proteobacteria", c:Betaproteobacteria, o:Neisseriales, f:Neisseriaceae, g:Laribacter			0.5															0.5	2
d:Bacteria, p:"Proteobacteria", c:Betaproteobacteria, o:Neisseriales, f:Neisseriaceae, g:Leeia					0				1									0.5	2
d:Bacteria, p:"Proteobacteria", c:Betaproteobacteria, o:Neisseriales, f:Neisseriaceae, g:Microvirgula	1		1															1	1
d:Bacteria, p:"Proteobacteria", c:Betaproteobacteria, o:Neisseriales, f:Neisseriaceae, g:Neisseria	0.233333	0.5	0.6	0.75	0.4	0.434783		0.75	1	1	1	0.5	0.666667	0.35	1	1	1	0.180328	61
d:Bacteria, p:"Proteobacteria", c:Betaproteobacteria, o:Neisseriales, f:Neisseriaceae, g:Paludibacterium						1			0		0		1			0.5		0.333333	3
d:Bacteria, p:"Proteobacteria", c:Betaproteobacteria, o:Neisseriales, f:Neisseriaceae, g:Rivicola	0.5					1												0.5	2
d:Bacteria, p:"Proteobacteria", c:Betaproteobacteria, o:Neisseriales, f:Neisseriaceae, g:Silvimonas												1	1					1	1
d:Bacteria, p:"Proteobacteria", c:Betaproteobacteria, o:Neisseriales, f:Neisseriaceae, g:Simonsiella			1		0.5									0				0.5	2
d:Bacteria, p:"Proteobacteria", c:Betaproteobacteria, o:Neisseriales, f:Neisseriaceae, g:Snodgrassella		0.5	1	0.5	0.333333	1							1					0.285714	7
d:Bacteria, p:"Proteobacteria", c:Betaproteobacteria, o:Neisseriales, f:Neisseriaceae, g:Uruburuella														1		1		1	1
d:Bacteria, p:"Proteobacteria", c:Betaproteobacteria, o:Neisseriales, f:Neisseriaceae, g:Vitreoscilla			1		1							1						1	1
d:Bacteria, p:"Proteobacteria", c:Betaproteobacteria, o:Neisseriales, f:Neisseriaceae, g:Vogesella			1		0.5	0.666667							0	0.25		0.4	0	0.25	8
d:Bacteria, p:"Proteobacteria", c:Betaproteobacteria, o:Nitrosomonadales, f:Nitrosomonadaceae, g:Nitrosomonas			0		0.25	0.25		0	0	0	0	1	0.277778	0.428571	0.5	0.166667	1	0.2	30
d:Bacteria, p:"Proteobacteria", c:Betaproteobacteria, o:Nitrosomonadales, f:Nitrosomonadaceae, g:Nitrosospira	1				1	1		1	1	1	1	1	1	1		1	1	1	2
d:Bacteria, p:"Proteobacteria", c:Betaproteobacteria, o:Nitrosomonadales, f:Spirillaceae, g:Spirillum					1	1		1					1					1	1
d:Bacteria, p:"Proteobacteria", c:Betaproteobacteria, o:Rhodocyclales, f:Rhodocyclaceae, g:Azoarcus	0	0	0		0	0.25		0	0.333333	0	0	0.333333	0	0.25	0.5	0	0.333333	0.0909091	11
d:Bacteria, p:"Proteobacteria", c:Betaproteobacteria, o:Rhodocyclales, f:Rhodocyclaceae, g:Azospira		1		1	1	1			1				1	1		1		1	1
d:Bacteria, p:"Proteobacteria", c:Betaproteobacteria, o:Rhodocyclales, f:Rhodocyclaceae, g:Denitratisoma					0				0				0			0	0	0	4
d:Bacteria, p:"Proteobacteria", c:Betaproteobacteria, o:Rhodocyclales, f:Rhodocyclaceae, g:Ferribacterium				1		1			1		1		1	1	1	1		1	2
d:Bacteria, p:"Proteobacteria", c:Betaproteobacteria, o:Rhodocyclales, f:Rhodocyclaceae, g:Propionivibrio						0.5			0.5		1	1	1	0.5		1		0.5	2
d:Bacteria, p:"Proteobacteria", c:Betaproteobacteria, o:Rhodocyclales, f:Rhodocyclaceae, g:Rhodocyclus				1	1	1								1				1	1
d:Bacteria, p:"Proteobacteria", c:Betaproteobacteria, o:Rhodocyclales, f:Rhodocyclaceae, g:Sterolibacterium											0		0					0	1
d:Bacteria, p:"Proteobacteria", c:Betaproteobacteria, o:Rhodocyclales, f:Rhodocyclaceae, g:Sulfurisoma						1					1	1	1	1		1	1	1	1
d:Bacteria, p:"Proteobacteria", c:Betaproteobacteria, o:Rhodocyclales, f:Rhodocyclaceae, g:Sulfuritalea						1				1	1		1	1		1		1	1
d:Bacteria, p:"Proteobacteria", c:Betaproteobacteria, o:Rhodocyclales, f:Rhodocyclaceae, g:Thauera			1			0.5												0.5	2
d:Bacteria, p:"Proteobacteria", c:Betaproteobacteria, o:Rhodocyclales, f:Rhodocyclaceae, g:Uliginosibacterium					1	1			0.5				0.5			0	1	0.5	2
d:Bacteria, p:"Proteobacteria", c:Betaproteobacteria, o:Sulfuricellales, f:Sulfuricellaceae, g:Sulfuricella						1			1		1		1	1		1		1	1
d:Bacteria, p:"Proteobacteria", c:Deltaproteobacteria, , f:Syntrophorhabdaceae, g:Syntrophorhabdus					0	0			0		0	0	0	0	0	0	0	0	35
d:Bacteria, p:"Proteobacteria", c:Deltaproteobacteria, o:Bdellovibrionales, f:Bacteriovoracaceae, g:Bacteriovorax	0.333333		0.2	0	0.1	0.0714286		0.5	0.0714286	0	0.0416667	0.04	0.037037	0.0416667	0.1	0.0227273	0.0833333	0.0126582	79
d:Bacteria, p:"Proteobacteria", c:Deltaproteobacteria, o:Bdellovibrionales, f:Bacteriovoracaceae, g:Halobacteriovorax		0	0	0	0	0	0		0	0.0392157	0	0.0104167	0	0	0	0.0140845	0.0377358	0.00943396	212
d:Bacteria, p:"Proteobacteria", c:Deltaproteobacteria, o:Bdellovibrionales, f:Bacteriovoracaceae, g:Peredibacter	0	0	0	0	0	0		0	0	0	0	0	0	0	0	0	0	0	63
d:Bacteria, p:"Proteobacteria", c:Deltaproteobacteria, o:Bdellovibrionales, f:Bdellovibrionaceae, g:Bdellovibrio	0.2		0.0571429	0.5	0.104167	0.0576923		0.142857	0.060241	0	0	0	0.0336134	0.027027	0	0.0231214	0.2	0.0210526	285
d:Bacteria, p:"Proteobacteria", c:Deltaproteobacteria, o:Bdellovibrionales, f:Bdellovibrionaceae, g:Vampirovibrio		0	0		0	0		0	0		0	0	0	0	0	0	0	0	74
d:Bacteria, p:"Proteobacteria", c:Deltaproteobacteria, o:Bdellovibrionales, f:Pseudobacteriovoracaceae, g:Pseudobacteriovorax						0				0		0	0				0	0	8
d:Bacteria, p:"Proteobacteria", c:Deltaproteobacteria, o:Bradymonadales, f:Bradymonadaceae, g:Bradymonas					0	0	0					0	0	0	0		0	0	5
d:Bacteria, p:"Proteobacteria", c:Deltaproteobacteria, o:Deltaproteobacteria_incertae_sedis, , g:Deferrisoma	0								0		0	0	0			0	0	0	7
d:Bacteria, p:"Proteobacteria", c:Deltaproteobacteria, o:Deltaproteobacteria_incertae_sedis, , g:Dissulfuribacter																0		0	1
d:Bacteria, p:"Proteobacteria", c:Deltaproteobacteria, o:Desulfarculales, f:Desulfarculaceae, g:Desulfarculus						0						0				0	0	0	4
d:Bacteria, p:"Proteobacteria", c:Deltaproteobacteria, o:Desulfobacterales, f:Desulfobacteraceae, g:Desulfatibacillum													0					0	1
d:Bacteria, p:"Proteobacteria", c:Deltaproteobacteria, o:Desulfobacterales, f:Desulfobacteraceae, g:Desulfatiferula						0					0	0	0		0	0		0	7
d:Bacteria, p:"Proteobacteria", c:Deltaproteobacteria, o:Desulfobacterales, f:Desulfobacteraceae, g:Desulfatiglans												0	0	0		0		0	3
d:Bacteria, p:"Proteobacteria", c:Deltaproteobacteria, o:Desulfobacterales, f:Desulfobacteraceae, g:Desulfatirhabdium														0				0	1
d:Bacteria, p:"Proteobacteria", c:Deltaproteobacteria, o:Desulfobacterales, f:Desulfobacteraceae, g:Desulfatitalea						0					0	0	0		0	0		0	7
d:Bacteria, p:"Proteobacteria", c:Deltaproteobacteria, o:Desulfobacterales, f:Desulfobacteraceae, g:Desulfobacter						1	0			1	1	0.5	1	0		0.666667	0.5	0.5	4
d:Bacteria, p:"Proteobacteria", c:Deltaproteobacteria, o:Desulfobacterales, f:Desulfobacteraceae, g:Desulfobacterium							0				0	0.153846		0	0	0	0.285714	0.105263	19
d:Bacteria, p:"Proteobacteria", c:Deltaproteobacteria, o:Desulfobacterales, f:Desulfobacteraceae, g:Desulfobacula				0		0		1			0.25	0.25	0	0	0.25	0	0.333333	0.222222	9
d:Bacteria, p:"Proteobacteria", c:Deltaproteobacteria, o:Desulfobacterales, f:Desulfobacteraceae, g:Desulfobotulus																0	0	0	1
d:Bacteria, p:"Proteobacteria", c:Deltaproteobacteria, o:Desulfobacterales, f:Desulfobacteraceae, g:Desulfocella		0					0					0				0		0	2
d:Bacteria, p:"Proteobacteria", c:Deltaproteobacteria, o:Desulfobacterales, f:Desulfobacteraceae, g:Desulfococcus			0			0		0	0		0	0	0	0	0	0	0	0	22
d:Bacteria, p:"Proteobacteria", c:Deltaproteobacteria, o:Desulfobacterales, f:Desulfobacteraceae, g:Desulfoconvexum						0				0	0	0			0	0	0	0	8
d:Bacteria, p:"Proteobacteria", c:Deltaproteobacteria, o:Desulfobacterales, f:Desulfobacteraceae, g:Desulfofaba						0					0	0	0	0		0		0	6
d:Bacteria, p:"Proteobacteria", c:Deltaproteobacteria, o:Desulfobacterales, f:Desulfobacteraceae, g:Desulfofrigus												0			0		0	0	5
d:Bacteria, p:"Proteobacteria", c:Deltaproteobacteria, o:Desulfobacterales, f:Desulfobacteraceae, g:Desulfoluna										0		0						0	2
d:Bacteria, p:"Proteobacteria", c:Deltaproteobacteria, o:Desulfobacterales, f:Desulfobacteraceae, g:Desulfonatronobacter												0						0	4
d:Bacteria, p:"Proteobacteria", c:Deltaproteobacteria, o:Desulfobacterales, f:Desulfobacteraceae, g:Desulfonema						0					0	0			0	0	0	0	10
d:Bacteria, p:"Proteobacteria", c:Deltaproteobacteria, o:Desulfobacterales, f:Desulfobacteraceae, g:Desulforegula			1								0					0.5		0.333333	3
d:Bacteria, p:"Proteobacteria", c:Deltaproteobacteria, o:Desulfobacterales, f:Desulfobacteraceae, g:Desulfosalsimonas	0						0					0				0		0	6
d:Bacteria, p:"Proteobacteria", c:Deltaproteobacteria, o:Desulfobacterales, f:Desulfobacteraceae, g:Desulfosarcina			0		0	0.1	0				0.111111	0.0454545			0.142857	0.333333	0.0833333	0.0294118	34
d:Bacteria, p:"Proteobacteria", c:Deltaproteobacteria, o:Desulfobacterales, f:Desulfobacteraceae, g:Desulfospira										0	0	0		0			0	0	3
d:Bacteria, p:"Proteobacteria", c:Deltaproteobacteria, o:Desulfobacterales, f:Desulfobacteraceae, g:Desulfotignum						1					1	0.2			0		0.333333	0.2	5
d:Bacteria, p:"Proteobacteria", c:Deltaproteobacteria, o:Desulfobacterales, f:Desulfobulbaceae, g:Desulfobulbus	0		0		0	0			0	0	0	0	0	0	0	0	0	0	77
d:Bacteria, p:"Proteobacteria", c:Deltaproteobacteria, o:Desulfobacterales, f:Desulfobulbaceae, g:Desulfocapsa						0					0	0.166667	0	0	0	0		0.142857	7
d:Bacteria, p:"Proteobacteria", c:Deltaproteobacteria, o:Desulfobacterales, f:Desulfobulbaceae, g:Desulfopila			0		1	0.5				1	0.333333	0.333333	0.5	0	0.5	0	1	0.285714	7
d:Bacteria, p:"Proteobacteria", c:Deltaproteobacteria, o:Desulfobacterales, f:Desulfobulbaceae, g:Desulfoprunum			0			0										0	0	0	3
d:Bacteria, p:"Proteobacteria", c:Deltaproteobacteria, o:Desulfobacterales, f:Desulfobulbaceae, g:Desulforhopalus						1				0		0.5		0	0.5		0.5	0.5	2
d:Bacteria, p:"Proteobacteria", c:Deltaproteobacteria, o:Desulfobacterales, f:Desulfobulbaceae, g:Desulfotalea																	0	0	1
d:Bacteria, p:"Proteobacteria", c:Deltaproteobacteria, o:Desulfobacterales, f:Desulfobulbaceae, g:Desulfurivibrio												0						0	2
d:Bacteria, p:"Proteobacteria", c:Deltaproteobacteria, o:Desulfovibrionales, f:Desulfohalobiaceae, g:Desulfohalobium							0					0.333333						0.2	5
d:Bacteria, p:"Proteobacteria", c:Deltaproteobacteria, o:Desulfovibrionales, f:Desulfohalobiaceae, g:Desulfonatronovibrio											0	0.333333						0.333333	3
d:Bacteria, p:"Proteobacteria", c:Deltaproteobacteria, o:Desulfovibrionales, f:Desulfomicrobiaceae, g:Desulfomicrobium	1		1		1	0.75				0		0.5	0.666667	0.6	1	1	0	0.5	6
d:Bacteria, p:"Proteobacteria", c:Deltaproteobacteria, o:Desulfovibrionales, f:Desulfonatronaceae, g:Desulfonatronum											0	0.111111			0			0.0909091	11
d:Bacteria, p:"Proteobacteria", c:Deltaproteobacteria, o:Desulfovibrionales, f:Desulfovibrionaceae, g:Bilophila	0.5		0.111111	1	0.2	0.2		0.5				1	1	0.25		0		0.1	10
d:Bacteria, p:"Proteobacteria", c:Deltaproteobacteria, o:Desulfovibrionales, f:Desulfovibrionaceae, g:Desulfovibrio	0.166667	0.25	0.145455	0.0555556	0.368421	0.307692	0		0.142857	0	0.153846	0.0588235	0.148148	0.363636	0	0.127273	0.214286	0.101064	188
d:Bacteria, p:"Proteobacteria", c:Deltaproteobacteria, o:Desulfuromonadales, f:Desulfuromonadaceae, g:Desulfuromonas						0			0	0	0.2	0.1	0.047619	0.2	0.0769231	0	0	0.0425532	47
d:Bacteria, p:"Proteobacteria", c:Deltaproteobacteria, o:Desulfuromonadales, f:Desulfuromonadaceae, g:Desulfuromusa				0	0			0		0	0	0	0	0	0	0	0	0	40
d:Bacteria, p:"Proteobacteria", c:Deltaproteobacteria, o:Desulfuromonadales, f:Desulfuromonadaceae, g:Malonomonas										1	1	0						0.25	4
d:Bacteria, p:"Proteobacteria", c:Deltaproteobacteria, o:Desulfuromonadales, f:Desulfuromonadaceae, g:Pelobacter	0		0		1	0.25	0		0		0.166667	0.0769231	0.2	0	0		0	0.0357143	28
d:Bacteria, p:"Proteobacteria", c:Deltaproteobacteria, o:Desulfuromonadales, f:Geobacteraceae, g:Geoalkalibacter			0			0			0		0	0	0		0	0	0	0	5
d:Bacteria, p:"Proteobacteria", c:Deltaproteobacteria, o:Desulfuromonadales, f:Geobacteraceae, g:Geobacter	0.181818	0.5	0.333333		0.2	0.153846			0.08	0	0.0943396	0.0967742	0.0857143	0.0882353	0	0.0909091	0.181818	0.057971	138
d:Bacteria, p:"Proteobacteria", c:Deltaproteobacteria, o:Desulfuromonadales, f:Geobacteraceae, g:Geopsychrobacter			0			0			0		0	0.166667	0	0.166667	0.166667	0	0	0.047619	21
d:Bacteria, p:"Proteobacteria", c:Deltaproteobacteria, o:Myxococcales, f:"Haliangiaceae", g:Haliangium	0	0	0	0	0	0.012987		0	0.00515464	0	0	0	0.00191205	0	0	0	0	0.00127226	786
d:Bacteria, p:"Proteobacteria", c:Deltaproteobacteria, o:Myxococcales, f:Cystobacteraceae, g:Anaeromyxobacter				0	0.2	0.2			0.0555556		0	0	0.0952381	0.0909091	0	0	0	0.0526316	38
d:Bacteria, p:"Proteobacteria", c:Deltaproteobacteria, o:Myxococcales, f:Cystobacteraceae, g:Archangium				0	0	0		0	0	0	0	0	0	0		0		0	4
d:Bacteria, p:"Proteobacteria", c:Deltaproteobacteria, o:Myxococcales, f:Cystobacteraceae, g:Cystobacter	0.333333	0.5	0.111111	0	0.142857	0.0625		0.333333	0.0769231		0	0	0.0357143	0.0384615	0	0.0384615	0	0.0169492	59
d:Bacteria, p:"Proteobacteria", c:Deltaproteobacteria, o:Myxococcales, f:Cystobacteraceae, g:Stigmatella												0					0	0	1
d:Bacteria, p:"Proteobacteria", c:Deltaproteobacteria, o:Myxococcales, f:Kofleriaceae, g:Kofleria					0	0	0		0	0	0	0	0	0	0	0	0	0	52
d:Bacteria, p:"Proteobacteria", c:Deltaproteobacteria, o:Myxococcales, f:Labilitrichaceae, g:Labilithrix	0		0	0	0	0		0	0		0	0	0	0	0	0	0	0	180
d:Bacteria, p:"Proteobacteria", c:Deltaproteobacteria, o:Myxococcales, f:Myxococcaceae, g:Aggregicoccus	0		0	0	0	0		0	0	0	0	0	0	0	0	0	0	0	79
d:Bacteria, p:"Proteobacteria", c:Deltaproteobacteria, o:Myxococcales, f:Myxococcaceae, g:Myxococcus	1			1	0.5	1		0.5	1	1			0.5	1	1	1		0.25	4
d:Bacteria, p:"Proteobacteria", c:Deltaproteobacteria, o:Myxococcales, f:Myxococcaceae, g:Pyxidicoccus											0							0	1
d:Bacteria, p:"Proteobacteria", c:Deltaproteobacteria, o:Myxococcales, f:Nannocystaceae, g:Enhygromyxa											0		0	0				0	1
d:Bacteria, p:"Proteobacteria", c:Deltaproteobacteria, o:Myxococcales, f:Nannocystaceae, g:Nannocystis			0.333333		0.142857	0.125	0	0.333333	0.125	0	0	0	0.0666667	0.142857	0	0.1	0	0.0204082	49
d:Bacteria, p:"Proteobacteria", c:Deltaproteobacteria, o:Myxococcales, f:Phaselicystidaceae, g:Phaselicystis	0	0	0		0	0		0	0	0	0	0	0	0	0	0	0	0	44
d:Bacteria, p:"Proteobacteria", c:Deltaproteobacteria, o:Myxococcales, f:Polyangiaceae, g:Byssovorax		0	0		0	0		0	0		0	0	0	0		0	0	0	30
d:Bacteria, p:"Proteobacteria", c:Deltaproteobacteria, o:Myxococcales, f:Polyangiaceae, g:Chondromyces	0	0	0	0	0.0192308	0.0222222		0	0	0	0	0	0	0	0	0	0	0.00278552	359
d:Bacteria, p:"Proteobacteria", c:Deltaproteobacteria, o:Myxococcales, f:Polyangiaceae, g:Jahnella	0		0	0	0	0			0	0	0	0	0	0	0	0		0	33
d:Bacteria, p:"Proteobacteria", c:Deltaproteobacteria, o:Myxococcales, f:Polyangiaceae, g:Minicystis		0	0		0	0		0	0	0	0	0	0	0	0	0		0	11
d:Bacteria, p:"Proteobacteria", c:Deltaproteobacteria, o:Myxococcales, f:Polyangiaceae, g:Polyangium	0.5		0.166667		0.0833333	0.0833333		0.2	0.0909091	0	0.0357143	0	0.046875	0.0454545	0.25	0.03125	0	0.0352941	85
d:Bacteria, p:"Proteobacteria", c:Deltaproteobacteria, o:Myxococcales, f:Polyangiaceae, g:Sorangium	0		1	0	0.5	0.4		1	0.25		0		0.1875	0.285714		0	0	0.142857	21
d:Bacteria, p:"Proteobacteria", c:Deltaproteobacteria, o:Myxococcales, f:Sandaracinaceae, g:Sandaracinus	0	0	0	0	0	0.05		0	0	0	0	0	0	0	0.0714286	0	0	0.00617284	162
d:Bacteria, p:"Proteobacteria", c:Deltaproteobacteria, o:Myxococcales, f:Vulgatibacteraceae, g:Vulgatibacter			1		1			1					1					1	1
d:Bacteria, p:"Proteobacteria", c:Deltaproteobacteria, o:Syntrophobacterales, f:Syntrophaceae, g:Desulfobacca			0						0		0.333333	0		0.333333		0.25	0.333333	0.142857	7
d:Bacteria, p:"Proteobacteria", c:Deltaproteobacteria, o:Syntrophobacterales, f:Syntrophaceae, g:Desulfomonile			0		0	0	0		0.0666667		0	0	0.0625	0		0	0	0.0188679	53
d:Bacteria, p:"Proteobacteria", c:Deltaproteobacteria, o:Syntrophobacterales, f:Syntrophaceae, g:Smithella					0	0			0.0909091	0	0.05	0	0.0588235	0	0	0.05	0.2	0.025	40
d:Bacteria, p:"Proteobacteria", c:Deltaproteobacteria, o:Syntrophobacterales, f:Syntrophaceae, g:Syntrophus					0	0			0.2		0.0909091	0	0.166667	0.125		0	0	0.0588235	34
d:Bacteria, p:"Proteobacteria", c:Deltaproteobacteria, o:Syntrophobacterales, f:Syntrophobacteraceae, g:Desulfoglaeba												0					0	0	3
d:Bacteria, p:"Proteobacteria", c:Deltaproteobacteria, o:Syntrophobacterales, f:Syntrophobacteraceae, g:Desulforhabdus						0					0	0		0		0	0	0	10
d:Bacteria, p:"Proteobacteria", c:Deltaproteobacteria, o:Syntrophobacterales, f:Syntrophobacteraceae, g:Desulfovirga	0								0		0	0	0	0	0	0	0	0	13
d:Bacteria, p:"Proteobacteria", c:Deltaproteobacteria, o:Syntrophobacterales, f:Syntrophobacteraceae, g:Syntrophobacter					0				0.0434783		0.037037	0	0	0.2		0	0	0.0166667	60
d:Bacteria, p:"Proteobacteria", c:Epsilonproteobacteria, o:Campylobacterales, f:"Hydrogenimonaceae", g:Hydrogenimonas												0						0	1
d:Bacteria, p:"Proteobacteria", c:Epsilonproteobacteria, o:Campylobacterales, f:Campylobacteraceae, g:Arcobacter	0.714286	0.142857	0.666667	0.5	0.75	0.294118		1	1	0.172414	1	0.0869565	0.333333	0.545455	0.105263	0.333333	0.121212	0.106061	132
d:Bacteria, p:"Proteobacteria", c:Epsilonproteobacteria, o:Campylobacterales, f:Campylobacteraceae, g:Campylobacter	0.636364	0.6	0.521739	0.3	0.454545	0.409091		1	1	1	1	0.25	0.5	0.368421		0.555556	0.5	0.245902	61
d:Bacteria, p:"Proteobacteria", c:Epsilonproteobacteria, o:Campylobacterales, f:Campylobacteraceae, g:Sulfurospirillum	1	1	0		1	0.8			0.5	0	0.75	0.181818	0.4	0.666667	0.25	0.5	0.4	0.185185	27
d:Bacteria, p:"Proteobacteria", c:Epsilonproteobacteria, o:Campylobacterales, f:Helicobacteraceae, g:Helicobacter	0.833333	1	0.297297	0.181818	0.875	0.548387		1		0	0		0.8	1	1	0.5	1	0.328571	70
d:Bacteria, p:"Proteobacteria", c:Epsilonproteobacteria, o:Campylobacterales, f:Helicobacteraceae, g:Sulfuricurvum					0.5	0		0	0.333333		0.333333	0	0.2	0.25	0	0.333333	0	0.333333	6
d:Bacteria, p:"Proteobacteria", c:Epsilonproteobacteria, o:Campylobacterales, f:Helicobacteraceae, g:Sulfurimonas						0				0	0.0769231	0.0535714	0	0	0.0666667	0.2	0.111111	0.04	75
d:Bacteria, p:"Proteobacteria", c:Epsilonproteobacteria, o:Campylobacterales, f:Helicobacteraceae, g:Sulfurovum		0.25	0.5		0.25	0.166667		0.5		0.25	0.333333	0.0666667	0.5	0.142857	0.2	0.333333	0.0833333	0.0869565	23
d:Bacteria, p:"Proteobacteria", c:Epsilonproteobacteria, o:Campylobacterales, f:Helicobacteraceae, g:Wolinella		1			0.5	0.5								0		0		0.333333	3
d:Bacteria, p:"Proteobacteria", c:Gammaproteobacteria, o:"Enterobacteriales", f:Enterobacteriaceae, g:Arsenophonus	1	1	1		0.25	0.5										0		0.166667	6
d:Bacteria, p:"Proteobacteria", c:Gammaproteobacteria, o:"Enterobacteriales", f:Enterobacteriaceae, g:Biostraticola																1		1	1
d:Bacteria, p:"Proteobacteria", c:Gammaproteobacteria, o:"Enterobacteriales", f:Enterobacteriaceae, g:Brenneria						0							0	0				0	1
d:Bacteria, p:"Proteobacteria", c:Gammaproteobacteria, o:"Enterobacteriales", f:Enterobacteriaceae, g:Buchnera	0.2				0.4	0.307692			0	0			0.333333	0.5		0		0.210526	19
d:Bacteria, p:"Proteobacteria", c:Gammaproteobacteria, o:"Enterobacteriales", f:Enterobacteriaceae, g:Buttiauxella		1	0.5		1	0.666667							1			0.5		0.666667	3
d:Bacteria, p:"Proteobacteria", c:Gammaproteobacteria, o:"Enterobacteriales", f:Enterobacteriaceae, g:Cedecea		1	1		1								1				1	1	1
d:Bacteria, p:"Proteobacteria", c:Gammaproteobacteria, o:"Enterobacteriales", f:Enterobacteriaceae, g:Edwardsiella			1		1	1		1			1		1	1		1		1	1
d:Bacteria, p:"Proteobacteria", c:Gammaproteobacteria, o:"Enterobacteriales", f:Enterobacteriaceae, g:Erwinia	0.5	1	1		1	0.333333			1				1	1	1	1	1	0.25	4
d:Bacteria, p:"Proteobacteria", c:Gammaproteobacteria, o:"Enterobacteriales", f:Enterobacteriaceae, g:Gibbsiella						0												0	1
d:Bacteria, p:"Proteobacteria", c:Gammaproteobacteria, o:"Enterobacteriales", f:Enterobacteriaceae, g:Lonsdalea	1				1	1								1		1		1	1
d:Bacteria, p:"Proteobacteria", c:Gammaproteobacteria, o:"Enterobacteriales", f:Enterobacteriaceae, g:Morganella		1	0.5		0.5	1							1	1		1	1	0.333333	3
d:Bacteria, p:"Proteobacteria", c:Gammaproteobacteria, o:"Enterobacteriales", f:Enterobacteriaceae, g:Obesumbacterium			1			1							1	1		1		1	1
d:Bacteria, p:"Proteobacteria", c:Gammaproteobacteria, o:"Enterobacteriales", f:Enterobacteriaceae, g:Pantoea	1	0.5	0.5	1	1	0.333333		1	1	1			1	0.5	1	0.5	1	0.166667	6
d:Bacteria, p:"Proteobacteria", c:Gammaproteobacteria, o:"Enterobacteriales", f:Enterobacteriaceae, g:Photorhabdus									0									0	1
d:Bacteria, p:"Proteobacteria", c:Gammaproteobacteria, o:"Enterobacteriales", f:Enterobacteriaceae, g:Plesiomonas	0.25		1		0.5	0.5		1										0.2	5
d:Bacteria, p:"Proteobacteria", c:Gammaproteobacteria, o:"Enterobacteriales", f:Enterobacteriaceae, g:Pragia													1					1	1
d:Bacteria, p:"Proteobacteria", c:Gammaproteobacteria, o:"Enterobacteriales", f:Enterobacteriaceae, g:Proteus	1		0.5		0.5	0.5		1			1		1	1			1	0.25	4
d:Bacteria, p:"Proteobacteria", c:Gammaproteobacteria, o:"Enterobacteriales", f:Enterobacteriaceae, g:Providencia		1	1		1	1		1		0	1		1	1	1	0.333333	0	0.5	4
d:Bacteria, p:"Proteobacteria", c:Gammaproteobacteria, o:"Enterobacteriales", f:Enterobacteriaceae, g:Salmonella			1															1	1
d:Bacteria, p:"Proteobacteria", c:Gammaproteobacteria, o:"Enterobacteriales", f:Enterobacteriaceae, g:Serratia	0		1		0.5	1				1								0.333333	3
d:Bacteria, p:"Proteobacteria", c:Gammaproteobacteria, o:"Enterobacteriales", f:Enterobacteriaceae, g:Sodalis					0	1												0.5	2
d:Bacteria, p:"Proteobacteria", c:Gammaproteobacteria, o:"Enterobacteriales", f:Enterobacteriaceae, g:Xenorhabdus			0.5			1							1	1				0.5	2
d:Bacteria, p:"Proteobacteria", c:Gammaproteobacteria, o:"Enterobacteriales", f:Enterobacteriaceae, g:Yersinia	1	1	0.5	1	1	0.5			1		1	1	1	1	1	0.333333	1	0.2	5
d:Bacteria, p:"Proteobacteria", c:Gammaproteobacteria, o:"Salinisphaerales", f:"Salinisphaeraceae", g:Salinisphaera	1				0	0.333333			1	0.5		0.25					0.5	0.3	10
d:Bacteria, p:"Proteobacteria", c:Gammaproteobacteria, o:"Vibrionales", f:Vibrionaceae, g:Enterovibrio				1						0.5							1	0.5	2
d:Bacteria, p:"Proteobacteria", c:Gammaproteobacteria, o:"Vibrionales", f:Vibrionaceae, g:Photobacterium		1	1	0.5	0.5	0.8			0.5	0.5		0.4		0.666667	1		0.666667	0.466667	15
d:Bacteria, p:"Proteobacteria", c:Gammaproteobacteria, o:"Vibrionales", f:Vibrionaceae, g:Salinivibrio							1											1	1
d:Bacteria, p:"Proteobacteria", c:Gammaproteobacteria, o:"Vibrionales", f:Vibrionaceae, g:Vibrio	0.666667	1	0.857143	0.6	1	0.428571	1	1	0.5	0.666667	0.5	0.7	0.6	0.6	1	1	0.727273	0.433333	30
d:Bacteria, p:"Proteobacteria", c:Gammaproteobacteria, o:Aeromonadales, f:Aeromonadaceae, g:Aeromonas	0.333333	1	1	0.5	0.5	0.5		1	1	1	1	1	1	0.5	0.333333	0.5	0.5	0.166667	6
d:Bacteria, p:"Proteobacteria", c:Gammaproteobacteria, o:Aeromonadales, f:Aeromonadaceae, g:Oceanimonas	0				0.5	0.5		0								1		0.5	2
d:Bacteria, p:"Proteobacteria", c:Gammaproteobacteria, o:Aeromonadales, f:Aeromonadaceae, g:Oceanisphaera	0.333333					0.25						0.5	0					0.25	4
d:Bacteria, p:"Proteobacteria", c:Gammaproteobacteria, o:Aeromonadales, f:Aeromonadaceae, g:Tolumonas	0		0		0	0.25			0.333333				0.333333	0		0.5	1	0.285714	7
d:Bacteria, p:"Proteobacteria", c:Gammaproteobacteria, o:Aeromonadales, f:Succinivibrionaceae, g:Anaerobiospirillum	0		0			0.142857							0	0	0	0		0.111111	9
d:Bacteria, p:"Proteobacteria", c:Gammaproteobacteria, o:Aeromonadales, f:Succinivibrionaceae, g:Ruminobacter				0.5	0.5	0.5								0.5				0.333333	3
d:Bacteria, p:"Proteobacteria", c:Gammaproteobacteria, o:Aeromonadales, f:Succinivibrionaceae, g:Succinatimonas					1	1												1	1
d:Bacteria, p:"Proteobacteria", c:Gammaproteobacteria, o:Aeromonadales, f:Succinivibrionaceae, g:Succinivibrio	0.142857	0	0.166667	0.25	0.333333	0.25								0.2		0	0	0.105263	19
d:Bacteria, p:"Proteobacteria", c:Gammaproteobacteria, o:Alteromonadales, f:Alteromonadaceae, g:Aestuariibacter						1	0			0		0			0	1	0.666667	0.4	5
d:Bacteria, p:"Proteobacteria", c:Gammaproteobacteria, o:Alteromonadales, f:Alteromonadaceae, g:Agaribacter															1			1	1
d:Bacteria, p:"Proteobacteria", c:Gammaproteobacteria, o:Alteromonadales, f:Alteromonadaceae, g:Agarivorans										0.5								0.5	2
d:Bacteria, p:"Proteobacteria", c:Gammaproteobacteria, o:Alteromonadales, f:Alteromonadaceae, g:Alteromonas		1	1	0.5		1			1	0.25		1	1	0.5	0.666667	1	1	0.25	8
d:Bacteria, p:"Proteobacteria", c:Gammaproteobacteria, o:Alteromonadales, f:Alteromonadaceae, g:Bowmanella										0								0	1
d:Bacteria, p:"Proteobacteria", c:Gammaproteobacteria, o:Alteromonadales, f:Alteromonadaceae, g:Glaciecola						0.25				0.166667		0.25	1	1	0.125	0	0.222222	0.1	20
d:Bacteria, p:"Proteobacteria", c:Gammaproteobacteria, o:Alteromonadales, f:Alteromonadaceae, g:Haliea										0								0	1
d:Bacteria, p:"Proteobacteria", c:Gammaproteobacteria, o:Alteromonadales, f:Alteromonadaceae, g:Marinimicrobium					1	1						0					0	0.5	2
d:Bacteria, p:"Proteobacteria", c:Gammaproteobacteria, o:Alteromonadales, f:Alteromonadaceae, g:Marinobacter	1	1			0.666667	0.75	1		1	1	1	0.5		0.8	0.75	0.75	1	0.615385	13
d:Bacteria, p:"Proteobacteria", c:Gammaproteobacteria, o:Alteromonadales, f:Alteromonadaceae, g:Microbulbifer			1	0.5		1				0.5			1	1				0.6	5
d:Bacteria, p:"Proteobacteria", c:Gammaproteobacteria, o:Alteromonadales, f:Alteromonadaceae, g:Paraglaciecola			0.5	0.666667		1				0.75		1	0.5	1	1	1	1	0.428571	7
d:Bacteria, p:"Proteobacteria", c:Gammaproteobacteria, o:Alteromonadales, f:Alteromonadaceae, g:Salinimonas				1		1				1			1	1	1		1	1	1
d:Bacteria, p:"Proteobacteria", c:Gammaproteobacteria, o:Alteromonadales, f:Alteromonadales_incertae_sedis, g:Maricurvus																	0	0	1
d:Bacteria, p:"Proteobacteria", c:Gammaproteobacteria, o:Alteromonadales, f:Alteromonadales_incertae_sedis, g:Psychrobium						0				0.333333		0						0.333333	3
d:Bacteria, p:"Proteobacteria", c:Gammaproteobacteria, o:Alteromonadales, f:Colwelliaceae, g:Colwellia	1	1	0	0.5	0.75	0.5				0.384615		0.241379	0.666667	0.6	0.714286	0.5	0.206897	0.166667	42
d:Bacteria, p:"Proteobacteria", c:Gammaproteobacteria, o:Alteromonadales, f:Colwelliaceae, g:Thalassomonas			0							0		0.333333		0	1		0	0.125	8
d:Bacteria, p:"Proteobacteria", c:Gammaproteobacteria, o:Alteromonadales, f:Colwelliaceae, g:Thalassotalea			0	0		0				0		0.142857	0		0		0.25	0.0909091	22
d:Bacteria, p:"Proteobacteria", c:Gammaproteobacteria, o:Alteromonadales, f:Ferrimonadaceae, g:Ferrimonas		1								0.25		0					0	0.333333	6
d:Bacteria, p:"Proteobacteria", c:Gammaproteobacteria, o:Alteromonadales, f:Idiomarinaceae, g:Aliidiomarina	1				1	0.6						1		0				0.666667	6
d:Bacteria, p:"Proteobacteria", c:Gammaproteobacteria, o:Alteromonadales, f:Idiomarinaceae, g:Idiomarina	0	1		1	0.666667	0.833333				1		1			1		1	0.8	10
d:Bacteria, p:"Proteobacteria", c:Gammaproteobacteria, o:Alteromonadales, f:Moritellaceae, g:Moritella		1				1				1		1	1	1	1	1	0.5	0.666667	3
d:Bacteria, p:"Proteobacteria", c:Gammaproteobacteria, o:Alteromonadales, f:Moritellaceae, g:Paramoritella						0				0		0					0	0	1
d:Bacteria, p:"Proteobacteria", c:Gammaproteobacteria, o:Alteromonadales, f:Pseudoalteromonadaceae, g:Algicola										0								0	1
d:Bacteria, p:"Proteobacteria", c:Gammaproteobacteria, o:Alteromonadales, f:Pseudoalteromonadaceae, g:Pseudoalteromonas	1	1	1	0.5	1	1	1			0.5		0.2	0.666667	1	0.25	0.5	0.428571	0.307692	13
d:Bacteria, p:"Proteobacteria", c:Gammaproteobacteria, o:Alteromonadales, f:Pseudoalteromonadaceae, g:Psychrosphaera		0		0	0	0	0			0		0		0		0	0	0	7
d:Bacteria, p:"Proteobacteria", c:Gammaproteobacteria, o:Alteromonadales, f:Psychromonadaceae, g:Psychromonas		0.5	1	0	1	0.5				0.333333	1	0.25		1	0.333333		0.5	0.25	8
d:Bacteria, p:"Proteobacteria", c:Gammaproteobacteria, o:Alteromonadales, f:Shewanellaceae, g:Shewanella	0.75	1	1	1	1	0.642857				0.6	1	0.6	0.6	0.75	0.555556	0.666667	0.4	0.40625	32
d:Bacteria, p:"Proteobacteria", c:Gammaproteobacteria, o:Arenicellales, f:Arenicellaceae, g:Arenicella						1				1		1			1		1	1	1
d:Bacteria, p:"Proteobacteria", c:Gammaproteobacteria, o:Cardiobacteriales, f:Cardiobacteriaceae, g:Cardiobacterium	0.666667	0.5	1	1	0.222222	0.2		1				1	1	0.25		1		0.181818	11
d:Bacteria, p:"Proteobacteria", c:Gammaproteobacteria, o:Cardiobacteriales, f:Cardiobacteriaceae, g:Suttonella					0.5	0.5												0.5	2
d:Bacteria, p:"Proteobacteria", c:Gammaproteobacteria, o:Chromatiales, f:Chromatiaceae, g:Allochromatium														0			1	0.5	2
d:Bacteria, p:"Proteobacteria", c:Gammaproteobacteria, o:Chromatiales, f:Chromatiaceae, g:Chromatium												0				1		0.5	2
d:Bacteria, p:"Proteobacteria", c:Gammaproteobacteria, o:Chromatiales, f:Chromatiaceae, g:Halochromatium																	0	0	1
d:Bacteria, p:"Proteobacteria", c:Gammaproteobacteria, o:Chromatiales, f:Chromatiaceae, g:Lamprocystis																1		1	1
d:Bacteria, p:"Proteobacteria", c:Gammaproteobacteria, o:Chromatiales, f:Chromatiaceae, g:Marichromatium														0				0	1
d:Bacteria, p:"Proteobacteria", c:Gammaproteobacteria, o:Chromatiales, f:Chromatiaceae, g:Nitrosococcus													0	0				0	1
d:Bacteria, p:"Proteobacteria", c:Gammaproteobacteria, o:Chromatiales, f:Chromatiaceae, g:Rheinheimera	0.666667		0.75	1	0.6	0.5		1	0.666667	1	1	0.666667	0.5	0.6	0.8	0.4	0.571429	0.411765	17
d:Bacteria, p:"Proteobacteria", c:Gammaproteobacteria, o:Chromatiales, f:Chromatiaceae, g:Thiobaca														1				1	1
d:Bacteria, p:"Proteobacteria", c:Gammaproteobacteria, o:Chromatiales, f:Chromatiaceae, g:Thiocapsa			0.5			0					0	0.333333		1	0.333333		0	0.142857	7
d:Bacteria, p:"Proteobacteria", c:Gammaproteobacteria, o:Chromatiales, f:Chromatiaceae, g:Thiococcus																0	0	0	1
d:Bacteria, p:"Proteobacteria", c:Gammaproteobacteria, o:Chromatiales, f:Chromatiaceae, g:Thiocystis														0				0	2
d:Bacteria, p:"Proteobacteria", c:Gammaproteobacteria, o:Chromatiales, f:Chromatiaceae, g:Thiodictyon												1						1	1
d:Bacteria, p:"Proteobacteria", c:Gammaproteobacteria, o:Chromatiales, f:Chromatiaceae, g:Thioflavicoccus									0				0			0		0	1
[truncated: 2,225 more rows]
