# Supplementary material for: Estimate of the sequenced proportion of the global prokaryotic genome
Source: Microbiome. 2020 Sep 16;8:134. doi: 10.1186/s40168-020-00903-z (PMC7496214; doi:10.1186/s40168-020-00903-z)
Supplement: Supplementary file 22 — Additional file 21: Supplementary dataset 5. The POTU of prokaryote-based MAGs. [file 40168_2020_903_MOESM21_ESM.xlsx]

## Sheet: EMPO
EMPO_3	POTU (100%)	POTU (98.6%)	POTU (97%)	EMPO_1
All	0.122896	0.582037	1.54078
Aerosol (non-saline)	0.819429	2.636	5.3411	Free-living
Hypersaline (saline)	0.236072	0.944287	1.983	Free-living
Sediment (non-saline)	0.16278	0.639354	1.64938	Free-living
Sediment (saline)	0.244381	0.807331	1.96596	Free-living
Soil (non-saline)	0.135067	0.60673	1.67762	Free-living
Surface (non-saline)	0.280683	1.08199	2.74118	Free-living
Surface (saline)	0.470588	1.28551	3.04735	Free-living
Water (non-saline)	0.215342	0.762079	1.94968	Free-living
Water (saline)	0.839952	2.24559	4.47403	Free-living
Animal corpus	1.11019	3.44158	6.5501	Host-associated
Animal distal gut	0.374574	1.26981	3.07525	Host-associated
Animal proximal gut	0.782575	1.94339	4.05635	Host-associated
Animal secretion	0.533623	1.84955	4.30007	Host-associated
Animal surface	0.473859	1.84805	4.33423	Host-associated
Plant corpus	1.04737	3.23732	6.8079	Host-associated
Plant rhizosphere	0.167161	0.686371	1.8337	Host-associated
Plant surface	0.513043	1.48855	3.45401	Host-associated

## Sheet: Taxa 
Phylum	POTU (100%)	POTU (98.6%)	POTU (97%)
d:Bacteria, p:"Proteobacteria"	0.125087	0.847054	2.42695
d:Bacteria, p:Firmicutes	0.0889965	0.341746	0.904204
d:Bacteria, p:"Bacteroidetes"	0.217618	0.979283	2.72023
d:Bacteria, p:"Acidobacteria"	0.0418673	0.237248	0.628009
d:Bacteria, p:"Actinobacteria"	0.131214	0.568596	1.66934
d:Bacteria, p:"Verrucomicrobia"	0.112463	0.592986	1.40067
d:Bacteria, p:"Planctomycetes"	0.115244	0.481928	0.984809
d:Bacteria, p:"Chloroflexi"	0.16738	0.688116	2.13874
d:Bacteria, p:Cyanobacteria/Chloroplast	0	0	0.0191865
d:Bacteria, p:Parcubacteria	0.107759	0.387931	0.991379
d:Archaea, p:"Euryarchaeota"	0.928218	2.87748	5.38366
d:Bacteria, p:"Armatimonadetes"	0.125628	0.711893	2.26131
d:Archaea, p:Woesearchaeota	0	0.045045	0.045045
d:Bacteria, p:"Chlamydiae"	0	0	0
d:Bacteria, p:"Spirochaetes"	0.291206	0.698893	0.873617
d:Bacteria, p:"Gemmatimonadetes"	0	0	0
d:Bacteria, p:candidate_division_WPS-1	0	0.16488	0.412201
d:Bacteria, p:"Tenericutes"	0.297915	0.893744	1.68818
d:Bacteria, p:Latescibacteria	0	0	0
d:Bacteria, p:"Elusimicrobia"	0.310881	0.829016	1.1399
d:Bacteria, p:Microgenomates	0	0	0
d:Archaea, p:"Thaumarchaeota"	0.892857	2.97619	6.69643
d:Bacteria, p:"Deinococcus-Thermus"	0.60241	2.10843	3.31325
d:Bacteria, p:Candidatus_Saccharibacteria	0.617284	2.6749	7.81893
d:Bacteria, p:"Fusobacteria"	0	0	0
d:Bacteria, p:SR1	0	0	0
d:Bacteria, p:Omnitrophica	0	0.318471	0.955414
d:Bacteria, p:"Fibrobacteres"	0	0	0
d:Bacteria, p:BRC1	0	0	0
d:Bacteria, p:Ignavibacteriae	0	0	0
d:Bacteria, p:"Chlorobi"	0	0	0
d:Bacteria, p:Nitrospirae	0.833333	5	9.58333
d:Bacteria, p:Poribacteria	0	0	0
d:Bacteria, p:"Lentisphaerae"	0.578035	0.578035	0.578035
d:Bacteria, p:"Synergistetes"	0.645161	2.58065	3.22581
d:Bacteria, p:Hydrogenedentes	0	0	0
d:Bacteria, p:candidate_division_WPS-2	0	0	0
d:Bacteria, p:"Deferribacteres"	0	0	0
d:Bacteria, p:Nitrospinae	0	0	0
d:Archaea, p:Pacearchaeota	0	0	0
d:Bacteria, p:Marinimicrobia	0	0	0
d:Bacteria, p:"Thermotogae"	0	0	1.88679
d:Archaea, p:"Crenarchaeota"	0	0	0
d:Bacteria, p:Cloacimonetes	3.33333	10	16.6667
d:Bacteria, p:"Aquificae"	0	0	0
d:Bacteria, p:Aminicenantes	0	0	0
d:Archaea, p:Nanohaloarchaeota	0	0	0
d:Bacteria, p:"Dictyoglomi"	0	0	0
d:Archaea, p:Diapherotrites	0	0	0
d:Archaea, p:"Korarchaeota"	0	0	0
d:Archaea, p:Aenigmarchaeota	0	0	0
d:Bacteria, p:"Caldiserica"	0	0	0
d:Bacteria, p:"Chrysiogenetes"	0	0	0
d:Bacteria, p:"Thermodesulfobacteria"	0	0	0
d:Bacteria, p:Candidatus_Calescamantes	0	0	0
